# Supplementary material for: Genome-wide mutational spectra analysis reveals significant cancer-specific heterogeneity
Source: Sci Rep. 2015 Jul 27;5:12566. doi: 10.1038/srep12566 (PMC4515826; doi:10.1038/srep12566)
Supplement: Supplementary Information [file srep12566-s2.xls]

## Sheet: Table S1A
Table S1A. A summary of COSMIC v68 database across tissue types
Tissue Type (43)	Mutations (1627583)	Samples (235589)**	Genes involved (19907)***	Selected samples (8061)	Genes involved (19749)
large_intestine	372989	36747	18319	599	18117
lung	352454	26556	18230	858	17872
endometrium	250607	2538	18286	281	17864
haematopoietic_and_lymphoid_tissue	106960	75774	8756	1008	7927
breast	77483	6712	15465	952	13998
skin	72374	12236	13052	320	12672
liver	51425	2674	13413	438	12293
kidney	49113	3030	13100	475	11821
oesophagus	40593	1997	11502	173	10094
ovary	38873	4001	12274	504	10992
urinary_tract	38600	5890	11292	103	9540
prostate	25576	969	10153	384	8639
central_nervous_system	24075	10077	6060	519	3894
NS*	23597	1585	7077	219	6141
pancreas	19436	5290	6279	345	5423
thyroid	19034	18417	301	17	278
stomach	15012	2260	6461	47	5084
upper_aerodigestive_tract	14354	3199	6155	161	4978
soft_tissue	9045	8456	163	16	98
autonomic_ganglia	7877	592	4518	327	3848
cervix	6294	314	3324	14	2540
bone	2773	672	1391	74	1135
biliary_tract	1631	1164	223	9	182
eye	1579	868	501	34	485
meninges	1547	802	459	55	369
salivary_gland	934	203	572	49	531
adrenal_gland	925	775	74	23	49
parathyroid	554	285	207	16	169
small_intestine	521	310	207	41	194
pleura	396	302	22	0	0
pituitary	375	368	9	0	0
testis	127	123	18	0	0
gastrointestinal_tract_(site_indeterminate)	123	121	8	0	0
vulva	95	84	4	0	0
peritoneum	88	78	4	0	0
thymus	58	47	13	0	0
genital_tract	55	43	6	0	0
penis	21	20	4	0	0
vagina	6	6	1	0	0
fallopian_tube	1	1	1	0	0
paratesticular_tissues	1	1	1	0	0
placenta	1	1	1	0	0
retroperitoneum	1	1	1	0	0
*NS: Non-specific cancer tissue; **Genes involved: refers to those involved in all tissue types with repeated ones removed; ***Selected samples: refers to those subject to Genome-wide screen and not coding silent.
green: unknown cancer types; blue: cancer types with small sample size; red: cancer types which are not genome-wide screened, or only have coding-silent mutation records. These colored cancer types are excluded from the analysis.

## Sheet: Table S1B
Table S1B. Summary of Mutation Descriptions in COSMIC v68
Mutation Description	# mutation
Substitution - Missense	1104357
Substitution - coding silent	289380
Substitution - Nonsense	81195
Unknown	52995
Deletion - Frameshift	38426
Deletion - In frame	18764
Insertion - Frameshift	17604
Insertion - In frame	16313
Complex - deletion inframe	2134
Complex	1975
Whole gene deletion	1937
Nonstop extension	1035
Complex - compound substitution	552
Complex - frameshift	520
Complex - insertion inframe	379
No detectable mRNA/protein	17

## Sheet: Table S1C
Table S1C. Summary of Genome-wide screen in COSMIC v68
Genome-wide screen	# mutation
n	266168
y	1361415

## Sheet: Table S1D
Table S1D. Summary of site subtype in COSMIC v68
Site subtype	# mutation
NS*	1083565
colon	228283
caecum	72427
right_upper_lobe	45818
rectum	42016
bladder	38134
brain	21643
right_lower_lobe	13716
lower_third	8534
fibrous_tissue_and_uncertain_origin	7195
mouth	6750
trunk	6474
mucosal	3968
extremity	3745
larynx	3447
face	3351
scalp	3253
head_neck	2692
pharynx	2462
middle_lobe	2247
neck	1937
lymph_node	1889
arm	1807
leg	1366
uveal_tract	1364
bile_duct	1223
upper_leg	1179
left_upper_lobe	994
adrenal_gland	942
ear	857
hand	735
upper_arm	648
nerve_sheath	630
right	619
shoulder	576
smooth_muscle	564
acral	538
abdomen	512
back	504
striated_muscle	430
sinonasal_and_nasal_cavity	421
spleen	411
gallbladder	402
parotid	369
upper_back	344
frontal_lobe	326
left	323
medulla	315
cerebellum	262
temporal_lobe	261
supratentorial	247
brainstem	217
nipple	208
axilla	202
spinal_cord	182
ampulla_of_Vater	166
left_lower_lobe	162
lower_leg	155
chest	153
appendix	152
duodenum	149
tonsil	128
foot	120
blood_vessel	115
retina	114
craniopharyngeal_duct	108
breast	107
posterior_fossa	107
non_chronically_sun_exposed_site	95
mandible	94
conjunctiva	92
skin	87
cerebrum	86
temporoparietal	83
renal_pelvis	77
fat	73
parietal_lobe	69
central_nervous_system	68
femur	66
eye	65
sun_exposed_site	56
extragonadal	54
lower_back	50
occipital_lobe	47
forearm	46
sole	46
knee	39
right_middle_lobe	39
hip	37
submandibular	37
mediastinum	32
stomach	31
intermittently_sun_exposed_site	30
ocular_adnexa	29
tibia	27
ileum	26
maxilla	26
cerebral_cortex	25
jejunum	25
flank	24
humerus	24
chronically_sun_exposed_site	23
pelvis	23
subungual	23
ureter	23
buttock	21
sacrum	21
lower_extremity	20
ovary	20
thalamus	19
ankle	18
fourth_ventricle	18
anus	17
thyroid	17
frontotemporal	16
major	16
middle_third	14
third_ventricle	13
upper_lobe	13
extraskeletal	12
bronchus	10
choroid_plexus	10
lip	10
cerebral_hemisphere	9
upper_extremity	9
upper_urinary_tract	9
skull	8
vertebrae	8
diencephalon	7
fibula	7
genital	7
midbrain	7
parietooccipital	7
penis	7
phalanx	7
tongue	7
frontoparietal	6
scapula	6
elbow	5
ilium	5
liver	5
lower_lobe	5
lung	5
sulcus	5
anorectal	4
corpus_callosum	4
gastrointestinal_tract_(site_indeterminate)	4
groin	4
lateral_ventricle	4
middle_ear	4
retroperitoneum	4
rib	4
extraadrenal	3
intraventricular	3
maxillary_sinus	3
metacarpus	3
optic_nerve	3
radius	3
right_bronchus	3
testis	3
trachea	3
extranodal	2
large_intestine	2
mouth_floor	2
pineal_gland	2
pleura	2
retromolar	2
salivary_gland	2
scrotum	2
sella_turcica	2
small_intestine	2
sublingual	2
temporooccipital	2
Site subtype	1
basal_ganglia	1
breast_inframammary	1
caudate_nucleus	1
cervical	1
cingulate_gyrus	1
intraabdominal	1
labia	1
left_bronchus	1
meninges	1
metatarsus	1
mouth_roof	1
orbit	1
parapharyngeal	1
paraspinal	1
pubis	1
upper_third	1
vulva	1
*NS: Non-specific cancer tissue;
