# Supplementary material for: Genome-wide mutational spectra analysis reveals significant cancer-specific heterogeneity
Source: Sci Rep. 2015 Jul 27;5:12566. doi: 10.1038/srep12566 (PMC4515826; doi:10.1038/srep12566)
Supplement: Supplementary Information [file srep12566-s3.xlsx]

## Sheet: Table S2A
Table S2A. Top frequently mutated genes in general and across cancer types detected in COSMIC v68 (sample coverage)
Gene name (# muts*)	large_intestine (599)	lung (858)	endometrium (281)	haematopoietic_and_lymphoid_tissue (1008)	breast (952)	skin (320)	liver (438)	kidney (475)	oesophagus (173)	ovary (504)	urinary_tract (103)	prostate (384)	central_nervous_system (519)	pancreas (345)	stomach (47)	upper_aerodigestive_tract (161)	autonomic_ganglia (327)	bone (74)	eye (34)	meninges (55)	salivary_gland (49)	adrenal_gland (23)	small_intestine (41)
TP53(2252)	322(53.8%)	444(51.7%)	87(31%)	99(9.8%)	270(28.4%)	45(14.1%)	143(32.6%)	16(3.4%)	124(71.7%)	356(70.6%)	40(38.8%)	55(14.3%)	67(12.9%)	72(20.9%)	26(55.3%)	68(42.2%)	1(0.3%)	16(21.6%)	0(0%)	0(0%)	0(0%)	1(4.3%)	0(0%)
TTN(1656)	332(55.4%)	389(45.3%)	103(36.7%)	39(3.9%)	147(15.4%)	60(18.8%)	87(19.9%)	105(22.1%)	85(49.1%)	94(18.7%)	49(47.6%)	43(11.2%)	18(3.5%)	38(11%)	15(31.9%)	25(15.5%)	15(4.6%)	7(9.5%)	1(2.9%)	4(7.3%)	0(0%)	0(0%)	0(0%)
MUC16(887)	136(22.7%)	305(35.5%)	59(21%)	21(2.1%)	64(6.7%)	15(4.7%)	51(11.6%)	54(11.4%)	47(27.2%)	18(3.6%)	32(31.1%)	21(5.5%)	10(1.9%)	14(4.1%)	1(2.1%)	14(8.7%)	20(6.1%)	3(4.1%)	0(0%)	1(1.8%)	1(2%)	0(0%)	0(0%)
PIK3CA(738)	210(35.1%)	64(7.5%)	130(46.3%)	2(0.2%)	207(21.7%)	7(2.2%)	7(1.6%)	16(3.4%)	11(6.4%)	10(2%)	17(16.5%)	7(1.8%)	10(1.9%)	4(1.2%)	7(14.9%)	25(15.5%)	2(0.6%)	0(0%)	0(0%)	1(1.8%)	1(2%)	0(0%)	0(0%)
CSMD3(728)	132(22%)	288(33.6%)	53(18.9%)	24(2.4%)	18(1.9%)	33(10.3%)	28(6.4%)	28(5.9%)	30(17.3%)	32(6.3%)	15(14.6%)	9(2.3%)	13(2.5%)	1(0.3%)	8(17%)	13(8.1%)	1(0.3%)	0(0%)	0(0%)	1(1.8%)	1(2%)	0(0%)	0(0%)
LRP1B(667)	112(18.7%)	254(29.6%)	38(13.5%)	30(3%)	10(1.1%)	44(13.8%)	35(8%)	19(4%)	35(20.2%)	16(3.2%)	14(13.6%)	12(3.1%)	5(1%)	8(2.3%)	12(25.5%)	12(7.5%)	8(2.4%)	1(1.4%)	0(0%)	0(0%)	1(2%)	1(4.3%)	0(0%)
USH2A(636)	99(16.5%)	254(29.6%)	42(14.9%)	15(1.5%)	44(4.6%)	38(11.9%)	24(5.5%)	15(3.2%)	23(13.3%)	29(5.8%)	8(7.8%)	10(2.6%)	3(0.6%)	3(0.9%)	7(14.9%)	14(8.7%)	4(1.2%)	3(4.1%)	1(2.9%)	0(0%)	0(0%)	0(0%)	0(0%)
SYNE1(618)	164(27.4%)	138(16.1%)	46(16.4%)	16(1.6%)	43(4.5%)	28(8.8%)	24(5.5%)	23(4.8%)	41(23.7%)	17(3.4%)	20(19.4%)	14(3.6%)	8(1.5%)	9(2.6%)	4(8.5%)	17(10.6%)	4(1.2%)	1(1.4%)	0(0%)	0(0%)	1(2%)	0(0%)	0(0%)
RYR2(603)	113(18.9%)	261(30.4%)	47(16.7%)	13(1.3%)	32(3.4%)	5(1.6%)	25(5.7%)	17(3.6%)	19(11%)	21(4.2%)	14(13.6%)	10(2.6%)	5(1%)	6(1.7%)	1(2.1%)	9(5.6%)	0(0%)	5(6.8%)	0(0%)	0(0%)	0(0%)	0(0%)	0(0%)
KRAS(594)	184(30.7%)	175(20.4%)	45(16%)	28(2.8%)	7(0.7%)	1(0.3%)	2(0.5%)	4(0.8%)	8(4.6%)	7(1.4%)	2(1.9%)	1(0.3%)	0(0%)	126(36.5%)	1(2.1%)	3(1.9%)	0(0%)	0(0%)	0(0%)	0(0%)	0(0%)	0(0%)	0(0%)
APC(586)	427(71.3%)	33(3.8%)	31(11%)	9(0.9%)	7(0.7%)	15(4.7%)	13(3%)	5(1.1%)	10(5.8%)	10(2%)	2(1.9%)	12(3.1%)	3(0.6%)	5(1.4%)	3(6.4%)	0(0%)	0(0%)	0(0%)	0(0%)	0(0%)	1(2%)	0(0%)	0(0%)
FLG(552)	91(15.2%)	181(21.1%)	44(15.7%)	9(0.9%)	41(4.3%)	29(9.1%)	14(3.2%)	13(2.7%)	36(20.8%)	20(4%)	18(17.5%)	12(3.1%)	10(1.9%)	8(2.3%)	5(10.6%)	10(6.2%)	8(2.4%)	1(1.4%)	1(2.9%)	0(0%)	0(0%)	0(0%)	1(2.4%)
MUC4(550)	157(26.2%)	58(6.8%)	69(24.6%)	19(1.9%)	62(6.5%)	20(6.3%)	28(6.4%)	59(12.4%)	5(2.9%)	7(1.4%)	5(4.9%)	24(6.3%)	7(1.3%)	8(2.3%)	8(17%)	4(2.5%)	5(1.5%)	0(0%)	4(11.8%)	0(0%)	1(2%)	0(0%)	0(0%)
PTEN(543)	192(32.1%)	22(2.6%)	158(56.2%)	9(0.9%)	38(4%)	19(5.9%)	10(2.3%)	13(2.7%)	5(2.9%)	6(1.2%)	2(1.9%)	17(4.4%)	31(6%)	4(1.2%)	6(12.8%)	10(6.2%)	0(0%)	0(0%)	0(0%)	0(0%)	1(2%)	0(0%)	0(0%)
MLL3(507)	83(13.9%)	119(13.9%)	38(13.5%)	19(1.9%)	72(7.6%)	21(6.6%)	18(4.1%)	27(5.7%)	9(5.2%)	15(3%)	22(21.4%)	18(4.7%)	9(1.7%)	26(7.5%)	3(6.4%)	7(4.3%)	0(0%)	0(0%)	0(0%)	0(0%)	1(2%)	0(0%)	0(0%)
KDM5A(486)	109(18.2%)	66(7.7%)	91(32.4%)	20(2%)	25(2.6%)	17(5.3%)	54(12.3%)	12(2.5%)	18(10.4%)	14(2.8%)	22(21.4%)	8(2.1%)	3(0.6%)	0(0%)	11(23.4%)	5(3.1%)	8(2.4%)	0(0%)	0(0%)	0(0%)	3(6.1%)	0(0%)	0(0%)
HMCN1(474)	93(15.5%)	105(12.2%)	42(14.9%)	13(1.3%)	29(3%)	21(6.6%)	26(5.9%)	23(4.8%)	24(13.9%)	27(5.4%)	14(13.6%)	19(4.9%)	2(0.4%)	13(3.8%)	5(10.6%)	8(5%)	7(2.1%)	0(0%)	2(5.9%)	1(1.8%)	0(0%)	0(0%)	0(0%)
ZFHX4(473)	81(13.5%)	216(25.2%)	44(15.7%)	7(0.7%)	26(2.7%)	7(2.2%)	9(2.1%)	11(2.3%)	19(11%)	11(2.2%)	14(13.6%)	8(2.1%)	1(0.2%)	7(2%)	0(0%)	9(5.6%)	2(0.6%)	1(1.4%)	0(0%)	0(0%)	0(0%)	0(0%)	0(0%)
DNAH11(462)	117(19.5%)	118(13.8%)	49(17.4%)	5(0.5%)	33(3.5%)	6(1.9%)	21(4.8%)	19(4%)	21(12.1%)	19(3.8%)	16(15.5%)	10(2.6%)	6(1.2%)	6(1.7%)	2(4.3%)	1(0.6%)	9(2.8%)	3(4.1%)	0(0%)	1(1.8%)	0(0%)	0(0%)	0(0%)
MUC17(460)	66(11%)	152(17.7%)	41(14.6%)	9(0.9%)	37(3.9%)	40(12.5%)	13(3%)	23(4.8%)	11(6.4%)	20(4%)	13(12.6%)	12(3.1%)	5(1%)	5(1.4%)	2(4.3%)	1(0.6%)	6(1.8%)	3(4.1%)	0(0%)	0(0%)	0(0%)	1(4.3%)	0(0%)
FAT4(454)	121(20.2%)	113(13.2%)	46(16.4%)	13(1.3%)	14(1.5%)	32(10%)	17(3.9%)	14(2.9%)	22(12.7%)	12(2.4%)	8(7.8%)	14(3.6%)	3(0.6%)	4(1.2%)	6(12.8%)	10(6.2%)	3(0.9%)	0(0%)	1(2.9%)	0(0%)	1(2%)	0(0%)	0(0%)
SPTA1(452)	59(9.8%)	184(21.4%)	34(12.1%)	5(0.5%)	27(2.8%)	10(3.1%)	22(5%)	14(2.9%)	36(20.8%)	11(2.2%)	8(7.8%)	16(4.2%)	3(0.6%)	4(1.2%)	7(14.9%)	5(3.1%)	6(1.8%)	0(0%)	0(0%)	1(1.8%)	0(0%)	0(0%)	0(0%)
DNAH5(449)	108(18%)	104(12.1%)	41(14.6%)	15(1.5%)	21(2.2%)	57(17.8%)	24(5.5%)	5(1.1%)	14(8.1%)	16(3.2%)	9(8.7%)	6(1.6%)	3(0.6%)	8(2.3%)	4(8.5%)	8(5%)	5(1.5%)	0(0%)	0(0%)	1(1.8%)	0(0%)	0(0%)	0(0%)
Q9Y6V0-3(439)	78(13%)	143(16.7%)	36(12.8%)	17(1.7%)	16(1.7%)	11(3.4%)	41(9.4%)	21(4.4%)	34(19.7%)	6(1.2%)	8(7.8%)	3(0.8%)	3(0.6%)	6(1.7%)	2(4.3%)	9(5.6%)	3(0.9%)	1(1.4%)	1(2.9%)	0(0%)	0(0%)	0(0%)	0(0%)
XIRP2(438)	76(12.7%)	167(19.5%)	32(11.4%)	12(1.2%)	22(2.3%)	15(4.7%)	26(5.9%)	16(3.4%)	17(9.8%)	10(2%)	9(8.7%)	11(2.9%)	0(0%)	9(2.6%)	4(8.5%)	5(3.1%)	3(0.9%)	2(2.7%)	0(0%)	1(1.8%)	0(0%)	0(0%)	1(2.4%)
APOB(425)	80(13.4%)	117(13.6%)	34(12.1%)	5(0.5%)	24(2.5%)	37(11.6%)	35(8%)	13(2.7%)	23(13.3%)	20(4%)	7(6.8%)	8(2.1%)	0(0%)	6(1.7%)	6(12.8%)	2(1.2%)	5(1.5%)	2(2.7%)	0(0%)	0(0%)	0(0%)	0(0%)	1(2.4%)
FAT3(423)	76(12.7%)	142(16.6%)	40(14.2%)	9(0.9%)	27(2.8%)	6(1.9%)	23(5.3%)	17(3.6%)	27(15.6%)	22(4.4%)	9(8.7%)	12(3.1%)	0(0%)	4(1.2%)	1(2.1%)	8(5%)	0(0%)	0(0%)	0(0%)	0(0%)	0(0%)	0(0%)	0(0%)
LRP2(419)	107(17.9%)	104(12.1%)	39(13.9%)	7(0.7%)	34(3.6%)	35(10.9%)	17(3.9%)	17(3.6%)	12(6.9%)	19(3.8%)	9(8.7%)	4(1%)	1(0.2%)	4(1.2%)	4(8.5%)	3(1.9%)	2(0.6%)	0(0%)	0(0%)	0(0%)	1(2%)	0(0%)	0(0%)
ATM(417)	174(29%)	54(6.3%)	34(12.1%)	22(2.2%)	21(2.2%)	11(3.4%)	19(4.3%)	15(3.2%)	4(2.3%)	9(1.8%)	10(9.7%)	17(4.4%)	10(1.9%)	11(3.2%)	2(4.3%)	1(0.6%)	2(0.6%)	0(0%)	0(0%)	0(0%)	1(2%)	0(0%)	0(0%)
CTNNB1(412)	99(16.5%)	28(3.3%)	81(28.8%)	0(0%)	1(0.1%)	7(2.2%)	130(29.7%)	3(0.6%)	4(2.3%)	3(0.6%)	3(2.9%)	8(2.1%)	29(5.6%)	10(2.9%)	4(8.5%)	0(0%)	0(0%)	0(0%)	0(0%)	0(0%)	1(2%)	1(4.3%)	0(0%)
CSMD1(411)	86(14.4%)	138(16.1%)	33(11.7%)	12(1.2%)	28(2.9%)	9(2.8%)	25(5.7%)	14(2.9%)	25(14.5%)	11(2.2%)	5(4.9%)	10(2.6%)	0(0%)	9(2.6%)	1(2.1%)	2(1.2%)	1(0.3%)	2(2.7%)	0(0%)	0(0%)	0(0%)	0(0%)	0(0%)
RYR1(404)	77(12.9%)	119(13.9%)	33(11.7%)	17(1.7%)	18(1.9%)	20(6.3%)	17(3.9%)	27(5.7%)	14(8.1%)	12(2.4%)	8(7.8%)	12(3.1%)	2(0.4%)	7(2%)	5(10.6%)	4(2.5%)	8(2.4%)	3(4.1%)	1(2.9%)	0(0%)	0(0%)	0(0%)	0(0%)
RYR3(396)	83(13.9%)	127(14.8%)	38(13.5%)	8(0.8%)	28(2.9%)	4(1.3%)	17(3.9%)	17(3.6%)	19(11%)	9(1.8%)	5(4.9%)	11(2.9%)	14(2.7%)	6(1.7%)	1(2.1%)	6(3.7%)	1(0.3%)	0(0%)	0(0%)	0(0%)	2(4.1%)	0(0%)	0(0%)
DNAH9(391)	64(10.7%)	123(14.3%)	33(11.7%)	16(1.6%)	21(2.2%)	31(9.7%)	21(4.8%)	21(4.4%)	10(5.8%)	11(2.2%)	6(5.8%)	10(2.6%)	3(0.6%)	7(2%)	3(6.4%)	7(4.3%)	2(0.6%)	1(1.4%)	0(0%)	0(0%)	1(2%)	0(0%)	0(0%)
OBSCN(378)	107(17.9%)	102(11.9%)	45(16%)	3(0.3%)	26(2.7%)	5(1.6%)	19(4.3%)	7(1.5%)	13(7.5%)	9(1.8%)	5(4.9%)	10(2.6%)	6(1.2%)	11(3.2%)	1(2.1%)	2(1.2%)	4(1.2%)	0(0%)	1(2.9%)	1(1.8%)	1(2%)	0(0%)	0(0%)
NEB(367)	87(14.5%)	91(10.6%)	48(17.1%)	5(0.5%)	30(3.2%)	12(3.8%)	18(4.1%)	13(2.7%)	8(4.6%)	11(2.2%)	11(10.7%)	9(2.3%)	5(1%)	10(2.9%)	3(6.4%)	3(1.9%)	2(0.6%)	0(0%)	1(2.9%)	0(0%)	0(0%)	0(0%)	0(0%)
DMD(363)	74(12.4%)	115(13.4%)	52(18.5%)	12(1.2%)	27(2.8%)	17(5.3%)	7(1.6%)	11(2.3%)	5(2.9%)	9(1.8%)	5(4.9%)	8(2.1%)	3(0.6%)	7(2%)	5(10.6%)	4(2.5%)	0(0%)	2(2.7%)	0(0%)	0(0%)	0(0%)	0(0%)	0(0%)
DST(359)	86(14.4%)	90(10.5%)	41(14.6%)	14(1.4%)	21(2.2%)	9(2.8%)	22(5%)	16(3.4%)	10(5.8%)	23(4.6%)	3(2.9%)	4(1%)	3(0.6%)	4(1.2%)	4(8.5%)	8(5%)	1(0.3%)	0(0%)	0(0%)	0(0%)	0(0%)	0(0%)	0(0%)
NF1(359)	111(18.5%)	77(9%)	26(9.3%)	14(1.4%)	23(2.4%)	32(10%)	7(1.6%)	8(1.7%)	5(2.9%)	25(5%)	7(6.8%)	4(1%)	8(1.5%)	4(1.2%)	1(2.1%)	3(1.9%)	2(0.6%)	0(0%)	0(0%)	0(0%)	0(0%)	2(8.7%)	0(0%)
PCDH15(358)	54(9%)	120(14%)	34(12.1%)	12(1.2%)	14(1.5%)	27(8.4%)	16(3.7%)	13(2.7%)	22(12.7%)	5(1%)	6(5.8%)	9(2.3%)	1(0.2%)	12(3.5%)	5(10.6%)	8(5%)	0(0%)	0(0%)	0(0%)	0(0%)	0(0%)	0(0%)	0(0%)
RELN(356)	81(13.5%)	102(11.9%)	26(9.3%)	17(1.7%)	20(2.1%)	31(9.7%)	12(2.7%)	7(1.5%)	16(9.2%)	11(2.2%)	9(8.7%)	6(1.6%)	0(0%)	2(0.6%)	4(8.5%)	9(5.6%)	2(0.6%)	0(0%)	0(0%)	1(1.8%)	0(0%)	0(0%)	0(0%)
DNAH8(352)	76(12.7%)	90(10.5%)	31(11%)	7(0.7%)	14(1.5%)	43(13.4%)	19(4.3%)	13(2.7%)	14(8.1%)	13(2.6%)	6(5.8%)	8(2.1%)	3(0.6%)	5(1.4%)	3(6.4%)	5(3.1%)	1(0.3%)	1(1.4%)	0(0%)	0(0%)	0(0%)	0(0%)	0(0%)
CSMD2(349)	69(11.5%)	104(12.1%)	32(11.4%)	7(0.7%)	21(2.2%)	39(12.2%)	15(3.4%)	9(1.9%)	8(4.6%)	9(1.8%)	11(10.7%)	9(2.3%)	2(0.4%)	5(1.4%)	2(4.3%)	4(2.5%)	1(0.3%)	1(1.4%)	1(2.9%)	0(0%)	0(0%)	0(0%)	0(0%)
ABCA13(345)	70(11.7%)	104(12.1%)	36(12.8%)	5(0.5%)	21(2.2%)	6(1.9%)	20(4.6%)	16(3.4%)	13(7.5%)	9(1.8%)	8(7.8%)	17(4.4%)	4(0.8%)	4(1.2%)	1(2.1%)	0(0%)	6(1.8%)	1(1.4%)	3(8.8%)	0(0%)	0(0%)	0(0%)	1(2.4%)
COL11A1(345)	61(10.2%)	138(16.1%)	27(9.6%)	2(0.2%)	5(0.5%)	22(6.9%)	22(5%)	9(1.9%)	15(8.7%)	10(2%)	4(3.9%)	9(2.3%)	7(1.3%)	3(0.9%)	4(8.5%)	4(2.5%)	3(0.9%)	0(0%)	0(0%)	0(0%)	0(0%)	0(0%)	0(0%)
BRAF(343)	97(16.2%)	52(6.1%)	8(2.8%)	16(1.6%)	6(0.6%)	138(43.1%)	2(0.5%)	2(0.4%)	1(0.6%)	3(0.6%)	2(1.9%)	4(1%)	8(1.5%)	4(1.2%)	0(0%)	0(0%)	0(0%)	0(0%)	0(0%)	0(0%)	0(0%)	0(0%)	0(0%)
ANK2(341)	73(12.2%)	120(14%)	20(7.1%)	11(1.1%)	12(1.3%)	18(5.6%)	13(3%)	11(2.3%)	8(4.6%)	13(2.6%)	10(9.7%)	7(1.8%)	15(2.9%)	5(1.4%)	3(6.4%)	2(1.2%)	0(0%)	0(0%)	0(0%)	0(0%)	0(0%)	0(0%)	0(0%)
MACF1(336)	75(12.5%)	79(9.2%)	38(13.5%)	6(0.6%)	23(2.4%)	17(5.3%)	16(3.7%)	16(3.4%)	6(3.5%)	18(3.6%)	15(14.6%)	7(1.8%)	3(0.6%)	3(0.9%)	3(6.4%)	7(4.3%)	3(0.9%)	0(0%)	0(0%)	0(0%)	0(0%)	0(0%)	1(2.4%)
PKHD1(335)	76(12.7%)	108(12.6%)	27(9.6%)	9(0.9%)	12(1.3%)	24(7.5%)	12(2.7%)	13(2.7%)	8(4.6%)	13(2.6%)	2(1.9%)	8(2.1%)	2(0.4%)	4(1.2%)	6(12.8%)	5(3.1%)	3(0.9%)	1(1.4%)	0(0%)	1(1.8%)	1(2%)	0(0%)	0(0%)
MLL2(334)	71(11.9%)	78(9.1%)	36(12.8%)	38(3.8%)	15(1.6%)	3(0.9%)	11(2.5%)	11(2.3%)	6(3.5%)	2(0.4%)	19(18.4%)	11(2.9%)	19(3.7%)	1(0.3%)	1(2.1%)	8(5%)	2(0.6%)	1(1.4%)	0(0%)	1(1.8%)	0(0%)	0(0%)	0(0%)
DNAH3(332)	68(11.4%)	76(8.9%)	29(10.3%)	12(1.2%)	18(1.9%)	27(8.4%)	19(4.3%)	16(3.4%)	8(4.6%)	17(3.4%)	11(10.7%)	5(1.3%)	3(0.6%)	4(1.2%)	5(10.6%)	7(4.3%)	6(1.8%)	1(1.4%)	0(0%)	0(0%)	0(0%)	0(0%)	0(0%)
AHNAK2(331)	57(9.5%)	111(12.9%)	38(13.5%)	4(0.4%)	13(1.4%)	1(0.3%)	28(6.4%)	23(4.8%)	8(4.6%)	12(2.4%)	12(11.7%)	8(2.1%)	6(1.2%)	0(0%)	1(2.1%)	0(0%)	8(2.4%)	1(1.4%)	0(0%)	0(0%)	0(0%)	0(0%)	0(0%)
GPR98(324)	83(13.9%)	77(9%)	29(10.3%)	8(0.8%)	19(2%)	7(2.2%)	25(5.7%)	18(3.8%)	11(6.4%)	10(2%)	12(11.7%)	0(0%)	6(1.2%)	8(2.3%)	1(2.1%)	6(3.7%)	2(0.6%)	2(2.7%)	0(0%)	0(0%)	0(0%)	0(0%)	0(0%)
AHNAK(312)	53(8.8%)	89(10.4%)	30(10.7%)	4(0.4%)	17(1.8%)	15(4.7%)	14(3.2%)	29(6.1%)	7(4%)	15(3%)	10(9.7%)	7(1.8%)	6(1.2%)	4(1.2%)	2(4.3%)	2(1.2%)	6(1.8%)	1(1.4%)	0(0%)	0(0%)	1(2%)	0(0%)	0(0%)
FBN2(312)	61(10.2%)	107(12.5%)	28(10%)	6(0.6%)	6(0.6%)	19(5.9%)	25(5.7%)	13(2.7%)	9(5.2%)	7(1.4%)	3(2.9%)	7(1.8%)	1(0.2%)	5(1.4%)	3(6.4%)	5(3.1%)	6(1.8%)	0(0%)	0(0%)	0(0%)	1(2%)	0(0%)	0(0%)
SI(311)	27(4.5%)	130(15.2%)	32(11.4%)	20(2%)	10(1.1%)	22(6.9%)	8(1.8%)	10(2.1%)	12(6.9%)	12(2.4%)	4(3.9%)	4(1%)	4(0.8%)	1(0.3%)	1(2.1%)	10(6.2%)	4(1.2%)	0(0%)	0(0%)	0(0%)	0(0%)	0(0%)	0(0%)
PKHD1L1(308)	52(8.7%)	100(11.7%)	28(10%)	4(0.4%)	25(2.6%)	3(0.9%)	18(4.1%)	16(3.4%)	12(6.9%)	11(2.2%)	11(10.7%)	6(1.6%)	5(1%)	5(1.4%)	3(6.4%)	6(3.7%)	2(0.6%)	0(0%)	0(0%)	0(0%)	0(0%)	0(0%)	1(2.4%)
MUC5AC(307)	62(10.4%)	89(10.4%)	49(17.4%)	7(0.7%)	30(3.2%)	7(2.2%)	7(1.6%)	8(1.7%)	11(6.4%)	7(1.4%)	7(6.8%)	5(1.3%)	9(1.7%)	2(0.6%)	0(0%)	2(1.2%)	5(1.5%)	0(0%)	0(0%)	0(0%)	0(0%)	0(0%)	0(0%)
SYNE2(306)	57(9.5%)	86(10%)	28(10%)	7(0.7%)	31(3.3%)	11(3.4%)	14(3.2%)	10(2.1%)	10(5.8%)	15(3%)	14(13.6%)	6(1.6%)	2(0.4%)	2(0.6%)	4(8.5%)	4(2.5%)	5(1.5%)	0(0%)	0(0%)	0(0%)	0(0%)	0(0%)	0(0%)
LOC652153(304)	95(15.9%)	59(6.9%)	26(9.3%)	14(1.4%)	20(2.1%)	20(6.3%)	8(1.8%)	10(2.1%)	8(4.6%)	21(4.2%)	4(3.9%)	6(1.6%)	0(0%)	4(1.2%)	1(2.1%)	6(3.7%)	1(0.3%)	1(1.4%)	0(0%)	0(0%)	0(0%)	0(0%)	0(0%)
CUBN(302)	61(10.2%)	96(11.2%)	25(8.9%)	11(1.1%)	16(1.7%)	11(3.4%)	17(3.9%)	11(2.3%)	18(10.4%)	8(1.6%)	7(6.8%)	0(0%)	3(0.6%)	3(0.9%)	3(6.4%)	11(6.8%)	1(0.3%)	0(0%)	0(0%)	0(0%)	0(0%)	0(0%)	0(0%)
ZIM2(301)	54(9%)	101(11.8%)	20(7.1%)	5(0.5%)	17(1.8%)	25(7.8%)	9(2.1%)	10(2.1%)	22(12.7%)	7(1.4%)	2(1.9%)	4(1%)	0(0%)	14(4.1%)	4(8.5%)	7(4.3%)	0(0%)	0(0%)	0(0%)	0(0%)	0(0%)	0(0%)	0(0%)
MDN1(299)	77(12.9%)	64(7.5%)	39(13.9%)	5(0.5%)	23(2.4%)	8(2.5%)	20(4.6%)	7(1.5%)	12(6.9%)	13(2.6%)	9(8.7%)	8(2.1%)	2(0.4%)	2(0.6%)	5(10.6%)	2(1.2%)	3(0.9%)	0(0%)	0(0%)	0(0%)	0(0%)	0(0%)	0(0%)
NAV3(299)	49(8.2%)	127(14.8%)	28(10%)	5(0.5%)	14(1.5%)	5(1.6%)	15(3.4%)	8(1.7%)	12(6.9%)	7(1.4%)	5(4.9%)	6(1.6%)	2(0.4%)	6(1.7%)	2(4.3%)	7(4.3%)	0(0%)	1(1.4%)	0(0%)	0(0%)	0(0%)	0(0%)	0(0%)
ANK3(297)	65(10.9%)	55(6.4%)	38(13.5%)	9(0.9%)	18(1.9%)	44(13.8%)	14(3.2%)	16(3.4%)	8(4.6%)	10(2%)	3(2.9%)	3(0.8%)	2(0.4%)	3(0.9%)	4(8.5%)	0(0%)	3(0.9%)	1(1.4%)	0(0%)	0(0%)	1(2%)	0(0%)	0(0%)
COL6A3(295)	77(12.9%)	71(8.3%)	21(7.5%)	7(0.7%)	15(1.6%)	21(6.6%)	10(2.3%)	16(3.4%)	6(3.5%)	15(3%)	5(4.9%)	12(3.1%)	5(1%)	4(1.2%)	5(10.6%)	4(2.5%)	1(0.3%)	0(0%)	0(0%)	0(0%)	0(0%)	0(0%)	0(0%)
FMN2(295)	73(12.2%)	91(10.6%)	25(8.9%)	2(0.2%)	16(1.7%)	21(6.6%)	6(1.4%)	9(1.9%)	13(7.5%)	4(0.8%)	4(3.9%)	7(1.8%)	3(0.6%)	6(1.7%)	7(14.9%)	6(3.7%)	1(0.3%)	0(0%)	0(0%)	1(1.8%)	0(0%)	0(0%)	0(0%)
DNAH7(294)	49(8.2%)	99(11.5%)	29(10.3%)	12(1.2%)	13(1.4%)	14(4.4%)	15(3.4%)	15(3.2%)	12(6.9%)	6(1.2%)	6(5.8%)	5(1.3%)	0(0%)	5(1.4%)	8(17%)	2(1.2%)	1(0.3%)	0(0%)	2(5.9%)	0(0%)	0(0%)	0(0%)	1(2.4%)
PTPRD(292)	47(7.8%)	102(11.9%)	24(8.5%)	5(0.5%)	17(1.8%)	28(8.8%)	10(2.3%)	2(0.4%)	23(13.3%)	7(1.4%)	5(4.9%)	9(2.3%)	1(0.2%)	6(1.7%)	2(4.3%)	4(2.5%)	0(0%)	0(0%)	0(0%)	0(0%)	0(0%)	0(0%)	0(0%)
RB1(291)	104(17.4%)	54(6.3%)	22(7.8%)	2(0.2%)	20(2.1%)	2(0.6%)	15(3.4%)	2(0.4%)	1(0.6%)	15(3%)	11(10.7%)	7(1.8%)	28(5.4%)	4(1.2%)	2(4.3%)	1(0.6%)	0(0%)	0(0%)	0(0%)	0(0%)	1(2%)	0(0%)	0(0%)
LAMA2(289)	49(8.2%)	91(10.6%)	36(12.8%)	5(0.5%)	15(1.6%)	19(5.9%)	23(5.3%)	7(1.5%)	8(4.6%)	13(2.6%)	9(8.7%)	3(0.8%)	1(0.2%)	2(0.6%)	4(8.5%)	4(2.5%)	0(0%)	0(0%)	0(0%)	0(0%)	0(0%)	0(0%)	0(0%)
MGAM(286)	72(12%)	89(10.4%)	39(13.9%)	5(0.5%)	21(2.2%)	7(2.2%)	16(3.7%)	9(1.9%)	3(1.7%)	14(2.8%)	0(0%)	2(0.5%)	0(0%)	0(0%)	1(2.1%)	2(1.2%)	5(1.5%)	1(1.4%)	0(0%)	0(0%)	0(0%)	0(0%)	0(0%)
PAPPA2(286)	57(9.5%)	128(14.9%)	26(9.3%)	10(1%)	10(1.1%)	6(1.9%)	3(0.7%)	7(1.5%)	9(5.2%)	8(1.6%)	5(4.9%)	4(1%)	1(0.2%)	2(0.6%)	2(4.3%)	6(3.7%)	1(0.3%)	0(0%)	0(0%)	0(0%)	1(2%)	0(0%)	0(0%)
HYDIN(285)	95(15.9%)	64(7.5%)	27(9.6%)	10(1%)	17(1.8%)	14(4.4%)	8(1.8%)	10(2.1%)	9(5.2%)	12(2.4%)	4(3.9%)	6(1.6%)	0(0%)	5(1.4%)	1(2.1%)	1(0.6%)	1(0.3%)	1(1.4%)	0(0%)	0(0%)	0(0%)	0(0%)	0(0%)
NALCN(285)	60(10%)	96(11.2%)	21(7.5%)	8(0.8%)	12(1.3%)	17(5.3%)	10(2.3%)	10(2.1%)	16(9.2%)	10(2%)	4(3.9%)	5(1.3%)	1(0.2%)	8(2.3%)	3(6.4%)	1(0.6%)	3(0.9%)	0(0%)	0(0%)	0(0%)	0(0%)	0(0%)	0(0%)
SMAD4(281)	158(26.4%)	23(2.7%)	7(2.5%)	0(0%)	5(0.5%)	1(0.3%)	4(0.9%)	0(0%)	13(7.5%)	2(0.4%)	2(1.9%)	4(1%)	8(1.5%)	49(14.2%)	2(4.3%)	2(1.2%)	1(0.3%)	0(0%)	0(0%)	0(0%)	0(0%)	0(0%)	0(0%)
HERC2(280)	60(10%)	91(10.6%)	32(11.4%)	4(0.4%)	13(1.4%)	8(2.5%)	7(1.6%)	9(1.9%)	15(8.7%)	8(1.6%)	6(5.8%)	10(2.6%)	2(0.4%)	0(0%)	5(10.6%)	7(4.3%)	2(0.6%)	1(1.4%)	0(0%)	0(0%)	0(0%)	0(0%)	0(0%)
CREBBP(279)	81(13.5%)	51(5.9%)	25(8.9%)	32(3.2%)	8(0.8%)	9(2.8%)	9(2.1%)	7(1.5%)	4(2.3%)	16(3.2%)	13(12.6%)	1(0.3%)	6(1.2%)	6(1.7%)	2(4.3%)	5(3.1%)	2(0.6%)	0(0%)	0(0%)	1(1.8%)	1(2%)	0(0%)	0(0%)
FAT1(276)	44(7.3%)	95(11.1%)	48(17.1%)	7(0.7%)	12(1.3%)	2(0.6%)	6(1.4%)	10(2.1%)	6(3.5%)	13(2.6%)	8(7.8%)	9(2.3%)	2(0.4%)	4(1.2%)	0(0%)	9(5.6%)	1(0.3%)	0(0%)	0(0%)	0(0%)	0(0%)	0(0%)	0(0%)
CACNA1E(274)	65(10.9%)	98(11.4%)	32(11.4%)	5(0.5%)	22(2.3%)	4(1.3%)	10(2.3%)	6(1.3%)	10(5.8%)	6(1.2%)	3(2.9%)	7(1.8%)	1(0.2%)	0(0%)	1(2.1%)	0(0%)	1(0.3%)	2(2.7%)	1(2.9%)	0(0%)	0(0%)	0(0%)	0(0%)
VCAN(274)	52(8.7%)	87(10.1%)	28(10%)	8(0.8%)	11(1.2%)	16(5%)	14(3.2%)	8(1.7%)	8(4.6%)	6(1.2%)	8(7.8%)	12(3.1%)	0(0%)	6(1.7%)	3(6.4%)	3(1.9%)	4(1.2%)	0(0%)	0(0%)	0(0%)	0(0%)	0(0%)	0(0%)
LRRK2(273)	71(11.9%)	65(7.6%)	30(10.7%)	6(0.6%)	9(0.9%)	12(3.8%)	3(0.7%)	22(4.6%)	13(7.5%)	17(3.4%)	4(3.9%)	3(0.8%)	3(0.6%)	3(0.9%)	6(12.8%)	6(3.7%)	0(0%)	0(0%)	0(0%)	0(0%)	0(0%)	0(0%)	0(0%)
RP1L1(271)	77(12.9%)	106(12.4%)	17(6%)	9(0.9%)	11(1.2%)	5(1.6%)	4(0.9%)	5(1.1%)	7(4%)	9(1.8%)	7(6.8%)	5(1.3%)	1(0.2%)	0(0%)	3(6.4%)	2(1.2%)	1(0.3%)	0(0%)	1(2.9%)	0(0%)	1(2%)	0(0%)	0(0%)
ASPM(270)	57(9.5%)	92(10.7%)	30(10.7%)	4(0.4%)	16(1.7%)	11(3.4%)	8(1.8%)	6(1.3%)	8(4.6%)	7(1.4%)	6(5.8%)	5(1.3%)	14(2.7%)	4(1.2%)	1(2.1%)	0(0%)	1(0.3%)	0(0%)	0(0%)	0(0%)	0(0%)	0(0%)	0(0%)
GPR112(270)	43(7.2%)	100(11.7%)	34(12.1%)	7(0.7%)	17(1.8%)	23(7.2%)	8(1.8%)	8(1.7%)	4(2.3%)	9(1.8%)	2(1.9%)	5(1.3%)	1(0.2%)	4(1.2%)	2(4.3%)	1(0.6%)	2(0.6%)	0(0%)	0(0%)	0(0%)	0(0%)	0(0%)	0(0%)
SACS(270)	76(12.7%)	59(6.9%)	34(12.1%)	3(0.3%)	9(0.9%)	15(4.7%)	13(3%)	10(2.1%)	17(9.8%)	7(1.4%)	8(7.8%)	5(1.3%)	2(0.4%)	4(1.2%)	3(6.4%)	4(2.5%)	0(0%)	0(0%)	0(0%)	0(0%)	1(2%)	0(0%)	0(0%)
RP1(268)	49(8.2%)	74(8.6%)	25(8.9%)	7(0.7%)	15(1.6%)	32(10%)	11(2.5%)	9(1.9%)	11(6.4%)	7(1.4%)	5(4.9%)	11(2.9%)	3(0.6%)	2(0.6%)	1(2.1%)	2(1.2%)	4(1.2%)	0(0%)	0(0%)	0(0%)	0(0%)	0(0%)	0(0%)
DNAH2(267)	65(10.9%)	49(5.7%)	35(12.5%)	8(0.8%)	17(1.8%)	25(7.8%)	11(2.5%)	19(4%)	5(2.9%)	10(2%)	6(5.8%)	9(2.3%)	1(0.2%)	1(0.3%)	1(2.1%)	1(0.6%)	3(0.9%)	1(1.4%)	0(0%)	0(0%)	0(0%)	0(0%)	0(0%)
LOC51059(267)	40(6.7%)	118(13.8%)	31(11%)	2(0.2%)	14(1.5%)	13(4.1%)	4(0.9%)	5(1.1%)	14(8.1%)	5(1%)	4(3.9%)	3(0.8%)	0(0%)	2(0.6%)	3(6.4%)	7(4.3%)	2(0.6%)	0(0%)	0(0%)	0(0%)	0(0%)	0(0%)	0(0%)
LAMA1(266)	62(10.4%)	61(7.1%)	21(7.5%)	6(0.6%)	13(1.4%)	22(6.9%)	16(3.7%)	10(2.1%)	21(12.1%)	12(2.4%)	2(1.9%)	4(1%)	1(0.2%)	3(0.9%)	4(8.5%)	6(3.7%)	1(0.3%)	1(1.4%)	0(0%)	0(0%)	0(0%)	0(0%)	0(0%)
RIMS2(266)	48(8%)	101(11.8%)	24(8.5%)	9(0.9%)	11(1.2%)	5(1.6%)	9(2.1%)	4(0.8%)	19(11%)	7(1.4%)	4(3.9%)	2(0.5%)	5(1%)	4(1.2%)	2(4.3%)	9(5.6%)	1(0.3%)	0(0%)	0(0%)	2(3.6%)	0(0%)	0(0%)	0(0%)
FLG2(265)	40(6.7%)	91(10.6%)	20(7.1%)	6(0.6%)	15(1.6%)	25(7.8%)	3(0.7%)	14(2.9%)	10(5.8%)	15(3%)	10(9.7%)	6(1.6%)	0(0%)	2(0.6%)	1(2.1%)	3(1.9%)	4(1.2%)	0(0%)	0(0%)	0(0%)	0(0%)	0(0%)	0(0%)
HRNR(265)	41(6.8%)	91(10.6%)	26(9.3%)	4(0.4%)	33(3.5%)	9(2.8%)	4(0.9%)	11(2.3%)	8(4.6%)	9(1.8%)	11(10.7%)	4(1%)	4(0.8%)	2(0.6%)	1(2.1%)	4(2.5%)	3(0.9%)	0(0%)	0(0%)	0(0%)	0(0%)	0(0%)	0(0%)
DCHS2(264)	65(10.9%)	71(8.3%)	23(8.2%)	7(0.7%)	16(1.7%)	23(7.2%)	9(2.1%)	6(1.3%)	15(8.7%)	5(1%)	4(3.9%)	9(2.3%)	2(0.4%)	2(0.6%)	3(6.4%)	2(1.2%)	2(0.6%)	0(0%)	0(0%)	0(0%)	0(0%)	0(0%)	0(0%)
SPHKAP(264)	36(6%)	91(10.6%)	19(6.8%)	7(0.7%)	16(1.7%)	29(9.1%)	8(1.8%)	15(3.2%)	10(5.8%)	5(1%)	6(5.8%)	6(1.6%)	2(0.4%)	3(0.9%)	2(4.3%)	4(2.5%)	3(0.9%)	1(1.4%)	0(0%)	1(1.8%)	0(0%)	0(0%)	0(0%)
BAI3(263)	58(9.7%)	86(10%)	18(6.4%)	5(0.5%)	10(1.1%)	22(6.9%)	9(2.1%)	5(1.1%)	15(8.7%)	10(2%)	3(2.9%)	9(2.3%)	4(0.8%)	2(0.6%)	4(8.5%)	2(1.2%)	0(0%)	0(0%)	1(2.9%)	0(0%)	0(0%)	0(0%)	0(0%)
KIAA1109(263)	63(10.5%)	79(9.2%)	31(11%)	5(0.5%)	21(2.2%)	5(1.6%)	11(2.5%)	4(0.8%)	5(2.9%)	10(2%)	8(7.8%)	0(0%)	2(0.4%)	6(1.7%)	1(2.1%)	5(3.1%)	6(1.8%)	0(0%)	0(0%)	0(0%)	1(2%)	0(0%)	0(0%)
AKAP9(262)	66(11%)	50(5.8%)	37(13.2%)	5(0.5%)	18(1.9%)	12(3.8%)	10(2.3%)	20(4.2%)	13(7.5%)	8(1.6%)	7(6.8%)	4(1%)	3(0.6%)	2(0.6%)	3(6.4%)	0(0%)	2(0.6%)	1(1.4%)	0(0%)	1(1.8%)	0(0%)	0(0%)	0(0%)
PEG3(262)	47(7.8%)	85(9.9%)	18(6.4%)	4(0.4%)	15(1.6%)	21(6.6%)	8(1.8%)	8(1.7%)	18(10.4%)	9(1.8%)	2(1.9%)	3(0.8%)	0(0%)	14(4.1%)	4(8.5%)	6(3.7%)	0(0%)	0(0%)	0(0%)	0(0%)	0(0%)	0(0%)	0(0%)
SPTBN5(262)	57(9.5%)	61(7.1%)	33(11.7%)	8(0.8%)	20(2.1%)	17(5.3%)	8(1.8%)	8(1.7%)	10(5.8%)	17(3.4%)	3(2.9%)	9(2.3%)	6(1.2%)	2(0.6%)	3(6.4%)	0(0%)	0(0%)	0(0%)	0(0%)	0(0%)	0(0%)	0(0%)	0(0%)
ADAMTS12(261)	39(6.5%)	118(13.8%)	20(7.1%)	5(0.5%)	8(0.8%)	10(3.1%)	9(2.1%)	9(1.9%)	12(6.9%)	7(1.4%)	7(6.8%)	3(0.8%)	4(0.8%)	1(0.3%)	4(8.5%)	2(1.2%)	3(0.9%)	0(0%)	0(0%)	0(0%)	0(0%)	0(0%)	0(0%)
FAT2(261)	64(10.7%)	69(8%)	30(10.7%)	7(0.7%)	10(1.1%)	8(2.5%)	10(2.3%)	7(1.5%)	12(6.9%)	5(1%)	6(5.8%)	9(2.3%)	2(0.4%)	3(0.9%)	2(4.3%)	9(5.6%)	7(2.1%)	0(0%)	0(0%)	1(1.8%)	0(0%)	0(0%)	0(0%)
EGFR(260)	86(14.4%)	91(10.6%)	10(3.6%)	11(1.1%)	6(0.6%)	5(1.6%)	3(0.7%)	4(0.8%)	5(2.9%)	8(1.6%)	1(1%)	3(0.8%)	24(4.6%)	0(0%)	0(0%)	2(1.2%)	1(0.3%)	0(0%)	0(0%)	0(0%)	0(0%)	0(0%)	0(0%)
MYH1(259)	43(7.2%)	94(11%)	27(9.6%)	5(0.5%)	9(0.9%)	22(6.9%)	7(1.6%)	8(1.7%)	9(5.2%)	15(3%)	3(2.9%)	3(0.8%)	2(0.4%)	3(0.9%)	2(4.3%)	4(2.5%)	1(0.3%)	1(1.4%)	0(0%)	0(0%)	1(2%)	0(0%)	0(0%)
NFATC4(259)	43(7.2%)	105(12.2%)	49(17.4%)	7(0.7%)	18(1.9%)	2(0.6%)	12(2.7%)	12(2.5%)	7(4%)	4(0.8%)	0(0%)	0(0%)	0(0%)	0(0%)	0(0%)	0(0%)	0(0%)	0(0%)	0(0%)	0(0%)	0(0%)	0(0%)	0(0%)
FBXW7(258)	129(21.5%)	23(2.7%)	42(14.9%)	8(0.8%)	9(0.9%)	7(2.2%)	0(0%)	4(0.8%)	4(2.3%)	5(1%)	9(8.7%)	0(0%)	4(0.8%)	4(1.2%)	1(2.1%)	6(3.7%)	0(0%)	0(0%)	2(5.9%)	0(0%)	1(2%)	0(0%)	0(0%)
CDH10(257)	50(8.3%)	112(13.1%)	26(9.3%)	10(1%)	8(0.8%)	13(4.1%)	2(0.5%)	3(0.6%)	8(4.6%)	6(1.2%)	3(2.9%)	2(0.5%)	2(0.4%)	7(2%)	2(4.3%)	1(0.6%)	2(0.6%)	0(0%)	0(0%)	0(0%)	0(0%)	0(0%)	0(0%)
ZNF536(256)	42(7%)	124(14.5%)	15(5.3%)	6(0.6%)	9(0.9%)	11(3.4%)	8(1.8%)	6(1.3%)	11(6.4%)	7(1.4%)	6(5.8%)	4(1%)	0(0%)	4(1.2%)	1(2.1%)	1(0.6%)	0(0%)	1(1.4%)	0(0%)	0(0%)	0(0%)	0(0%)	0(0%)
CNTNAP2(255)	42(7%)	95(11.1%)	24(8.5%)	6(0.6%)	7(0.7%)	20(6.3%)	8(1.8%)	6(1.3%)	8(4.6%)	13(2.6%)	6(5.8%)	5(1.3%)	2(0.4%)	3(0.9%)	1(2.1%)	6(3.7%)	3(0.9%)	0(0%)	0(0%)	0(0%)	0(0%)	0(0%)	0(0%)
CNTNAP5(253)	52(8.7%)	96(11.2%)	29(10.3%)	6(0.6%)	8(0.8%)	4(1.3%)	6(1.4%)	5(1.1%)	18(10.4%)	10(2%)	2(1.9%)	9(2.3%)	1(0.2%)	1(0.3%)	0(0%)	3(1.9%)	1(0.3%)	0(0%)	0(0%)	0(0%)	2(4.1%)	0(0%)	0(0%)
HUWE1(252)	61(10.2%)	61(7.1%)	35(12.5%)	9(0.9%)	23(2.4%)	11(3.4%)	11(2.5%)	8(1.7%)	3(1.7%)	13(2.6%)	4(3.9%)	3(0.8%)	1(0.2%)	2(0.6%)	0(0%)	3(1.9%)	3(0.9%)	0(0%)	1(2.9%)	0(0%)	0(0%)	0(0%)	0(0%)
NRXN1(252)	54(9%)	99(11.5%)	25(8.9%)	3(0.3%)	7(0.7%)	9(2.8%)	13(3%)	13(2.7%)	12(6.9%)	5(1%)	6(5.8%)	1(0.3%)	0(0%)	1(0.3%)	1(2.1%)	3(1.9%)	0(0%)	0(0%)	0(0%)	0(0%)	0(0%)	0(0%)	0(0%)
TG(251)	51(8.5%)	66(7.7%)	29(10.3%)	1(0.1%)	18(1.9%)	13(4.1%)	14(3.2%)	8(1.7%)	10(5.8%)	15(3%)	4(3.9%)	6(1.6%)	3(0.6%)	5(1.4%)	2(4.3%)	4(2.5%)	1(0.3%)	0(0%)	0(0%)	0(0%)	0(0%)	0(0%)	1(2.4%)
VPS13B(251)	66(11%)	64(7.5%)	26(9.3%)	3(0.3%)	9(0.9%)	16(5%)	15(3.4%)	10(2.1%)	10(5.8%)	9(1.8%)	8(7.8%)	4(1%)	3(0.6%)	4(1.2%)	2(4.3%)	1(0.6%)	1(0.3%)	0(0%)	0(0%)	0(0%)	0(0%)	0(0%)	0(0%)
MUC5B(250)	53(8.8%)	69(8%)	49(17.4%)	5(0.5%)	29(3%)	0(0%)	6(1.4%)	8(1.7%)	11(6.4%)	1(0.2%)	7(6.8%)	2(0.5%)	3(0.6%)	2(0.6%)	0(0%)	0(0%)	5(1.5%)	0(0%)	0(0%)	0(0%)	0(0%)	0(0%)	0(0%)
TAF1L(249)	63(10.5%)	82(9.6%)	27(9.6%)	9(0.9%)	12(1.3%)	11(3.4%)	9(2.1%)	9(1.9%)	7(4%)	2(0.4%)	2(1.9%)	8(2.1%)	0(0%)	3(0.9%)	1(2.1%)	1(0.6%)	2(0.6%)	0(0%)	0(0%)	1(1.8%)	0(0%)	0(0%)	0(0%)
BIRC6(248)	47(7.8%)	66(7.7%)	34(12.1%)	5(0.5%)	16(1.7%)	13(4.1%)	12(2.7%)	16(3.4%)	8(4.6%)	8(1.6%)	10(9.7%)	7(1.8%)	2(0.4%)	3(0.9%)	1(2.1%)	0(0%)	0(0%)	0(0%)	0(0%)	0(0%)	0(0%)	0(0%)	0(0%)
LRRC7(248)	49(8.2%)	105(12.2%)	22(7.8%)	1(0.1%)	10(1.1%)	11(3.4%)	4(0.9%)	3(0.6%)	10(5.8%)	10(2%)	9(8.7%)	2(0.5%)	2(0.4%)	2(0.6%)	1(2.1%)	3(1.9%)	2(0.6%)	1(1.4%)	0(0%)	0(0%)	1(2%)	0(0%)	0(0%)
COL12A1(247)	69(11.5%)	78(9.1%)	16(5.7%)	11(1.1%)	16(1.7%)	4(1.3%)	13(3%)	5(1.1%)	12(6.9%)	3(0.6%)	3(2.9%)	4(1%)	2(0.4%)	1(0.3%)	5(10.6%)	3(1.9%)	2(0.6%)	0(0%)	0(0%)	0(0%)	0(0%)	0(0%)	0(0%)
COL22A1(247)	40(6.7%)	87(10.1%)	21(7.5%)	7(0.7%)	9(0.9%)	29(9.1%)	9(2.1%)	6(1.3%)	6(3.5%)	10(2%)	2(1.9%)	5(1.3%)	0(0%)	2(0.6%)	3(6.4%)	10(6.2%)	0(0%)	0(0%)	0(0%)	1(1.8%)	0(0%)	0(0%)	0(0%)
FREM2(247)	69(11.5%)	46(5.4%)	25(8.9%)	4(0.4%)	10(1.1%)	16(5%)	12(2.7%)	7(1.5%)	6(3.5%)	9(1.8%)	11(10.7%)	13(3.4%)	1(0.2%)	4(1.2%)	1(2.1%)	7(4.3%)	5(1.5%)	1(1.4%)	0(0%)	0(0%)	0(0%)	0(0%)	0(0%)
MXRA5(247)	59(9.8%)	85(9.9%)	22(7.8%)	4(0.4%)	17(1.8%)	20(6.3%)	8(1.8%)	5(1.1%)	5(2.9%)	8(1.6%)	3(2.9%)	4(1%)	2(0.4%)	1(0.3%)	2(4.3%)	0(0%)	1(0.3%)	0(0%)	0(0%)	1(1.8%)	0(0%)	0(0%)	0(0%)
MYH2(247)	41(6.8%)	102(11.9%)	21(7.5%)	4(0.4%)	9(0.9%)	17(5.3%)	5(1.1%)	12(2.5%)	7(4%)	9(1.8%)	3(2.9%)	3(0.8%)	1(0.2%)	6(1.7%)	1(2.1%)	2(1.2%)	4(1.2%)	0(0%)	0(0%)	0(0%)	0(0%)	0(0%)	0(0%)
VHL(246)	82(13.7%)	3(0.3%)	3(1.1%)	1(0.1%)	0(0%)	1(0.3%)	0(0%)	151(31.8%)	0(0%)	0(0%)	0(0%)	0(0%)	0(0%)	4(1.2%)	0(0%)	0(0%)	0(0%)	0(0%)	0(0%)	0(0%)	0(0%)	0(0%)	1(2.4%)
DNAH10(245)	62(10.4%)	59(6.9%)	38(13.5%)	4(0.4%)	16(1.7%)	13(4.1%)	10(2.3%)	6(1.3%)	8(4.6%)	10(2%)	4(3.9%)	5(1.3%)	0(0%)	2(0.6%)	1(2.1%)	5(3.1%)	2(0.6%)	0(0%)	0(0%)	0(0%)	0(0%)	0(0%)	0(0%)
ANKRD30A(244)	36(6%)	83(9.7%)	28(10%)	4(0.4%)	12(1.3%)	9(2.8%)	9(2.1%)	23(4.8%)	12(6.9%)	7(1.4%)	11(10.7%)	1(0.3%)	1(0.2%)	4(1.2%)	2(4.3%)	1(0.6%)	1(0.3%)	0(0%)	0(0%)	0(0%)	0(0%)	0(0%)	0(0%)
DOCK2(244)	47(7.8%)	69(8%)	21(7.5%)	6(0.6%)	10(1.1%)	16(5%)	13(3%)	11(2.3%)	20(11.6%)	9(1.8%)	6(5.8%)	5(1.3%)	0(0%)	6(1.7%)	2(4.3%)	2(1.2%)	1(0.3%)	0(0%)	0(0%)	0(0%)	0(0%)	0(0%)	0(0%)
TNR(244)	51(8.5%)	111(12.9%)	13(4.6%)	1(0.1%)	10(1.1%)	20(6.3%)	7(1.6%)	7(1.5%)	7(4%)	5(1%)	2(1.9%)	2(0.5%)	0(0%)	6(1.7%)	2(4.3%)	0(0%)	0(0%)	0(0%)	0(0%)	0(0%)	0(0%)	0(0%)	0(0%)
UBR4(244)	59(9.8%)	52(6.1%)	34(12.1%)	2(0.2%)	13(1.4%)	14(4.4%)	14(3.2%)	13(2.7%)	6(3.5%)	8(1.6%)	11(10.7%)	6(1.6%)	3(0.6%)	3(0.9%)	2(4.3%)	3(1.9%)	0(0%)	1(1.4%)	0(0%)	0(0%)	0(0%)	0(0%)	0(0%)
FAM5C(243)	38(6.3%)	103(12%)	12(4.3%)	13(1.3%)	9(0.9%)	20(6.3%)	12(2.7%)	10(2.1%)	7(4%)	6(1.2%)	3(2.9%)	5(1.3%)	1(0.2%)	0(0%)	0(0%)	3(1.9%)	0(0%)	0(0%)	0(0%)	0(0%)	0(0%)	0(0%)	1(2.4%)
SDK1(243)	77(12.9%)	55(6.4%)	20(7.1%)	5(0.5%)	16(1.7%)	13(4.1%)	14(3.2%)	8(1.7%)	13(7.5%)	4(0.8%)	5(4.9%)	3(0.8%)	2(0.4%)	2(0.6%)	1(2.1%)	3(1.9%)	2(0.6%)	0(0%)	0(0%)	0(0%)	0(0%)	0(0%)	0(0%)
TRRAP(243)	70(11.7%)	47(5.5%)	31(11%)	9(0.9%)	9(0.9%)	22(6.9%)	10(2.3%)	9(1.9%)	5(2.9%)	5(1%)	5(4.9%)	8(2.1%)	5(1%)	1(0.3%)	1(2.1%)	4(2.5%)	1(0.3%)	0(0%)	0(0%)	0(0%)	1(2%)	0(0%)	0(0%)
MUC2(242)	80(13.4%)	46(5.4%)	31(11%)	10(1%)	23(2.4%)	6(1.9%)	9(2.1%)	12(2.5%)	6(3.5%)	3(0.6%)	1(1%)	10(2.6%)	0(0%)	0(0%)	1(2.1%)	1(0.6%)	0(0%)	0(0%)	3(8.8%)	0(0%)	0(0%)	0(0%)	0(0%)
MYCBP2(242)	58(9.7%)	56(6.5%)	29(10.3%)	5(0.5%)	17(1.8%)	12(3.8%)	10(2.3%)	10(2.1%)	12(6.9%)	7(1.4%)	6(5.8%)	7(1.8%)	2(0.4%)	3(0.9%)	4(8.5%)	1(0.6%)	2(0.6%)	0(0%)	0(0%)	0(0%)	1(2%)	0(0%)	0(0%)
ZFHX3(241)	52(8.7%)	46(5.4%)	46(16.4%)	10(1%)	17(1.8%)	10(3.1%)	7(1.6%)	13(2.7%)	9(5.2%)	7(1.4%)	3(2.9%)	12(3.1%)	1(0.2%)	3(0.9%)	1(2.1%)	1(0.6%)	1(0.3%)	1(1.4%)	0(0%)	0(0%)	1(2%)	0(0%)	0(0%)
PREX2(240)	52(8.7%)	51(5.9%)	20(7.1%)	3(0.3%)	16(1.7%)	31(9.7%)	13(3%)	18(3.8%)	14(8.1%)	4(0.8%)	5(4.9%)	3(0.8%)	0(0%)	5(1.4%)	1(2.1%)	2(1.2%)	1(0.3%)	0(0%)	1(2.9%)	0(0%)	0(0%)	0(0%)	0(0%)
UNC79(240)	58(9.7%)	73(8.5%)	23(8.2%)	2(0.2%)	10(1.1%)	22(6.9%)	8(1.8%)	9(1.9%)	11(6.4%)	10(2%)	1(1%)	6(1.6%)	0(0%)	2(0.6%)	1(2.1%)	0(0%)	1(0.3%)	2(2.7%)	0(0%)	0(0%)	1(2%)	0(0%)	0(0%)
LRP1(239)	37(6.2%)	50(5.8%)	37(13.2%)	12(1.2%)	15(1.6%)	9(2.8%)	9(2.1%)	11(2.3%)	14(8.1%)	13(2.6%)	8(7.8%)	9(2.3%)	1(0.2%)	7(2%)	5(10.6%)	0(0%)	1(0.3%)	1(1.4%)	0(0%)	0(0%)	0(0%)	0(0%)	0(0%)
PLXNA4(238)	46(7.7%)	87(10.1%)	24(8.5%)	4(0.4%)	17(1.8%)	5(1.6%)	16(3.7%)	9(1.9%)	9(5.2%)	9(1.8%)	3(2.9%)	4(1%)	1(0.2%)	2(0.6%)	0(0%)	2(1.2%)	0(0%)	0(0%)	0(0%)	0(0%)	0(0%)	0(0%)	0(0%)
C1orf173(237)	40(6.7%)	112(13.1%)	13(4.6%)	1(0.1%)	9(0.9%)	25(7.8%)	2(0.5%)	4(0.8%)	5(2.9%)	6(1.2%)	4(3.9%)	9(2.3%)	0(0%)	0(0%)	4(8.5%)	3(1.9%)	0(0%)	0(0%)	0(0%)	0(0%)	0(0%)	0(0%)	0(0%)
ERBB4(237)	65(10.9%)	58(6.8%)	19(6.8%)	4(0.4%)	11(1.2%)	22(6.9%)	15(3.4%)	9(1.9%)	16(9.2%)	1(0.2%)	3(2.9%)	3(0.8%)	0(0%)	3(0.9%)	3(6.4%)	2(1.2%)	2(0.6%)	1(1.4%)	0(0%)	0(0%)	0(0%)	0(0%)	0(0%)
SCN1A(237)	46(7.7%)	61(7.1%)	25(8.9%)	7(0.7%)	13(1.4%)	30(9.4%)	8(1.8%)	7(1.5%)	10(5.8%)	7(1.4%)	9(8.7%)	7(1.8%)	0(0%)	5(1.4%)	1(2.1%)	1(0.6%)	0(0%)	0(0%)	0(0%)	0(0%)	0(0%)	0(0%)	0(0%)
ABCA12(234)	71(11.9%)	52(6.1%)	27(9.6%)	8(0.8%)	8(0.8%)	16(5%)	7(1.6%)	6(1.3%)	11(6.4%)	9(1.8%)	4(3.9%)	4(1%)	0(0%)	6(1.7%)	1(2.1%)	1(0.6%)	2(0.6%)	1(1.4%)	0(0%)	0(0%)	0(0%)	0(0%)	0(0%)
FCGBP(234)	43(7.2%)	56(6.5%)	29(10.3%)	3(0.3%)	20(2.1%)	16(5%)	5(1.1%)	4(0.8%)	9(5.2%)	14(2.8%)	3(2.9%)	10(2.6%)	5(1%)	5(1.4%)	3(6.4%)	4(2.5%)	5(1.5%)	0(0%)	0(0%)	0(0%)	0(0%)	0(0%)	0(0%)
DCC(233)	42(7%)	60(7%)	23(8.2%)	5(0.5%)	11(1.2%)	32(10%)	16(3.7%)	6(1.3%)	13(7.5%)	9(1.8%)	5(4.9%)	3(0.8%)	0(0%)	1(0.3%)	2(4.3%)	4(2.5%)	0(0%)	1(1.4%)	0(0%)	0(0%)	0(0%)	0(0%)	0(0%)
PDE4DIP(231)	41(6.8%)	74(8.6%)	26(9.3%)	2(0.2%)	15(1.6%)	11(3.4%)	7(1.6%)	9(1.9%)	8(4.6%)	8(1.6%)	12(11.7%)	8(2.1%)	2(0.4%)	0(0%)	1(2.1%)	2(1.2%)	3(0.9%)	1(1.4%)	1(2.9%)	0(0%)	0(0%)	0(0%)	0(0%)
SETD2(231)	54(9%)	36(4.2%)	23(8.2%)	10(1%)	14(1.5%)	10(3.1%)	13(3%)	45(9.5%)	3(1.7%)	7(1.4%)	7(6.8%)	2(0.5%)	3(0.6%)	1(0.3%)	2(4.3%)	0(0%)	0(0%)	1(1.4%)	0(0%)	0(0%)	0(0%)	0(0%)	0(0%)
BRCA2(230)	68(11.4%)	35(4.1%)	34(12.1%)	4(0.4%)	20(2.1%)	9(2.8%)	9(2.1%)	9(1.9%)	3(1.7%)	13(2.6%)	6(5.8%)	3(0.8%)	6(1.2%)	5(1.4%)	4(8.5%)	2(1.2%)	0(0%)	0(0%)	0(0%)	0(0%)	0(0%)	0(0%)	0(0%)
DYNC1H1(230)	47(7.8%)	56(6.5%)	30(10.7%)	9(0.9%)	14(1.5%)	8(2.5%)	14(3.2%)	10(2.1%)	5(2.9%)	15(3%)	5(4.9%)	3(0.8%)	3(0.6%)	4(1.2%)	2(4.3%)	3(1.9%)	0(0%)	2(2.7%)	0(0%)	0(0%)	0(0%)	0(0%)	0(0%)
RNF213(229)	56(9.3%)	50(5.8%)	28(10%)	10(1%)	12(1.3%)	8(2.5%)	9(2.1%)	17(3.6%)	3(1.7%)	14(2.8%)	8(7.8%)	2(0.5%)	0(0%)	6(1.7%)	3(6.4%)	1(0.6%)	1(0.3%)	0(0%)	0(0%)	1(1.8%)	0(0%)	0(0%)	0(0%)
ADAMTS20(228)	46(7.7%)	79(9.2%)	19(6.8%)	3(0.3%)	9(0.9%)	23(7.2%)	9(2.1%)	8(1.7%)	6(3.5%)	7(1.4%)	4(3.9%)	5(1.3%)	2(0.4%)	6(1.7%)	0(0%)	0(0%)	1(0.3%)	1(1.4%)	0(0%)	0(0%)	0(0%)	0(0%)	0(0%)
LCTL(228)	53(8.8%)	69(8%)	30(10.7%)	0(0%)	15(1.6%)	17(5.3%)	10(2.3%)	6(1.3%)	0(0%)	12(2.4%)	8(7.8%)	5(1.3%)	0(0%)	0(0%)	0(0%)	3(1.9%)	0(0%)	0(0%)	0(0%)	0(0%)	0(0%)	0(0%)	0(0%)
STAB2(227)	45(7.5%)	68(7.9%)	27(9.6%)	6(0.6%)	12(1.3%)	24(7.5%)	6(1.4%)	8(1.7%)	2(1.2%)	11(2.2%)	3(2.9%)	5(1.3%)	1(0.2%)	3(0.9%)	3(6.4%)	0(0%)	3(0.9%)	0(0%)	0(0%)	0(0%)	0(0%)	0(0%)	0(0%)
ZNF253(227)	38(6.3%)	92(10.7%)	19(6.8%)	0(0%)	12(1.3%)	3(0.9%)	17(3.9%)	3(0.6%)	15(8.7%)	8(1.6%)	9(8.7%)	0(0%)	0(0%)	3(0.9%)	0(0%)	4(2.5%)	3(0.9%)	1(1.4%)	0(0%)	0(0%)	0(0%)	0(0%)	0(0%)
MTOR(225)	45(7.5%)	48(5.6%)	35(12.5%)	9(0.9%)	14(1.5%)	6(1.9%)	5(1.1%)	38(8%)	5(2.9%)	9(1.8%)	2(1.9%)	3(0.8%)	0(0%)	0(0%)	1(2.1%)	4(2.5%)	0(0%)	0(0%)	0(0%)	0(0%)	0(0%)	0(0%)	1(2.4%)
MYH8(225)	39(6.5%)	79(9.2%)	20(7.1%)	6(0.6%)	18(1.9%)	18(5.6%)	6(1.4%)	12(2.5%)	5(2.9%)	7(1.4%)	2(1.9%)	6(1.6%)	1(0.2%)	2(0.6%)	1(2.1%)	2(1.2%)	0(0%)	0(0%)	1(2.9%)	0(0%)	0(0%)	0(0%)	0(0%)
PRDM9(225)	44(7.3%)	91(10.6%)	25(8.9%)	9(0.9%)	3(0.3%)	7(2.2%)	0(0%)	2(0.4%)	13(7.5%)	8(1.6%)	5(4.9%)	3(0.8%)	2(0.4%)	3(0.9%)	0(0%)	9(5.6%)	1(0.3%)	0(0%)	0(0%)	0(0%)	0(0%)	0(0%)	0(0%)
GRIN2A(224)	51(8.5%)	67(7.8%)	20(7.1%)	0(0%)	14(1.5%)	22(6.9%)	5(1.1%)	8(1.7%)	9(5.2%)	4(0.8%)	5(4.9%)	6(1.6%)	0(0%)	6(1.7%)	2(4.3%)	2(1.2%)	1(0.3%)	1(1.4%)	0(0%)	1(1.8%)	0(0%)	0(0%)	0(0%)
PRKDC(224)	78(13%)	48(5.6%)	31(11%)	3(0.3%)	12(1.3%)	1(0.3%)	10(2.3%)	8(1.7%)	4(2.3%)	8(1.6%)	5(4.9%)	6(1.6%)	1(0.2%)	6(1.7%)	0(0%)	0(0%)	2(0.6%)	0(0%)	0(0%)	0(0%)	1(2%)	0(0%)	0(0%)
ROS1(224)	59(9.8%)	41(4.8%)	22(7.8%)	11(1.1%)	9(0.9%)	28(8.8%)	6(1.4%)	11(2.3%)	4(2.3%)	6(1.2%)	4(3.9%)	5(1.3%)	8(1.5%)	1(0.3%)	3(6.4%)	5(3.1%)	1(0.3%)	0(0%)	0(0%)	0(0%)	0(0%)	0(0%)	0(0%)
TPTE(223)	37(6.2%)	100(11.7%)	19(6.8%)	3(0.3%)	4(0.4%)	22(6.9%)	3(0.7%)	4(0.8%)	10(5.8%)	5(1%)	5(4.9%)	3(0.8%)	2(0.4%)	0(0%)	2(4.3%)	1(0.6%)	1(0.3%)	0(0%)	1(2.9%)	1(1.8%)	0(0%)	0(0%)	0(0%)
PTPRT(222)	50(8.3%)	63(7.3%)	16(5.7%)	10(1%)	6(0.6%)	10(3.1%)	9(2.1%)	12(2.5%)	17(9.8%)	9(1.8%)	6(5.8%)	4(1%)	0(0%)	3(0.9%)	2(4.3%)	3(1.9%)	1(0.3%)	1(1.4%)	0(0%)	0(0%)	0(0%)	0(0%)	0(0%)
LYST(221)	49(8.2%)	53(6.2%)	30(10.7%)	11(1.1%)	14(1.5%)	8(2.5%)	7(1.6%)	6(1.3%)	7(4%)	7(1.4%)	10(9.7%)	4(1%)	1(0.2%)	3(0.9%)	2(4.3%)	5(3.1%)	1(0.3%)	2(2.7%)	0(0%)	1(1.8%)	0(0%)	0(0%)	0(0%)
MYH4(220)	36(6%)	71(8.3%)	19(6.8%)	7(0.7%)	12(1.3%)	22(6.9%)	8(1.8%)	8(1.7%)	2(1.2%)	13(2.6%)	3(2.9%)	7(1.8%)	1(0.2%)	6(1.7%)	1(2.1%)	2(1.2%)	2(0.6%)	0(0%)	0(0%)	0(0%)	0(0%)	0(0%)	0(0%)
EPHA3(219)	68(11.4%)	70(8.2%)	15(5.3%)	6(0.6%)	8(0.8%)	12(3.8%)	10(2.3%)	2(0.4%)	8(4.6%)	6(1.2%)	1(1%)	3(0.8%)	3(0.6%)	1(0.3%)	0(0%)	4(2.5%)	2(0.6%)	0(0%)	0(0%)	0(0%)	0(0%)	0(0%)	0(0%)
KALRN(219)	50(8.3%)	69(8%)	31(11%)	6(0.6%)	7(0.7%)	21(6.6%)	6(1.4%)	5(1.1%)	4(2.3%)	4(0.8%)	5(4.9%)	4(1%)	0(0%)	1(0.3%)	2(4.3%)	2(1.2%)	1(0.3%)	0(0%)	1(2.9%)	0(0%)	0(0%)	0(0%)	0(0%)
SPEN(219)	42(7%)	44(5.1%)	24(8.5%)	12(1.2%)	22(2.3%)	16(5%)	8(1.8%)	14(2.9%)	6(3.5%)	9(1.8%)	5(4.9%)	6(1.6%)	2(0.4%)	1(0.3%)	2(4.3%)	3(1.9%)	0(0%)	0(0%)	0(0%)	0(0%)	3(6.1%)	0(0%)	0(0%)
PIK3R1(218)	58(9.7%)	12(1.4%)	86(30.6%)	5(0.5%)	24(2.5%)	1(0.3%)	5(1.1%)	1(0.2%)	6(3.5%)	2(0.4%)	3(2.9%)	2(0.5%)	5(1%)	0(0%)	0(0%)	7(4.3%)	0(0%)	0(0%)	0(0%)	1(1.8%)	0(0%)	0(0%)	0(0%)
PLEC(218)	46(7.7%)	66(7.7%)	19(6.8%)	4(0.4%)	13(1.4%)	5(1.6%)	7(1.6%)	13(2.7%)	8(4.6%)	5(1%)	7(6.8%)	8(2.1%)	3(0.6%)	1(0.3%)	2(4.3%)	7(4.3%)	3(0.9%)	1(1.4%)	0(0%)	0(0%)	0(0%)	0(0%)	0(0%)
VWF(218)	42(7%)	49(5.7%)	22(7.8%)	4(0.4%)	11(1.2%)	30(9.4%)	4(0.9%)	12(2.5%)	12(6.9%)	7(1.4%)	5(4.9%)	5(1.3%)	2(0.4%)	7(2%)	2(4.3%)	3(1.9%)	0(0%)	1(1.4%)	0(0%)	0(0%)	0(0%)	0(0%)	0(0%)
ARID2(217)	42(7%)	37(4.3%)	17(6%)	4(0.4%)	10(1.1%)	27(8.4%)	45(10.3%)	2(0.4%)	9(5.2%)	7(1.4%)	3(2.9%)	1(0.3%)	2(0.4%)	7(2%)	0(0%)	2(1.2%)	1(0.3%)	0(0%)	1(2.9%)	0(0%)	0(0%)	0(0%)	0(0%)
UNC13C(217)	56(9.3%)	70(8.2%)	21(7.5%)	7(0.7%)	12(1.3%)	2(0.6%)	10(2.3%)	5(1.1%)	8(4.6%)	9(1.8%)	6(5.8%)	5(1.3%)	0(0%)	0(0%)	0(0%)	4(2.5%)	2(0.6%)	0(0%)	0(0%)	0(0%)	0(0%)	0(0%)	0(0%)
COL7A1(215)	52(8.7%)	52(6.1%)	21(7.5%)	12(1.2%)	9(0.9%)	18(5.6%)	4(0.9%)	7(1.5%)	5(2.9%)	7(1.4%)	10(9.7%)	5(1.3%)	1(0.2%)	3(0.9%)	3(6.4%)	3(1.9%)	2(0.6%)	0(0%)	0(0%)	1(1.8%)	0(0%)	0(0%)	0(0%)
SMARCA4(215)	44(7.3%)	59(6.9%)	18(6.4%)	7(0.7%)	8(0.8%)	11(3.4%)	7(1.6%)	10(2.1%)	12(6.9%)	6(1.2%)	7(6.8%)	0(0%)	18(3.5%)	5(1.4%)	0(0%)	2(1.2%)	1(0.3%)	0(0%)	0(0%)	0(0%)	0(0%)	0(0%)	0(0%)
ZNF804A(215)	38(6.3%)	103(12%)	13(4.6%)	2(0.2%)	0(0%)	19(5.9%)	7(1.6%)	6(1.3%)	7(4%)	9(1.8%)	3(2.9%)	2(0.5%)	0(0%)	3(0.9%)	2(4.3%)	0(0%)	0(0%)	0(0%)	0(0%)	0(0%)	1(2%)	0(0%)	0(0%)
ALMS1(214)	43(7.2%)	77(9%)	24(8.5%)	9(0.9%)	12(1.3%)	4(1.3%)	10(2.3%)	7(1.5%)	6(3.5%)	4(0.8%)	2(1.9%)	1(0.3%)	0(0%)	8(2.3%)	2(4.3%)	1(0.6%)	2(0.6%)	2(2.7%)	0(0%)	0(0%)	0(0%)	0(0%)	0(0%)
C15orf2(214)	36(6%)	97(11.3%)	18(6.4%)	0(0%)	5(0.5%)	22(6.9%)	15(3.4%)	1(0.2%)	5(2.9%)	6(1.2%)	1(1%)	1(0.3%)	1(0.2%)	0(0%)	2(4.3%)	0(0%)	2(0.6%)	1(1.4%)	0(0%)	1(1.8%)	0(0%)	0(0%)	0(0%)
PKD1L1(214)	51(8.5%)	51(5.9%)	26(9.3%)	11(1.1%)	15(1.6%)	17(5.3%)	5(1.1%)	9(1.9%)	2(1.2%)	9(1.8%)	4(3.9%)	4(1%)	2(0.4%)	1(0.3%)	1(2.1%)	4(2.5%)	1(0.3%)	0(0%)	0(0%)	0(0%)	1(2%)	0(0%)	0(0%)
UTRN(214)	46(7.7%)	57(6.6%)	34(12.1%)	4(0.4%)	13(1.4%)	6(1.9%)	13(3%)	7(1.5%)	8(4.6%)	7(1.4%)	5(4.9%)	1(0.3%)	1(0.2%)	3(0.9%)	1(2.1%)	5(3.1%)	2(0.6%)	0(0%)	0(0%)	0(0%)	1(2%)	0(0%)	0(0%)
KIT(213)	117(19.5%)	20(2.3%)	18(6.4%)	14(1.4%)	5(0.5%)	15(4.7%)	2(0.5%)	1(0.2%)	3(1.7%)	8(1.6%)	1(1%)	1(0.3%)	3(0.6%)	1(0.3%)	2(4.3%)	1(0.6%)	0(0%)	0(0%)	1(2.9%)	0(0%)	0(0%)	0(0%)	0(0%)
MYO3A(213)	49(8.2%)	48(5.6%)	28(10%)	1(0.1%)	13(1.4%)	13(4.1%)	9(2.1%)	10(2.1%)	8(4.6%)	12(2.4%)	4(3.9%)	6(1.6%)	5(1%)	2(0.6%)	3(6.4%)	1(0.6%)	1(0.3%)	0(0%)	0(0%)	0(0%)	0(0%)	0(0%)	0(0%)
SCN3A(213)	55(9.2%)	62(7.2%)	18(6.4%)	4(0.4%)	12(1.3%)	18(5.6%)	9(2.1%)	6(1.3%)	6(3.5%)	8(1.6%)	5(4.9%)	2(0.5%)	1(0.2%)	1(0.3%)	1(2.1%)	4(2.5%)	0(0%)	1(1.4%)	0(0%)	0(0%)	0(0%)	0(0%)	0(0%)
MLLT3(212)	56(9.3%)	39(4.5%)	26(9.3%)	6(0.6%)	12(1.3%)	17(5.3%)	0(0%)	9(1.9%)	7(4%)	13(2.6%)	11(10.7%)	8(2.1%)	0(0%)	6(1.7%)	0(0%)	0(0%)	2(0.6%)	0(0%)	0(0%)	0(0%)	0(0%)	0(0%)	0(0%)
USP34(212)	55(9.2%)	53(6.2%)	25(8.9%)	3(0.3%)	18(1.9%)	6(1.9%)	8(1.8%)	9(1.9%)	3(1.7%)	8(1.6%)	4(3.9%)	6(1.6%)	0(0%)	6(1.7%)	5(10.6%)	0(0%)	2(0.6%)	1(1.4%)	0(0%)	0(0%)	0(0%)	0(0%)	0(0%)
ZNF804B(212)	37(6.2%)	79(9.2%)	16(5.7%)	3(0.3%)	8(0.8%)	12(3.8%)	11(2.5%)	4(0.8%)	20(11.6%)	4(0.8%)	2(1.9%)	2(0.5%)	0(0%)	3(0.9%)	1(2.1%)	7(4.3%)	2(0.6%)	1(1.4%)	0(0%)	0(0%)	0(0%)	0(0%)	0(0%)
PBRM1(211)	20(3.3%)	25(2.9%)	14(5%)	5(0.5%)	4(0.4%)	3(0.9%)	9(2.1%)	108(22.7%)	4(2.3%)	2(0.4%)	4(3.9%)	3(0.8%)	2(0.4%)	2(0.6%)	1(2.1%)	3(1.9%)	2(0.6%)	0(0%)	0(0%)	0(0%)	0(0%)	0(0%)	0(0%)
PCDH11X(211)	33(5.5%)	101(11.8%)	20(7.1%)	6(0.6%)	6(0.6%)	3(0.9%)	4(0.9%)	8(1.7%)	14(8.1%)	1(0.2%)	2(1.9%)	3(0.8%)	5(1%)	0(0%)	2(4.3%)	2(1.2%)	1(0.3%)	0(0%)	0(0%)	0(0%)	0(0%)	0(0%)	0(0%)
FRAS1(210)	50(8.3%)	52(6.1%)	27(9.6%)	4(0.4%)	9(0.9%)	2(0.6%)	16(3.7%)	8(1.7%)	4(2.3%)	5(1%)	8(7.8%)	8(2.1%)	3(0.6%)	2(0.6%)	0(0%)	6(3.7%)	5(1.5%)	0(0%)	0(0%)	0(0%)	1(2%)	0(0%)	0(0%)
MYH7(210)	34(5.7%)	69(8%)	24(8.5%)	3(0.3%)	13(1.4%)	14(4.4%)	7(1.6%)	9(1.9%)	11(6.4%)	5(1%)	8(7.8%)	6(1.6%)	0(0%)	2(0.6%)	2(4.3%)	2(1.2%)	1(0.3%)	0(0%)	0(0%)	0(0%)	0(0%)	0(0%)	0(0%)
PTPRZ1(210)	41(6.8%)	67(7.8%)	21(7.5%)	6(0.6%)	11(1.2%)	13(4.1%)	6(1.4%)	10(2.1%)	6(3.5%)	13(2.6%)	5(4.9%)	4(1%)	2(0.4%)	2(0.6%)	0(0%)	2(1.2%)	1(0.3%)	0(0%)	0(0%)	0(0%)	0(0%)	0(0%)	0(0%)
SRCAP(210)	51(8.5%)	53(6.2%)	24(8.5%)	6(0.6%)	14(1.5%)	12(3.8%)	9(2.1%)	7(1.5%)	3(1.7%)	8(1.6%)	7(6.8%)	2(0.5%)	1(0.2%)	3(0.9%)	1(2.1%)	3(1.9%)	2(0.6%)	2(2.7%)	0(0%)	0(0%)	1(2%)	0(0%)	1(2.4%)
TEX15(210)	41(6.8%)	63(7.3%)	20(7.1%)	9(0.9%)	15(1.6%)	11(3.4%)	10(2.3%)	5(1.1%)	6(3.5%)	7(1.4%)	5(4.9%)	3(0.8%)	0(0%)	4(1.2%)	3(6.4%)	5(3.1%)	1(0.3%)	1(1.4%)	0(0%)	0(0%)	1(2%)	0(0%)	0(0%)
CDH1(209)	90(15%)	12(1.4%)	13(4.6%)	3(0.3%)	63(6.6%)	3(0.9%)	1(0.2%)	2(0.4%)	4(2.3%)	2(0.4%)	5(4.9%)	3(0.8%)	3(0.6%)	0(0%)	2(4.3%)	2(1.2%)	0(0%)	1(1.4%)	0(0%)	0(0%)	0(0%)	0(0%)	0(0%)
COL5A1(209)	46(7.7%)	48(5.6%)	23(8.2%)	4(0.4%)	8(0.8%)	28(8.8%)	9(2.1%)	3(0.6%)	15(8.7%)	4(0.8%)	4(3.9%)	4(1%)	3(0.6%)	4(1.2%)	2(4.3%)	2(1.2%)	1(0.3%)	0(0%)	0(0%)	1(1.8%)	0(0%)	0(0%)	0(0%)
HECW1(209)	54(9%)	65(7.6%)	19(6.8%)	6(0.6%)	16(1.7%)	5(1.6%)	5(1.1%)	4(0.8%)	15(8.7%)	10(2%)	5(4.9%)	0(0%)	1(0.2%)	2(0.6%)	1(2.1%)	0(0%)	1(0.3%)	0(0%)	0(0%)	0(0%)	0(0%)	0(0%)	0(0%)
MKI67(209)	49(8.2%)	48(5.6%)	34(12.1%)	9(0.9%)	10(1.1%)	4(1.3%)	10(2.3%)	11(2.3%)	5(2.9%)	5(1%)	7(6.8%)	5(1.3%)	1(0.2%)	1(0.3%)	4(8.5%)	1(0.6%)	4(1.2%)	1(1.4%)	0(0%)	0(0%)	0(0%)	0(0%)	0(0%)
MYO18B(209)	41(6.8%)	69(8%)	27(9.6%)	6(0.6%)	10(1.1%)	6(1.9%)	14(3.2%)	8(1.7%)	5(2.9%)	8(1.6%)	4(3.9%)	8(2.1%)	0(0%)	0(0%)	0(0%)	2(1.2%)	0(0%)	0(0%)	0(0%)	1(1.8%)	0(0%)	0(0%)	0(0%)
CDH9(207)	39(6.5%)	88(10.3%)	13(4.6%)	6(0.6%)	12(1.3%)	22(6.9%)	9(2.1%)	0(0%)	5(2.9%)	4(0.8%)	2(1.9%)	4(1%)	0(0%)	0(0%)	0(0%)	1(0.6%)	2(0.6%)	0(0%)	0(0%)	0(0%)	0(0%)	0(0%)	0(0%)
EPHA5(206)	39(6.5%)	73(8.5%)	21(7.5%)	7(0.7%)	10(1.1%)	3(0.9%)	12(2.7%)	6(1.3%)	11(6.4%)	2(0.4%)	2(1.9%)	2(0.5%)	11(2.1%)	2(0.6%)	2(4.3%)	2(1.2%)	1(0.3%)	0(0%)	0(0%)	0(0%)	0(0%)	0(0%)	0(0%)
PTCH1(206)	104(17.4%)	23(2.7%)	19(6.8%)	1(0.1%)	8(0.8%)	8(2.5%)	2(0.5%)	2(0.4%)	3(1.7%)	8(1.6%)	4(3.9%)	2(0.5%)	15(2.9%)	1(0.3%)	0(0%)	1(0.6%)	1(0.3%)	4(5.4%)	0(0%)	0(0%)	0(0%)	0(0%)	0(0%)
COL6A6(205)	62(10.4%)	55(6.4%)	21(7.5%)	2(0.2%)	12(1.3%)	1(0.3%)	6(1.4%)	9(1.9%)	6(3.5%)	8(1.6%)	9(8.7%)	2(0.5%)	0(0%)	1(0.3%)	1(2.1%)	5(3.1%)	3(0.9%)	1(1.4%)	0(0%)	0(0%)	1(2%)	0(0%)	0(0%)
HERC1(205)	51(8.5%)	46(5.4%)	37(13.2%)	2(0.2%)	14(1.5%)	1(0.3%)	15(3.4%)	10(2.1%)	2(1.2%)	4(0.8%)	9(8.7%)	3(0.8%)	2(0.4%)	1(0.3%)	1(2.1%)	2(1.2%)	3(0.9%)	0(0%)	1(2.9%)	0(0%)	1(2%)	0(0%)	0(0%)
MAGEC1(205)	38(6.3%)	58(6.8%)	19(6.8%)	9(0.9%)	11(1.2%)	15(4.7%)	9(2.1%)	8(1.7%)	13(7.5%)	5(1%)	2(1.9%)	2(0.5%)	1(0.2%)	3(0.9%)	4(8.5%)	4(2.5%)	3(0.9%)	0(0%)	0(0%)	0(0%)	0(0%)	0(0%)	1(2.4%)
SCN10A(205)	41(6.8%)	57(6.6%)	24(8.5%)	2(0.2%)	12(1.3%)	28(8.8%)	2(0.5%)	2(0.4%)	12(6.9%)	7(1.4%)	2(1.9%)	6(1.6%)	2(0.4%)	2(0.6%)	2(4.3%)	4(2.5%)	0(0%)	0(0%)	0(0%)	0(0%)	0(0%)	0(0%)	0(0%)
VPS13D(205)	43(7.2%)	57(6.6%)	26(9.3%)	2(0.2%)	12(1.3%)	12(3.8%)	9(2.1%)	13(2.7%)	3(1.7%)	3(0.6%)	8(7.8%)	7(1.8%)	0(0%)	2(0.6%)	1(2.1%)	3(1.9%)	2(0.6%)	0(0%)	1(2.9%)	0(0%)	0(0%)	1(4.3%)	0(0%)
ASTN1(204)	46(7.7%)	87(10.1%)	16(5.7%)	4(0.4%)	8(0.8%)	18(5.6%)	2(0.5%)	2(0.4%)	8(4.6%)	5(1%)	1(1%)	6(1.6%)	0(0%)	0(0%)	0(0%)	0(0%)	0(0%)	0(0%)	0(0%)	0(0%)	1(2%)	0(0%)	0(0%)
CHEK2(204)	36(6%)	29(3.4%)	13(4.6%)	1(0.1%)	3(0.3%)	0(0%)	1(0.2%)	9(1.9%)	0(0%)	16(3.2%)	2(1.9%)	3(0.8%)	90(17.3%)	0(0%)	0(0%)	0(0%)	1(0.3%)	0(0%)	0(0%)	0(0%)	0(0%)	0(0%)	0(0%)
LAMA3(204)	49(8.2%)	45(5.2%)	24(8.5%)	5(0.5%)	11(1.2%)	13(4.1%)	10(2.3%)	5(1.1%)	4(2.3%)	11(2.2%)	10(9.7%)	6(1.6%)	2(0.4%)	2(0.6%)	2(4.3%)	0(0%)	2(0.6%)	1(1.4%)	0(0%)	0(0%)	2(4.1%)	0(0%)	0(0%)
DSCAM(203)	48(8%)	55(6.4%)	30(10.7%)	8(0.8%)	7(0.7%)	9(2.8%)	9(2.1%)	5(1.1%)	7(4%)	8(1.6%)	6(5.8%)	3(0.8%)	1(0.2%)	3(0.9%)	0(0%)	4(2.5%)	0(0%)	0(0%)	0(0%)	0(0%)	0(0%)	0(0%)	0(0%)
PXDNL(203)	39(6.5%)	92(10.7%)	23(8.2%)	3(0.3%)	8(0.8%)	2(0.6%)	6(1.4%)	2(0.4%)	11(6.4%)	8(1.6%)	2(1.9%)	1(0.3%)	0(0%)	1(0.3%)	0(0%)	3(1.9%)	1(0.3%)	0(0%)	1(2.9%)	0(0%)	0(0%)	0(0%)	0(0%)
HSPG2(202)	38(6.3%)	44(5.1%)	20(7.1%)	6(0.6%)	11(1.2%)	15(4.7%)	9(2.1%)	11(2.3%)	7(4%)	10(2%)	5(4.9%)	10(2.6%)	4(0.8%)	3(0.9%)	0(0%)	3(1.9%)	4(1.2%)	0(0%)	0(0%)	1(1.8%)	1(2%)	0(0%)	0(0%)
THSD7B(202)	43(7.2%)	64(7.5%)	16(5.7%)	1(0.1%)	11(1.2%)	4(1.3%)	13(3%)	7(1.5%)	15(8.7%)	6(1.2%)	3(2.9%)	10(2.6%)	0(0%)	3(0.9%)	1(2.1%)	4(2.5%)	0(0%)	0(0%)	1(2.9%)	0(0%)	0(0%)	0(0%)	0(0%)
AFF2(201)	40(6.7%)	61(7.1%)	17(6%)	5(0.5%)	16(1.7%)	11(3.4%)	8(1.8%)	6(1.3%)	13(7.5%)	4(0.8%)	2(1.9%)	2(0.5%)	1(0.2%)	9(2.6%)	1(2.1%)	1(0.6%)	2(0.6%)	0(0%)	0(0%)	0(0%)	2(4.1%)	0(0%)	0(0%)
GOLGB1(201)	51(8.5%)	46(5.4%)	26(9.3%)	3(0.3%)	13(1.4%)	7(2.2%)	9(2.1%)	5(1.1%)	9(5.2%)	14(2.8%)	7(6.8%)	3(0.8%)	2(0.4%)	3(0.9%)	0(0%)	1(0.6%)	2(0.6%)	0(0%)	0(0%)	0(0%)	0(0%)	0(0%)	0(0%)
LPHN3(201)	38(6.3%)	87(10.1%)	15(5.3%)	12(1.2%)	9(0.9%)	2(0.6%)	9(2.1%)	4(0.8%)	2(1.2%)	6(1.2%)	5(4.9%)	6(1.6%)	1(0.2%)	3(0.9%)	0(0%)	1(0.6%)	0(0%)	1(1.4%)	0(0%)	0(0%)	0(0%)	0(0%)	0(0%)
PPP1R3A(201)	42(7%)	50(5.8%)	22(7.8%)	8(0.8%)	10(1.1%)	16(5%)	6(1.4%)	5(1.1%)	11(6.4%)	12(2.4%)	2(1.9%)	2(0.5%)	2(0.4%)	6(1.7%)	3(6.4%)	2(1.2%)	1(0.3%)	0(0%)	0(0%)	1(1.8%)	0(0%)	0(0%)	0(0%)
WDFY3(201)	47(7.8%)	51(5.9%)	26(9.3%)	4(0.4%)	12(1.3%)	9(2.8%)	7(1.6%)	10(2.1%)	7(4%)	6(1.2%)	7(6.8%)	6(1.6%)	4(0.8%)	0(0%)	2(4.3%)	1(0.6%)	0(0%)	1(1.4%)	0(0%)	1(1.8%)	0(0%)	0(0%)	0(0%)
TMEM132D(200)	49(8.2%)	63(7.3%)	17(6%)	3(0.3%)	10(1.1%)	13(4.1%)	6(1.4%)	3(0.6%)	15(8.7%)	8(1.6%)	4(3.9%)	2(0.5%)	1(0.2%)	2(0.6%)	1(2.1%)	2(1.2%)	0(0%)	0(0%)	0(0%)	1(1.8%)	0(0%)	0(0%)	0(0%)
DYSF(199)	55(9.2%)	55(6.4%)	20(7.1%)	3(0.3%)	7(0.7%)	15(4.7%)	4(0.9%)	3(0.6%)	8(4.6%)	9(1.8%)	4(3.9%)	4(1%)	0(0%)	4(1.2%)	3(6.4%)	2(1.2%)	2(0.6%)	0(0%)	0(0%)	0(0%)	1(2%)	0(0%)	0(0%)
EP400(199)	60(10%)	49(5.7%)	29(10.3%)	6(0.6%)	8(0.8%)	7(2.2%)	9(2.1%)	5(1.1%)	8(4.6%)	4(0.8%)	4(3.9%)	3(0.8%)	0(0%)	1(0.3%)	2(4.3%)	1(0.6%)	3(0.9%)	0(0%)	0(0%)	0(0%)	0(0%)	0(0%)	0(0%)
SCN2A(199)	55(9.2%)	48(5.6%)	17(6%)	9(0.9%)	17(1.8%)	17(5.3%)	8(1.8%)	2(0.4%)	8(4.6%)	6(1.2%)	4(3.9%)	3(0.8%)	0(0%)	3(0.9%)	1(2.1%)	1(0.6%)	0(0%)	0(0%)	0(0%)	0(0%)	0(0%)	0(0%)	0(0%)
AKAP6(198)	38(6.3%)	61(7.1%)	26(9.3%)	5(0.5%)	12(1.3%)	12(3.8%)	6(1.4%)	6(1.3%)	13(7.5%)	6(1.2%)	4(3.9%)	4(1%)	0(0%)	3(0.9%)	0(0%)	0(0%)	1(0.3%)	0(0%)	0(0%)	0(0%)	0(0%)	0(0%)	1(2.4%)
HCN1(198)	24(4%)	102(11.9%)	18(6.4%)	6(0.6%)	6(0.6%)	11(3.4%)	5(1.1%)	1(0.2%)	3(1.7%)	1(0.2%)	9(8.7%)	5(1.3%)	0(0%)	1(0.3%)	1(2.1%)	3(1.9%)	1(0.3%)	1(1.4%)	0(0%)	0(0%)	0(0%)	0(0%)	0(0%)
NBEA(198)	72(12%)	42(4.9%)	33(11.7%)	2(0.2%)	7(0.7%)	1(0.3%)	16(3.7%)	4(0.8%)	5(2.9%)	7(1.4%)	4(3.9%)	3(0.8%)	0(0%)	1(0.3%)	0(0%)	1(0.6%)	0(0%)	0(0%)	0(0%)	0(0%)	0(0%)	0(0%)	0(0%)
PRUNE2(198)	35(5.8%)	74(8.6%)	19(6.8%)	5(0.5%)	12(1.3%)	7(2.2%)	17(3.9%)	9(1.9%)	3(1.7%)	7(1.4%)	2(1.9%)	3(0.8%)	0(0%)	1(0.3%)	0(0%)	3(1.9%)	1(0.3%)	0(0%)	0(0%)	0(0%)	0(0%)	0(0%)	0(0%)
SORCS1(198)	36(6%)	79(9.2%)	23(8.2%)	1(0.1%)	6(0.6%)	7(2.2%)	3(0.7%)	2(0.4%)	11(6.4%)	6(1.2%)	5(4.9%)	9(2.3%)	1(0.2%)	4(1.2%)	1(2.1%)	3(1.9%)	0(0%)	0(0%)	0(0%)	0(0%)	1(2%)	0(0%)	0(0%)
CDH18(197)	42(7%)	81(9.4%)	14(5%)	7(0.7%)	3(0.3%)	18(5.6%)	8(1.8%)	7(1.5%)	2(1.2%)	4(0.8%)	1(1%)	4(1%)	0(0%)	1(0.3%)	3(6.4%)	0(0%)	1(0.3%)	1(1.4%)	0(0%)	0(0%)	0(0%)	0(0%)	0(0%)
CTNNA2(197)	34(5.7%)	84(9.8%)	13(4.6%)	5(0.5%)	8(0.8%)	4(1.3%)	7(1.6%)	8(1.7%)	13(7.5%)	0(0%)	3(2.9%)	8(2.1%)	0(0%)	5(1.4%)	2(4.3%)	2(1.2%)	0(0%)	1(1.4%)	0(0%)	0(0%)	0(0%)	0(0%)	0(0%)
MAP2(197)	50(8.3%)	56(6.5%)	15(5.3%)	5(0.5%)	12(1.3%)	3(0.9%)	10(2.3%)	1(0.2%)	14(8.1%)	13(2.6%)	3(2.9%)	3(0.8%)	0(0%)	2(0.6%)	5(10.6%)	3(1.9%)	1(0.3%)	1(1.4%)	0(0%)	0(0%)	0(0%)	0(0%)	0(0%)
PDZD2(197)	51(8.5%)	39(4.5%)	24(8.5%)	7(0.7%)	13(1.4%)	13(4.1%)	10(2.3%)	6(1.3%)	6(3.5%)	7(1.4%)	6(5.8%)	4(1%)	2(0.4%)	3(0.9%)	1(2.1%)	2(1.2%)	2(0.6%)	0(0%)	0(0%)	0(0%)	1(2%)	0(0%)	0(0%)
CACNA1C(196)	41(6.8%)	59(6.9%)	27(9.6%)	3(0.3%)	11(1.2%)	3(0.9%)	18(4.1%)	8(1.7%)	3(1.7%)	8(1.6%)	3(2.9%)	4(1%)	2(0.4%)	2(0.6%)	0(0%)	1(0.6%)	1(0.3%)	0(0%)	0(0%)	1(1.8%)	1(2%)	0(0%)	0(0%)
CARD11(196)	62(10.4%)	35(4.1%)	17(6%)	28(2.8%)	5(0.5%)	16(5%)	5(1.1%)	6(1.3%)	6(3.5%)	2(0.4%)	4(3.9%)	5(1.3%)	2(0.4%)	0(0%)	0(0%)	1(0.6%)	1(0.3%)	0(0%)	0(0%)	0(0%)	0(0%)	0(0%)	1(2.4%)
LRRIQ1(196)	48(8%)	63(7.3%)	20(7.1%)	4(0.4%)	8(0.8%)	8(2.5%)	17(3.9%)	7(1.5%)	5(2.9%)	6(1.2%)	4(3.9%)	1(0.3%)	1(0.2%)	0(0%)	1(2.1%)	0(0%)	3(0.9%)	0(0%)	0(0%)	0(0%)	0(0%)	0(0%)	0(0%)
ALPK2(195)	55(9.2%)	59(6.9%)	20(7.1%)	5(0.5%)	6(0.6%)	11(3.4%)	5(1.1%)	13(2.7%)	0(0%)	7(1.4%)	1(1%)	2(0.5%)	8(1.5%)	1(0.3%)	0(0%)	1(0.6%)	1(0.3%)	0(0%)	0(0%)	0(0%)	0(0%)	0(0%)	0(0%)
COL3A1(195)	36(6%)	75(8.7%)	19(6.8%)	3(0.3%)	2(0.2%)	28(8.8%)	5(1.1%)	3(0.6%)	4(2.3%)	5(1%)	1(1%)	4(1%)	3(0.6%)	2(0.6%)	1(2.1%)	2(1.2%)	2(0.6%)	0(0%)	0(0%)	0(0%)	0(0%)	0(0%)	0(0%)
TSHZ3(195)	46(7.7%)	65(7.6%)	22(7.8%)	2(0.2%)	9(0.9%)	8(2.5%)	6(1.4%)	9(1.9%)	9(5.2%)	5(1%)	2(1.9%)	6(1.6%)	1(0.2%)	3(0.9%)	2(4.3%)	0(0%)	0(0%)	0(0%)	0(0%)	0(0%)	0(0%)	0(0%)	0(0%)
ZAN(195)	36(6%)	67(7.8%)	31(11%)	2(0.2%)	8(0.8%)	6(1.9%)	8(1.8%)	8(1.7%)	5(2.9%)	6(1.2%)	4(3.9%)	4(1%)	0(0%)	3(0.9%)	1(2.1%)	2(1.2%)	2(0.6%)	0(0%)	2(5.9%)	0(0%)	0(0%)	0(0%)	0(0%)
EP300(194)	60(10%)	23(2.7%)	24(8.5%)	11(1.1%)	10(1.1%)	8(2.5%)	6(1.4%)	11(2.3%)	4(2.3%)	6(1.2%)	14(13.6%)	2(0.5%)	3(0.6%)	4(1.2%)	0(0%)	3(1.9%)	2(0.6%)	0(0%)	0(0%)	1(1.8%)	2(4.1%)	0(0%)	0(0%)
FBN1(194)	55(9.2%)	40(4.7%)	22(7.8%)	8(0.8%)	13(1.4%)	10(3.1%)	7(1.6%)	5(1.1%)	8(4.6%)	4(0.8%)	4(3.9%)	8(2.1%)	0(0%)	3(0.9%)	2(4.3%)	2(1.2%)	2(0.6%)	0(0%)	0(0%)	0(0%)	1(2%)	0(0%)	0(0%)
TECTA(194)	57(9.5%)	45(5.2%)	21(7.5%)	3(0.3%)	6(0.6%)	14(4.4%)	6(1.4%)	6(1.3%)	14(8.1%)	6(1.2%)	6(5.8%)	2(0.5%)	2(0.4%)	3(0.9%)	1(2.1%)	2(1.2%)	0(0%)	0(0%)	0(0%)	0(0%)	0(0%)	0(0%)	0(0%)
NIPBL(193)	52(8.7%)	29(3.4%)	25(8.9%)	6(0.6%)	9(0.9%)	9(2.8%)	8(1.8%)	21(4.4%)	5(2.9%)	12(2.4%)	4(3.9%)	3(0.8%)	1(0.2%)	6(1.7%)	0(0%)	1(0.6%)	1(0.3%)	1(1.4%)	0(0%)	0(0%)	0(0%)	0(0%)	0(0%)
ROBO2(193)	56(9.3%)	53(6.2%)	19(6.8%)	8(0.8%)	9(0.9%)	6(1.9%)	8(1.8%)	3(0.6%)	11(6.4%)	4(0.8%)	3(2.9%)	5(1.3%)	1(0.2%)	4(1.2%)	2(4.3%)	1(0.6%)	0(0%)	0(0%)	0(0%)	0(0%)	0(0%)	0(0%)	0(0%)
TCHH(193)	50(8.3%)	46(5.4%)	25(8.9%)	3(0.3%)	12(1.3%)	4(1.3%)	9(2.1%)	9(1.9%)	8(4.6%)	2(0.4%)	4(3.9%)	5(1.3%)	2(0.4%)	3(0.9%)	1(2.1%)	1(0.6%)	5(1.5%)	0(0%)	1(2.9%)	0(0%)	0(0%)	3(13%)	0(0%)
ADAMTS16(192)	37(6.2%)	81(9.4%)	22(7.8%)	6(0.6%)	4(0.4%)	1(0.3%)	3(0.7%)	4(0.8%)	14(8.1%)	6(1.2%)	6(5.8%)	1(0.3%)	0(0%)	3(0.9%)	1(2.1%)	1(0.6%)	1(0.3%)	1(1.4%)	0(0%)	0(0%)	0(0%)	0(0%)	0(0%)
ALK(192)	48(8%)	37(4.3%)	18(6.4%)	7(0.7%)	4(0.4%)	15(4.7%)	7(1.6%)	4(0.8%)	10(5.8%)	5(1%)	1(1%)	2(0.5%)	2(0.4%)	1(0.3%)	1(2.1%)	0(0%)	30(9.2%)	0(0%)	0(0%)	0(0%)	0(0%)	0(0%)	0(0%)
ODZ2(192)	40(6.7%)	61(7.1%)	22(7.8%)	8(0.8%)	9(0.9%)	4(1.3%)	7(1.6%)	6(1.3%)	6(3.5%)	12(2.4%)	7(6.8%)	2(0.5%)	0(0%)	6(1.7%)	0(0%)	0(0%)	1(0.3%)	1(1.4%)	0(0%)	0(0%)	0(0%)	0(0%)	0(0%)
TRPM6(192)	36(6%)	51(5.9%)	25(8.9%)	3(0.3%)	7(0.7%)	22(6.9%)	8(1.8%)	6(1.3%)	6(3.5%)	3(0.6%)	5(4.9%)	8(2.1%)	1(0.2%)	0(0%)	5(10.6%)	1(0.6%)	2(0.6%)	0(0%)	1(2.9%)	0(0%)	0(0%)	1(4.3%)	1(2.4%)
ATRX(191)	40(6.7%)	49(5.7%)	25(8.9%)	7(0.7%)	11(1.2%)	5(1.6%)	8(1.8%)	12(2.5%)	2(1.2%)	2(0.4%)	8(7.8%)	6(1.6%)	4(0.8%)	3(0.9%)	2(4.3%)	0(0%)	6(1.8%)	0(0%)	0(0%)	0(0%)	1(2%)	0(0%)	0(0%)
CHD6(191)	50(8.3%)	49(5.7%)	20(7.1%)	3(0.3%)	16(1.7%)	11(3.4%)	7(1.6%)	7(1.5%)	1(0.6%)	7(1.4%)	7(6.8%)	8(2.1%)	1(0.2%)	1(0.3%)	2(4.3%)	0(0%)	1(0.3%)	0(0%)	0(0%)	0(0%)	0(0%)	0(0%)	0(0%)
F5(191)	33(5.5%)	58(6.8%)	20(7.1%)	2(0.2%)	15(1.6%)	12(3.8%)	5(1.1%)	7(1.5%)	6(3.5%)	10(2%)	4(3.9%)	5(1.3%)	3(0.6%)	1(0.3%)	1(2.1%)	5(3.1%)	2(0.6%)	1(1.4%)	0(0%)	0(0%)	1(2%)	0(0%)	0(0%)
F8(191)	48(8%)	54(6.3%)	24(8.5%)	5(0.5%)	9(0.9%)	11(3.4%)	5(1.1%)	5(1.1%)	6(3.5%)	7(1.4%)	6(5.8%)	0(0%)	1(0.2%)	5(1.4%)	1(2.1%)	3(1.9%)	0(0%)	1(1.4%)	0(0%)	0(0%)	0(0%)	0(0%)	0(0%)
GRIN2B(191)	32(5.3%)	61(7.1%)	18(6.4%)	3(0.3%)	14(1.5%)	23(7.2%)	2(0.5%)	13(2.7%)	7(4%)	6(1.2%)	2(1.9%)	3(0.8%)	1(0.2%)	0(0%)	1(2.1%)	3(1.9%)	1(0.3%)	0(0%)	1(2.9%)	0(0%)	0(0%)	0(0%)	0(0%)
LRFN5(191)	39(6.5%)	78(9.1%)	13(4.6%)	4(0.4%)	5(0.5%)	11(3.4%)	9(2.1%)	3(0.6%)	6(3.5%)	6(1.2%)	5(4.9%)	1(0.3%)	0(0%)	3(0.9%)	3(6.4%)	5(3.1%)	0(0%)	0(0%)	0(0%)	0(0%)	0(0%)	0(0%)	0(0%)
ZNF831(191)	41(6.8%)	81(9.4%)	12(4.3%)	2(0.2%)	5(0.5%)	7(2.2%)	8(1.8%)	6(1.3%)	9(5.2%)	3(0.6%)	6(5.8%)	2(0.5%)	1(0.2%)	5(1.4%)	1(2.1%)	1(0.6%)	1(0.3%)	0(0%)	0(0%)	0(0%)	0(0%)	0(0%)	0(0%)
CPS1(190)	40(6.7%)	82(9.6%)	13(4.6%)	0(0%)	7(0.7%)	7(2.2%)	13(3%)	8(1.7%)	4(2.3%)	6(1.2%)	3(2.9%)	2(0.5%)	0(0%)	1(0.3%)	0(0%)	2(1.2%)	2(0.6%)	0(0%)	0(0%)	0(0%)	0(0%)	0(0%)	0(0%)
FBN3(190)	49(8.2%)	43(5%)	22(7.8%)	5(0.5%)	14(1.5%)	16(5%)	5(1.1%)	7(1.5%)	6(3.5%)	7(1.4%)	5(4.9%)	2(0.5%)	1(0.2%)	3(0.9%)	1(2.1%)	4(2.5%)	0(0%)	0(0%)	0(0%)	0(0%)	0(0%)	0(0%)	0(0%)
NRXN3(190)	44(7.3%)	59(6.9%)	21(7.5%)	2(0.2%)	8(0.8%)	11(3.4%)	8(1.8%)	3(0.6%)	8(4.6%)	7(1.4%)	1(1%)	5(1.3%)	1(0.2%)	4(1.2%)	1(2.1%)	7(4.3%)	0(0%)	0(0%)	0(0%)	0(0%)	0(0%)	0(0%)	0(0%)
PCDH17(190)	52(8.7%)	62(7.2%)	16(5.7%)	5(0.5%)	2(0.2%)	6(1.9%)	8(1.8%)	0(0%)	19(11%)	3(0.6%)	4(3.9%)	5(1.3%)	2(0.4%)	2(0.6%)	1(2.1%)	3(1.9%)	0(0%)	0(0%)	0(0%)	0(0%)	0(0%)	0(0%)	0(0%)
ADCY2(189)	39(6.5%)	68(7.9%)	16(5.7%)	5(0.5%)	1(0.1%)	3(0.9%)	15(3.4%)	3(0.6%)	11(6.4%)	12(2.4%)	8(7.8%)	1(0.3%)	1(0.2%)	1(0.3%)	0(0%)	1(0.6%)	1(0.3%)	2(2.7%)	1(2.9%)	0(0%)	0(0%)	0(0%)	0(0%)
CDH8(189)	46(7.7%)	53(6.2%)	18(6.4%)	3(0.3%)	9(0.9%)	12(3.8%)	9(2.1%)	5(1.1%)	12(6.9%)	4(0.8%)	3(2.9%)	6(1.6%)	1(0.2%)	5(1.4%)	0(0%)	0(0%)	1(0.3%)	1(1.4%)	1(2.9%)	0(0%)	0(0%)	0(0%)	0(0%)
SVEP1(189)	35(5.8%)	62(7.2%)	31(11%)	1(0.1%)	17(1.8%)	1(0.3%)	5(1.1%)	8(1.7%)	5(2.9%)	7(1.4%)	5(4.9%)	5(1.3%)	1(0.2%)	1(0.3%)	1(2.1%)	1(0.6%)	3(0.9%)	0(0%)	0(0%)	0(0%)	0(0%)	0(0%)	0(0%)
FLNC(188)	42(7%)	72(8.4%)	22(7.8%)	8(0.8%)	11(1.2%)	4(1.3%)	3(0.7%)	7(1.5%)	8(4.6%)	4(0.8%)	2(1.9%)	0(0%)	0(0%)	2(0.6%)	2(4.3%)	0(0%)	0(0%)	0(0%)	0(0%)	0(0%)	1(2%)	0(0%)	0(0%)
ODZ3(188)	47(7.8%)	62(7.2%)	28(10%)	3(0.3%)	9(0.9%)	2(0.6%)	14(3.2%)	1(0.2%)	9(5.2%)	0(0%)	4(3.9%)	2(0.5%)	2(0.4%)	2(0.6%)	0(0%)	2(1.2%)	0(0%)	0(0%)	0(0%)	0(0%)	1(2%)	0(0%)	0(0%)
TNN(188)	34(5.7%)	79(9.2%)	18(6.4%)	1(0.1%)	8(0.8%)	12(3.8%)	4(0.9%)	2(0.4%)	5(2.9%)	6(1.2%)	4(3.9%)	4(1%)	2(0.4%)	5(1.4%)	1(2.1%)	1(0.6%)	2(0.6%)	0(0%)	0(0%)	0(0%)	0(0%)	0(0%)	0(0%)
UBR5(188)	53(8.8%)	38(4.4%)	23(8.2%)	2(0.2%)	16(1.7%)	7(2.2%)	6(1.4%)	10(2.1%)	4(2.3%)	8(1.6%)	5(4.9%)	6(1.6%)	0(0%)	5(1.4%)	2(4.3%)	2(1.2%)	1(0.3%)	0(0%)	0(0%)	0(0%)	0(0%)	0(0%)	0(0%)
ASH1L(187)	47(7.8%)	45(5.2%)	26(9.3%)	1(0.1%)	12(1.3%)	12(3.8%)	6(1.4%)	11(2.3%)	5(2.9%)	3(0.6%)	6(5.8%)	7(1.8%)	0(0%)	0(0%)	2(4.3%)	2(1.2%)	2(0.6%)	0(0%)	0(0%)	0(0%)	0(0%)	0(0%)	0(0%)
COL14A1(187)	41(6.8%)	60(7%)	15(5.3%)	1(0.1%)	10(1.1%)	23(7.2%)	4(0.9%)	8(1.7%)	5(2.9%)	6(1.2%)	2(1.9%)	2(0.5%)	0(0%)	2(0.6%)	2(4.3%)	2(1.2%)	3(0.9%)	1(1.4%)	0(0%)	0(0%)	0(0%)	0(0%)	0(0%)
GLI3(187)	51(8.5%)	51(5.9%)	21(7.5%)	2(0.2%)	9(0.9%)	4(1.3%)	9(2.1%)	9(1.9%)	14(8.1%)	2(0.4%)	4(3.9%)	2(0.5%)	1(0.2%)	4(1.2%)	3(6.4%)	1(0.6%)	0(0%)	0(0%)	0(0%)	0(0%)	0(0%)	0(0%)	0(0%)
ADCY8(186)	39(6.5%)	57(6.6%)	22(7.8%)	0(0%)	9(0.9%)	21(6.6%)	4(0.9%)	6(1.3%)	9(5.2%)	2(0.4%)	2(1.9%)	4(1%)	1(0.2%)	4(1.2%)	1(2.1%)	5(3.1%)	0(0%)	0(0%)	0(0%)	0(0%)	0(0%)	0(0%)	0(0%)
DNAH17(186)	50(8.3%)	23(2.7%)	24(8.5%)	3(0.3%)	17(1.8%)	11(3.4%)	15(3.4%)	7(1.5%)	5(2.9%)	11(2.2%)	6(5.8%)	4(1%)	5(1%)	0(0%)	1(2.1%)	2(1.2%)	1(0.3%)	0(0%)	0(0%)	0(0%)	0(0%)	0(0%)	1(2.4%)
SCN11A(186)	44(7.3%)	39(4.5%)	19(6.8%)	1(0.1%)	11(1.2%)	27(8.4%)	4(0.9%)	5(1.1%)	6(3.5%)	5(1%)	4(3.9%)	13(3.4%)	0(0%)	2(0.6%)	2(4.3%)	3(1.9%)	0(0%)	1(1.4%)	0(0%)	0(0%)	0(0%)	0(0%)	0(0%)
SORCS3(186)	30(5%)	67(7.8%)	14(5%)	11(1.1%)	4(0.4%)	17(5.3%)	7(1.6%)	2(0.4%)	9(5.2%)	6(1.2%)	7(6.8%)	5(1.3%)	0(0%)	2(0.6%)	2(4.3%)	1(0.6%)	2(0.6%)	0(0%)	0(0%)	0(0%)	0(0%)	0(0%)	0(0%)
TRPS1(186)	58(9.7%)	66(7.7%)	16(5.7%)	4(0.4%)	6(0.6%)	3(0.9%)	6(1.4%)	3(0.6%)	6(3.5%)	5(1%)	7(6.8%)	1(0.3%)	0(0%)	0(0%)	3(6.4%)	0(0%)	2(0.6%)	0(0%)	0(0%)	0(0%)	0(0%)	0(0%)	0(0%)
CMYA5(185)	42(7%)	51(5.9%)	26(9.3%)	7(0.7%)	13(1.4%)	5(1.6%)	5(1.1%)	5(1.1%)	10(5.8%)	4(0.8%)	2(1.9%)	3(0.8%)	1(0.2%)	3(0.9%)	2(4.3%)	3(1.9%)	3(0.9%)	0(0%)	0(0%)	0(0%)	0(0%)	0(0%)	0(0%)
CRB1(185)	31(5.2%)	70(8.2%)	19(6.8%)	2(0.2%)	7(0.7%)	22(6.9%)	4(0.9%)	4(0.8%)	6(3.5%)	9(1.8%)	6(5.8%)	0(0%)	2(0.4%)	0(0%)	0(0%)	2(1.2%)	1(0.3%)	0(0%)	0(0%)	0(0%)	0(0%)	0(0%)	0(0%)
FRY(185)	51(8.5%)	38(4.4%)	23(8.2%)	3(0.3%)	10(1.1%)	6(1.9%)	11(2.5%)	11(2.3%)	7(4%)	7(1.4%)	8(7.8%)	6(1.6%)	0(0%)	1(0.3%)	1(2.1%)	2(1.2%)	0(0%)	0(0%)	0(0%)	0(0%)	0(0%)	0(0%)	0(0%)
PCNT(185)	43(7.2%)	48(5.6%)	22(7.8%)	3(0.3%)	15(1.6%)	9(2.8%)	5(1.1%)	6(1.3%)	5(2.9%)	4(0.8%)	9(8.7%)	2(0.5%)	4(0.8%)	6(1.7%)	0(0%)	2(1.2%)	0(0%)	1(1.4%)	1(2.9%)	0(0%)	0(0%)	0(0%)	0(0%)
SALL1(185)	42(7%)	62(7.2%)	12(4.3%)	2(0.2%)	7(0.7%)	23(7.2%)	4(0.9%)	5(1.1%)	9(5.2%)	5(1%)	1(1%)	7(1.8%)	1(0.2%)	2(0.6%)	0(0%)	2(1.2%)	1(0.3%)	0(0%)	0(0%)	0(0%)	0(0%)	0(0%)	0(0%)
POLQ(184)	40(6.7%)	57(6.6%)	20(7.1%)	5(0.5%)	10(1.1%)	10(3.1%)	7(1.6%)	8(1.7%)	6(3.5%)	4(0.8%)	7(6.8%)	1(0.3%)	1(0.2%)	1(0.3%)	2(4.3%)	4(2.5%)	1(0.3%)	0(0%)	0(0%)	0(0%)	0(0%)	0(0%)	0(0%)
ATL3(183)	53(8.8%)	56(6.5%)	14(5%)	0(0%)	11(1.2%)	14(4.4%)	7(1.6%)	3(0.6%)	12(6.9%)	0(0%)	7(6.8%)	0(0%)	0(0%)	4(1.2%)	1(2.1%)	0(0%)	1(0.3%)	0(0%)	0(0%)	0(0%)	0(0%)	0(0%)	0(0%)
CENPF(183)	55(9.2%)	48(5.6%)	23(8.2%)	5(0.5%)	9(0.9%)	12(3.8%)	6(1.4%)	7(1.5%)	2(1.2%)	7(1.4%)	4(3.9%)	1(0.3%)	0(0%)	2(0.6%)	0(0%)	0(0%)	1(0.3%)	1(1.4%)	0(0%)	0(0%)	0(0%)	0(0%)	0(0%)
ODZ1(183)	0(0%)	68(7.9%)	36(12.8%)	6(0.6%)	0(0%)	20(6.3%)	0(0%)	8(1.7%)	6(3.5%)	16(3.2%)	4(3.9%)	2(0.5%)	1(0.2%)	6(1.7%)	2(4.3%)	5(3.1%)	1(0.3%)	2(2.7%)	0(0%)	0(0%)	0(0%)	0(0%)	0(0%)
TRIO(183)	45(7.5%)	46(5.4%)	23(8.2%)	6(0.6%)	10(1.1%)	7(2.2%)	9(2.1%)	4(0.8%)	5(2.9%)	6(1.2%)	9(8.7%)	1(0.3%)	1(0.2%)	1(0.3%)	3(6.4%)	3(1.9%)	4(1.2%)	0(0%)	0(0%)	0(0%)	0(0%)	0(0%)	0(0%)
VPS13C(183)	30(5%)	54(6.3%)	20(7.1%)	1(0.1%)	15(1.6%)	14(4.4%)	9(2.1%)	14(2.9%)	2(1.2%)	7(1.4%)	4(3.9%)	5(1.3%)	0(0%)	3(0.9%)	2(4.3%)	1(0.6%)	2(0.6%)	0(0%)	0(0%)	0(0%)	0(0%)	0(0%)	0(0%)
DMXL1(182)	35(5.8%)	45(5.2%)	29(10.3%)	12(1.2%)	10(1.1%)	4(1.3%)	9(2.1%)	10(2.1%)	7(4%)	3(0.6%)	4(3.9%)	5(1.3%)	1(0.2%)	1(0.3%)	3(6.4%)	1(0.6%)	3(0.9%)	0(0%)	0(0%)	0(0%)	0(0%)	0(0%)	0(0%)
KCNH7(182)	47(7.8%)	53(6.2%)	16(5.7%)	3(0.3%)	9(0.9%)	17(5.3%)	7(1.6%)	8(1.7%)	6(3.5%)	7(1.4%)	4(3.9%)	2(0.5%)	0(0%)	0(0%)	1(2.1%)	1(0.6%)	0(0%)	1(1.4%)	0(0%)	0(0%)	0(0%)	0(0%)	0(0%)
SF3B1(182)	19(3.2%)	24(2.8%)	18(6.4%)	52(5.2%)	17(1.8%)	8(2.5%)	7(1.6%)	4(0.8%)	2(1.2%)	0(0%)	3(2.9%)	4(1%)	5(1%)	8(2.3%)	1(2.1%)	1(0.6%)	1(0.3%)	0(0%)	6(17.6%)	0(0%)	2(4.1%)	0(0%)	0(0%)
ABCB1(181)	31(5.2%)	63(7.3%)	25(8.9%)	3(0.3%)	7(0.7%)	12(3.8%)	3(0.7%)	9(1.9%)	9(5.2%)	6(1.2%)	2(1.9%)	6(1.6%)	1(0.2%)	0(0%)	2(4.3%)	1(0.6%)	1(0.3%)	0(0%)	0(0%)	0(0%)	0(0%)	0(0%)	0(0%)
CDH23(181)	44(7.3%)	55(6.4%)	27(9.6%)	9(0.9%)	8(0.8%)	0(0%)	4(0.9%)	4(0.8%)	9(5.2%)	2(0.4%)	4(3.9%)	5(1.3%)	1(0.2%)	4(1.2%)	1(2.1%)	1(0.6%)	2(0.6%)	1(1.4%)	0(0%)	0(0%)	0(0%)	0(0%)	0(0%)
DSCAML1(181)	44(7.3%)	50(5.8%)	18(6.4%)	14(1.4%)	9(0.9%)	5(1.6%)	5(1.1%)	5(1.1%)	9(5.2%)	7(1.4%)	3(2.9%)	5(1.3%)	0(0%)	1(0.3%)	2(4.3%)	1(0.6%)	2(0.6%)	0(0%)	1(2.9%)	0(0%)	0(0%)	0(0%)	0(0%)
CFH(180)	34(5.7%)	43(5%)	17(6%)	5(0.5%)	14(1.5%)	19(5.9%)	5(1.1%)	5(1.1%)	15(8.7%)	4(0.8%)	5(4.9%)	8(2.1%)	0(0%)	2(0.6%)	2(4.3%)	0(0%)	1(0.3%)	0(0%)	0(0%)	1(1.8%)	0(0%)	0(0%)	0(0%)
CHD7(180)	46(7.7%)	54(6.3%)	26(9.3%)	2(0.2%)	10(1.1%)	3(0.9%)	3(0.7%)	8(1.7%)	2(1.2%)	4(0.8%)	7(6.8%)	4(1%)	6(1.2%)	4(1.2%)	0(0%)	0(0%)	1(0.3%)	0(0%)	0(0%)	0(0%)	0(0%)	0(0%)	0(0%)
MYO16(180)	44(7.3%)	52(6.1%)	25(8.9%)	1(0.1%)	8(0.8%)	8(2.5%)	5(1.1%)	9(1.9%)	8(4.6%)	9(1.8%)	3(2.9%)	2(0.5%)	0(0%)	2(0.6%)	2(4.3%)	1(0.6%)	0(0%)	1(1.4%)	0(0%)	0(0%)	0(0%)	0(0%)	0(0%)
PCDH10(180)	46(7.7%)	71(8.3%)	17(6%)	5(0.5%)	5(0.5%)	3(0.9%)	7(1.6%)	7(1.5%)	8(4.6%)	4(0.8%)	2(1.9%)	1(0.3%)	0(0%)	1(0.3%)	0(0%)	3(1.9%)	0(0%)	0(0%)	0(0%)	0(0%)	0(0%)	0(0%)	0(0%)
FN1(179)	57(9.5%)	40(4.7%)	24(8.5%)	0(0%)	6(0.6%)	4(1.3%)	9(2.1%)	7(1.5%)	6(3.5%)	5(1%)	2(1.9%)	4(1%)	6(1.2%)	5(1.4%)	1(2.1%)	2(1.2%)	1(0.3%)	0(0%)	0(0%)	0(0%)	0(0%)	0(0%)	0(0%)
KIAA2022(179)	41(6.8%)	42(4.9%)	17(6%)	7(0.7%)	15(1.6%)	15(4.7%)	6(1.4%)	8(1.7%)	5(2.9%)	6(1.2%)	4(3.9%)	5(1.3%)	1(0.2%)	3(0.9%)	2(4.3%)	2(1.2%)	0(0%)	0(0%)	0(0%)	0(0%)	0(0%)	0(0%)	0(0%)
VPS13A(179)	44(7.3%)	54(6.3%)	22(7.8%)	6(0.6%)	8(0.8%)	13(4.1%)	8(1.8%)	1(0.2%)	3(1.7%)	5(1%)	1(1%)	2(0.5%)	0(0%)	6(1.7%)	3(6.4%)	1(0.6%)	2(0.6%)	0(0%)	0(0%)	0(0%)	0(0%)	0(0%)	0(0%)
CDH12(178)	31(5.2%)	83(9.7%)	17(6%)	3(0.3%)	10(1.1%)	7(2.2%)	5(1.1%)	5(1.1%)	5(2.9%)	2(0.4%)	3(2.9%)	2(0.5%)	0(0%)	0(0%)	2(4.3%)	0(0%)	2(0.6%)	1(1.4%)	0(0%)	0(0%)	0(0%)	0(0%)	0(0%)
DSP(178)	34(5.7%)	34(4%)	26(9.3%)	7(0.7%)	16(1.7%)	16(5%)	10(2.3%)	7(1.5%)	6(3.5%)	3(0.6%)	8(7.8%)	1(0.3%)	0(0%)	1(0.3%)	2(4.3%)	5(3.1%)	2(0.6%)	0(0%)	0(0%)	0(0%)	0(0%)	0(0%)	0(0%)
SPEF2(178)	40(6.7%)	65(7.6%)	16(5.7%)	5(0.5%)	3(0.3%)	8(2.5%)	4(0.9%)	7(1.5%)	9(5.2%)	4(0.8%)	3(2.9%)	3(0.8%)	1(0.2%)	2(0.6%)	1(2.1%)	2(1.2%)	3(0.9%)	1(1.4%)	0(0%)	0(0%)	1(2%)	0(0%)	0(0%)
BSN(177)	49(8.2%)	33(3.8%)	23(8.2%)	3(0.3%)	10(1.1%)	11(3.4%)	6(1.4%)	5(1.1%)	11(6.4%)	8(1.6%)	5(4.9%)	5(1.3%)	2(0.4%)	3(0.9%)	0(0%)	0(0%)	3(0.9%)	0(0%)	0(0%)	0(0%)	0(0%)	0(0%)	0(0%)
CNTN6(177)	41(6.8%)	33(3.8%)	23(8.2%)	7(0.7%)	8(0.8%)	8(2.5%)	10(2.3%)	4(0.8%)	23(13.3%)	3(0.6%)	3(2.9%)	3(0.8%)	2(0.4%)	2(0.6%)	3(6.4%)	2(1.2%)	1(0.3%)	0(0%)	0(0%)	0(0%)	1(2%)	0(0%)	0(0%)
DCHS1(177)	38(6.3%)	46(5.4%)	27(9.6%)	4(0.4%)	15(1.6%)	3(0.9%)	9(2.1%)	4(0.8%)	6(3.5%)	9(1.8%)	4(3.9%)	2(0.5%)	1(0.2%)	1(0.3%)	0(0%)	6(3.7%)	1(0.3%)	1(1.4%)	0(0%)	0(0%)	0(0%)	0(0%)	0(0%)
LAMB4(177)	38(6.3%)	53(6.2%)	20(7.1%)	7(0.7%)	14(1.5%)	17(5.3%)	4(0.9%)	6(1.3%)	3(1.7%)	5(1%)	2(1.9%)	5(1.3%)	2(0.4%)	0(0%)	1(2.1%)	0(0%)	0(0%)	0(0%)	0(0%)	0(0%)	0(0%)	0(0%)	0(0%)
KCNT2(176)	29(4.8%)	57(6.6%)	15(5.3%)	9(0.9%)	11(1.2%)	19(5.9%)	5(1.1%)	5(1.1%)	11(6.4%)	5(1%)	2(1.9%)	1(0.3%)	1(0.2%)	1(0.3%)	3(6.4%)	1(0.6%)	0(0%)	0(0%)	0(0%)	1(1.8%)	0(0%)	0(0%)	0(0%)
MED12(176)	32(5.3%)	39(4.5%)	30(10.7%)	10(1%)	22(2.3%)	4(1.3%)	3(0.7%)	6(1.3%)	2(1.2%)	2(0.4%)	7(6.8%)	12(3.1%)	1(0.2%)	2(0.6%)	1(2.1%)	1(0.6%)	1(0.3%)	0(0%)	0(0%)	0(0%)	1(2%)	0(0%)	0(0%)
MYH6(176)	34(5.7%)	53(6.2%)	14(5%)	2(0.2%)	14(1.5%)	17(5.3%)	10(2.3%)	5(1.1%)	6(3.5%)	2(0.4%)	3(2.9%)	6(1.6%)	0(0%)	4(1.2%)	2(4.3%)	3(1.9%)	0(0%)	0(0%)	0(0%)	0(0%)	0(0%)	0(0%)	1(2.4%)
SLIT2(176)	29(4.8%)	57(6.6%)	20(7.1%)	4(0.4%)	9(0.9%)	21(6.6%)	6(1.4%)	8(1.7%)	7(4%)	6(1.2%)	0(0%)	2(0.5%)	1(0.2%)	5(1.4%)	0(0%)	0(0%)	1(0.3%)	0(0%)	0(0%)	0(0%)	0(0%)	0(0%)	0(0%)
SPAG17(176)	40(6.7%)	51(5.9%)	16(5.7%)	3(0.3%)	10(1.1%)	17(5.3%)	7(1.6%)	5(1.1%)	3(1.7%)	3(0.6%)	4(3.9%)	6(1.6%)	0(0%)	1(0.3%)	1(2.1%)	5(3.1%)	3(0.9%)	1(1.4%)	0(0%)	0(0%)	0(0%)	0(0%)	0(0%)
TAF1(176)	32(5.3%)	35(4.1%)	41(14.6%)	5(0.5%)	16(1.7%)	4(1.3%)	8(1.8%)	9(1.9%)	2(1.2%)	9(1.8%)	2(1.9%)	3(0.8%)	2(0.4%)	4(1.2%)	2(4.3%)	0(0%)	2(0.6%)	0(0%)	0(0%)	0(0%)	0(0%)	0(0%)	0(0%)
TNC(176)	46(7.7%)	35(4.1%)	19(6.8%)	4(0.4%)	9(0.9%)	17(5.3%)	9(2.1%)	8(1.7%)	1(0.6%)	4(0.8%)	3(2.9%)	4(1%)	4(0.8%)	3(0.9%)	3(6.4%)	2(1.2%)	5(1.5%)	0(0%)	0(0%)	0(0%)	0(0%)	0(0%)	0(0%)
ATR(175)	51(8.5%)	31(3.6%)	26(9.3%)	6(0.6%)	11(1.2%)	10(3.1%)	15(3.4%)	6(1.3%)	4(2.3%)	3(0.6%)	4(3.9%)	0(0%)	5(1%)	1(0.3%)	1(2.1%)	1(0.6%)	0(0%)	0(0%)	0(0%)	0(0%)	0(0%)	0(0%)	0(0%)
BRWD3(175)	40(6.7%)	56(6.5%)	27(9.6%)	4(0.4%)	11(1.2%)	7(2.2%)	6(1.4%)	4(0.8%)	3(1.7%)	7(1.4%)	2(1.9%)	2(0.5%)	0(0%)	0(0%)	2(4.3%)	0(0%)	2(0.6%)	1(1.4%)	0(0%)	1(1.8%)	0(0%)	0(0%)	0(0%)
COL19A1(175)	17(2.8%)	67(7.8%)	23(8.2%)	7(0.7%)	7(0.7%)	16(5%)	9(2.1%)	4(0.8%)	6(3.5%)	5(1%)	5(4.9%)	3(0.8%)	3(0.6%)	0(0%)	0(0%)	3(1.9%)	0(0%)	0(0%)	0(0%)	0(0%)	0(0%)	0(0%)	0(0%)
COL5A3(175)	31(5.2%)	30(3.5%)	15(5.3%)	3(0.3%)	9(0.9%)	22(6.9%)	11(2.5%)	23(4.8%)	3(1.7%)	11(2.2%)	3(2.9%)	5(1.3%)	0(0%)	0(0%)	3(6.4%)	1(0.6%)	3(0.9%)	2(2.7%)	0(0%)	0(0%)	0(0%)	0(0%)	0(0%)
GRM1(175)	40(6.7%)	51(5.9%)	20(7.1%)	5(0.5%)	8(0.8%)	9(2.8%)	4(0.9%)	7(1.5%)	12(6.9%)	7(1.4%)	3(2.9%)	5(1.3%)	0(0%)	2(0.6%)	0(0%)	2(1.2%)	0(0%)	0(0%)	0(0%)	0(0%)	0(0%)	0(0%)	0(0%)
MYH11(175)	47(7.8%)	40(4.7%)	22(7.8%)	3(0.3%)	10(1.1%)	13(4.1%)	6(1.4%)	7(1.5%)	2(1.2%)	10(2%)	2(1.9%)	5(1.3%)	1(0.2%)	3(0.9%)	2(4.3%)	1(0.6%)	1(0.3%)	0(0%)	0(0%)	0(0%)	0(0%)	0(0%)	0(0%)
COL4A5(174)	34(5.7%)	43(5%)	20(7.1%)	3(0.3%)	7(0.7%)	28(8.8%)	7(1.6%)	8(1.7%)	5(2.9%)	8(1.6%)	2(1.9%)	2(0.5%)	1(0.2%)	1(0.3%)	2(4.3%)	2(1.2%)	1(0.3%)	0(0%)	0(0%)	0(0%)	0(0%)	0(0%)	0(0%)
GPR158(174)	35(5.8%)	60(7%)	22(7.8%)	4(0.4%)	6(0.6%)	9(2.8%)	7(1.6%)	11(2.3%)	4(2.3%)	3(0.6%)	3(2.9%)	3(0.8%)	0(0%)	3(0.9%)	2(4.3%)	1(0.6%)	1(0.3%)	0(0%)	0(0%)	0(0%)	0(0%)	0(0%)	0(0%)
KDR(174)	41(6.8%)	57(6.6%)	14(5%)	6(0.6%)	3(0.3%)	13(4.1%)	10(2.3%)	5(1.1%)	2(1.2%)	7(1.4%)	5(4.9%)	5(1.3%)	1(0.2%)	0(0%)	2(4.3%)	0(0%)	1(0.3%)	2(2.7%)	0(0%)	0(0%)	0(0%)	0(0%)	0(0%)
FER1L6(173)	45(7.5%)	55(6.4%)	16(5.7%)	7(0.7%)	6(0.6%)	8(2.5%)	5(1.1%)	4(0.8%)	3(1.7%)	3(0.6%)	6(5.8%)	4(1%)	3(0.6%)	1(0.3%)	2(4.3%)	5(3.1%)	0(0%)	0(0%)	0(0%)	0(0%)	0(0%)	0(0%)	0(0%)
NCKAP5(173)	37(6.2%)	68(7.9%)	22(7.8%)	5(0.5%)	10(1.1%)	2(0.6%)	0(0%)	6(1.3%)	10(5.8%)	2(0.4%)	2(1.9%)	4(1%)	2(0.4%)	1(0.3%)	0(0%)	1(0.6%)	1(0.3%)	0(0%)	0(0%)	0(0%)	0(0%)	0(0%)	0(0%)
RIMS1(172)	48(8%)	40(4.7%)	18(6.4%)	3(0.3%)	7(0.7%)	2(0.6%)	12(2.7%)	6(1.3%)	11(6.4%)	6(1.2%)	4(3.9%)	2(0.5%)	2(0.4%)	4(1.2%)	1(2.1%)	2(1.2%)	2(0.6%)	1(1.4%)	0(0%)	1(1.8%)	0(0%)	0(0%)	0(0%)
SLITRK3(172)	25(4.2%)	79(9.2%)	26(9.3%)	3(0.3%)	5(0.5%)	8(2.5%)	2(0.5%)	4(0.8%)	0(0%)	5(1%)	1(1%)	4(1%)	2(0.4%)	2(0.6%)	0(0%)	4(2.5%)	0(0%)	1(1.4%)	1(2.9%)	0(0%)	0(0%)	0(0%)	0(0%)
ASXL3(171)	17(2.8%)	79(9.2%)	23(8.2%)	4(0.4%)	12(1.3%)	2(0.6%)	6(1.4%)	4(0.8%)	11(6.4%)	7(1.4%)	2(1.9%)	0(0%)	2(0.4%)	1(0.3%)	0(0%)	0(0%)	1(0.3%)	0(0%)	0(0%)	0(0%)	0(0%)	0(0%)	0(0%)
CHD4(171)	39(6.5%)	21(2.4%)	43(15.3%)	3(0.3%)	13(1.4%)	9(2.8%)	6(1.4%)	9(1.9%)	3(1.7%)	9(1.8%)	6(5.8%)	3(0.8%)	2(0.4%)	1(0.3%)	3(6.4%)	0(0%)	0(0%)	0(0%)	0(0%)	1(1.8%)	0(0%)	0(0%)	0(0%)
EYS(171)	0(0%)	66(7.7%)	28(10%)	2(0.2%)	14(1.5%)	9(2.8%)	20(4.6%)	9(1.9%)	14(8.1%)	2(0.4%)	1(1%)	2(0.5%)	0(0%)	1(0.3%)	0(0%)	2(1.2%)	0(0%)	0(0%)	1(2.9%)	0(0%)	0(0%)	0(0%)	0(0%)
KIF2B(171)	32(5.3%)	74(8.6%)	13(4.6%)	2(0.2%)	6(0.6%)	13(4.1%)	3(0.7%)	2(0.4%)	13(7.5%)	5(1%)	0(0%)	3(0.8%)	1(0.2%)	1(0.3%)	1(2.1%)	1(0.6%)	1(0.3%)	0(0%)	0(0%)	0(0%)	0(0%)	0(0%)	0(0%)
LPHN2(171)	32(5.3%)	44(5.1%)	19(6.8%)	14(1.4%)	9(0.9%)	19(5.9%)	5(1.1%)	4(0.8%)	5(2.9%)	4(0.8%)	8(7.8%)	3(0.8%)	0(0%)	2(0.6%)	0(0%)	2(1.2%)	0(0%)	1(1.4%)	0(0%)	0(0%)	0(0%)	0(0%)	0(0%)
NLRP3(171)	30(5%)	73(8.5%)	15(5.3%)	2(0.2%)	6(0.6%)	12(3.8%)	6(1.4%)	2(0.4%)	0(0%)	11(2.2%)	2(1.9%)	4(1%)	0(0%)	3(0.9%)	0(0%)	1(0.6%)	3(0.9%)	0(0%)	0(0%)	0(0%)	0(0%)	0(0%)	1(2.4%)
NOTCH2(171)	37(6.2%)	39(4.5%)	17(6%)	10(1%)	10(1.1%)	10(3.1%)	10(2.3%)	7(1.5%)	2(1.2%)	6(1.2%)	5(4.9%)	5(1.3%)	2(0.4%)	4(1.2%)	1(2.1%)	4(2.5%)	1(0.3%)	0(0%)	0(0%)	0(0%)	1(2%)	0(0%)	0(0%)
IGF2R(170)	57(9.5%)	41(4.8%)	24(8.5%)	5(0.5%)	5(0.5%)	9(2.8%)	4(0.9%)	7(1.5%)	2(1.2%)	3(0.6%)	3(2.9%)	4(1%)	0(0%)	3(0.9%)	2(4.3%)	1(0.6%)	0(0%)	0(0%)	0(0%)	0(0%)	0(0%)	0(0%)	0(0%)
ITPR2(170)	38(6.3%)	48(5.6%)	21(7.5%)	2(0.2%)	7(0.7%)	1(0.3%)	9(2.1%)	10(2.1%)	6(3.5%)	8(1.6%)	5(4.9%)	2(0.5%)	1(0.2%)	4(1.2%)	3(6.4%)	4(2.5%)	0(0%)	0(0%)	0(0%)	1(1.8%)	0(0%)	0(0%)	0(0%)
ZNF462(170)	40(6.7%)	24(2.8%)	26(9.3%)	2(0.2%)	11(1.2%)	9(2.8%)	7(1.6%)	18(3.8%)	0(0%)	7(1.4%)	3(2.9%)	6(1.6%)	6(1.2%)	0(0%)	3(6.4%)	4(2.5%)	3(0.9%)	0(0%)	0(0%)	0(0%)	1(2%)	0(0%)	0(0%)
ABCA4(169)	34(5.7%)	33(3.8%)	21(7.5%)	13(1.3%)	9(0.9%)	24(7.5%)	3(0.7%)	7(1.5%)	3(1.7%)	7(1.4%)	2(1.9%)	4(1%)	3(0.6%)	1(0.3%)	0(0%)	3(1.9%)	1(0.3%)	1(1.4%)	0(0%)	0(0%)	0(0%)	0(0%)	0(0%)
ATP10A(169)	60(10%)	34(4%)	23(8.2%)	5(0.5%)	8(0.8%)	4(1.3%)	7(1.6%)	2(0.4%)	10(5.8%)	4(0.8%)	5(4.9%)	0(0%)	0(0%)	5(1.4%)	0(0%)	0(0%)	2(0.6%)	0(0%)	0(0%)	0(0%)	0(0%)	0(0%)	0(0%)
BOD1L(169)	38(6.3%)	53(6.2%)	20(7.1%)	4(0.4%)	8(0.8%)	6(1.9%)	5(1.1%)	8(1.7%)	6(3.5%)	6(1.2%)	4(3.9%)	3(0.8%)	1(0.2%)	4(1.2%)	2(4.3%)	0(0%)	1(0.3%)	0(0%)	0(0%)	0(0%)	0(0%)	0(0%)	0(0%)
DLC1(169)	52(8.7%)	38(4.4%)	15(5.3%)	6(0.6%)	9(0.9%)	8(2.5%)	5(1.1%)	5(1.1%)	5(2.9%)	5(1%)	4(3.9%)	3(0.8%)	0(0%)	6(1.7%)	3(6.4%)	4(2.5%)	1(0.3%)	0(0%)	0(0%)	0(0%)	0(0%)	0(0%)	0(0%)
DMXL2(169)	50(8.3%)	32(3.7%)	24(8.5%)	6(0.6%)	7(0.7%)	11(3.4%)	6(1.4%)	5(1.1%)	4(2.3%)	11(2.2%)	6(5.8%)	5(1.3%)	0(0%)	0(0%)	1(2.1%)	1(0.6%)	0(0%)	0(0%)	0(0%)	0(0%)	0(0%)	0(0%)	0(0%)
GRID2(169)	32(5.3%)	54(6.3%)	16(5.7%)	3(0.3%)	7(0.7%)	21(6.6%)	5(1.1%)	5(1.1%)	6(3.5%)	4(0.8%)	2(1.9%)	7(1.8%)	1(0.2%)	1(0.3%)	0(0%)	3(1.9%)	1(0.3%)	1(1.4%)	0(0%)	0(0%)	0(0%)	0(0%)	0(0%)
IGSF10(169)	33(5.5%)	41(4.8%)	17(6%)	5(0.5%)	6(0.6%)	11(3.4%)	15(3.4%)	8(1.7%)	11(6.4%)	9(1.8%)	4(3.9%)	4(1%)	0(0%)	2(0.6%)	2(4.3%)	0(0%)	1(0.3%)	0(0%)	0(0%)	0(0%)	0(0%)	0(0%)	0(0%)
ZNF99(169)	26(4.3%)	66(7.7%)	17(6%)	6(0.6%)	4(0.4%)	2(0.6%)	4(0.9%)	3(0.6%)	14(8.1%)	2(0.4%)	8(7.8%)	7(1.8%)	3(0.6%)	2(0.6%)	2(4.3%)	1(0.6%)	2(0.6%)	0(0%)	0(0%)	0(0%)	0(0%)	0(0%)	0(0%)
CNTNAP4(168)	35(5.8%)	59(6.9%)	19(6.8%)	2(0.2%)	9(0.9%)	5(1.6%)	6(1.4%)	10(2.1%)	10(5.8%)	4(0.8%)	1(1%)	3(0.8%)	1(0.2%)	1(0.3%)	2(4.3%)	1(0.6%)	0(0%)	0(0%)	0(0%)	0(0%)	0(0%)	0(0%)	0(0%)
DIDO1(168)	32(5.3%)	57(6.6%)	19(6.8%)	1(0.1%)	10(1.1%)	10(3.1%)	4(0.9%)	2(0.4%)	9(5.2%)	8(1.6%)	7(6.8%)	3(0.8%)	0(0%)	2(0.6%)	2(4.3%)	0(0%)	1(0.3%)	0(0%)	0(0%)	1(1.8%)	0(0%)	0(0%)	0(0%)
MED12L(168)	40(6.7%)	41(4.8%)	22(7.8%)	2(0.2%)	7(0.7%)	8(2.5%)	7(1.6%)	11(2.3%)	6(3.5%)	7(1.4%)	2(1.9%)	3(0.8%)	2(0.4%)	3(0.9%)	2(4.3%)	4(2.5%)	1(0.3%)	0(0%)	0(0%)	0(0%)	0(0%)	0(0%)	0(0%)
RIF1(168)	49(8.2%)	42(4.9%)	21(7.5%)	8(0.8%)	10(1.1%)	8(2.5%)	2(0.5%)	5(1.1%)	2(1.2%)	9(1.8%)	4(3.9%)	3(0.8%)	0(0%)	3(0.9%)	1(2.1%)	1(0.6%)	0(0%)	0(0%)	0(0%)	0(0%)	0(0%)	0(0%)	0(0%)
TIAM1(168)	41(6.8%)	51(5.9%)	25(8.9%)	3(0.3%)	5(0.5%)	6(1.9%)	2(0.5%)	6(1.3%)	6(3.5%)	3(0.6%)	4(3.9%)	4(1%)	2(0.4%)	2(0.6%)	4(8.5%)	0(0%)	3(0.9%)	0(0%)	0(0%)	1(1.8%)	0(0%)	0(0%)	0(0%)
TNXB(168)	41(6.8%)	43(5%)	15(5.3%)	1(0.1%)	12(1.3%)	3(0.9%)	10(2.3%)	5(1.1%)	6(3.5%)	3(0.6%)	5(4.9%)	6(1.6%)	4(0.8%)	0(0%)	0(0%)	6(3.7%)	6(1.8%)	1(1.4%)	1(2.9%)	0(0%)	0(0%)	0(0%)	0(0%)
ZDBF2(168)	51(8.5%)	58(6.8%)	18(6.4%)	2(0.2%)	12(1.3%)	4(1.3%)	2(0.5%)	4(0.8%)	3(1.7%)	5(1%)	2(1.9%)	2(0.5%)	1(0.2%)	2(0.6%)	0(0%)	1(0.6%)	1(0.3%)	0(0%)	0(0%)	0(0%)	0(0%)	0(0%)	0(0%)
C12orf51(167)	39(6.5%)	42(4.9%)	29(10.3%)	2(0.2%)	14(1.5%)	2(0.6%)	9(2.1%)	5(1.1%)	3(1.7%)	7(1.4%)	8(7.8%)	4(1%)	1(0.2%)	1(0.3%)	1(2.1%)	0(0%)	0(0%)	0(0%)	0(0%)	0(0%)	0(0%)	0(0%)	0(0%)
NCOR2(167)	40(6.7%)	33(3.8%)	15(5.3%)	2(0.2%)	32(3.4%)	2(0.6%)	9(2.1%)	4(0.8%)	4(2.3%)	5(1%)	8(7.8%)	2(0.5%)	2(0.4%)	4(1.2%)	0(0%)	2(1.2%)	3(0.9%)	0(0%)	0(0%)	0(0%)	0(0%)	0(0%)	0(0%)
NLRP4(167)	40(6.7%)	42(4.9%)	16(5.7%)	3(0.3%)	8(0.8%)	15(4.7%)	1(0.2%)	6(1.3%)	8(4.6%)	10(2%)	5(4.9%)	3(0.8%)	1(0.2%)	2(0.6%)	0(0%)	6(3.7%)	1(0.3%)	0(0%)	0(0%)	0(0%)	0(0%)	0(0%)	0(0%)
NOTCH1(167)	35(5.8%)	39(4.5%)	8(2.8%)	18(1.8%)	7(0.7%)	7(2.2%)	5(1.1%)	3(0.6%)	7(4%)	3(0.6%)	4(3.9%)	3(0.8%)	7(1.3%)	2(0.6%)	0(0%)	14(8.7%)	2(0.6%)	0(0%)	0(0%)	1(1.8%)	2(4.1%)	0(0%)	0(0%)
ODZ4(167)	38(6.3%)	41(4.8%)	25(8.9%)	4(0.4%)	12(1.3%)	2(0.6%)	7(1.6%)	6(1.3%)	8(4.6%)	4(0.8%)	6(5.8%)	5(1.3%)	0(0%)	2(0.6%)	0(0%)	1(0.6%)	4(1.2%)	1(1.4%)	0(0%)	0(0%)	1(2%)	0(0%)	0(0%)
PTPRB(167)	29(4.8%)	53(6.2%)	25(8.9%)	6(0.6%)	12(1.3%)	3(0.9%)	13(3%)	6(1.3%)	5(2.9%)	3(0.6%)	3(2.9%)	4(1%)	2(0.4%)	0(0%)	0(0%)	1(0.6%)	1(0.3%)	1(1.4%)	0(0%)	0(0%)	0(0%)	0(0%)	0(0%)
ADAM29(166)	63(10.5%)	34(4%)	11(3.9%)	7(0.7%)	9(0.9%)	17(5.3%)	2(0.5%)	7(1.5%)	1(0.6%)	3(0.6%)	4(3.9%)	6(1.6%)	0(0%)	0(0%)	0(0%)	0(0%)	2(0.6%)	0(0%)	0(0%)	0(0%)	0(0%)	0(0%)	0(0%)
ANK1(166)	43(7.2%)	50(5.8%)	20(7.1%)	1(0.1%)	13(1.4%)	10(3.1%)	2(0.5%)	2(0.4%)	5(2.9%)	6(1.2%)	8(7.8%)	2(0.5%)	0(0%)	1(0.3%)	1(2.1%)	1(0.6%)	0(0%)	0(0%)	0(0%)	1(1.8%)	0(0%)	0(0%)	0(0%)
CTNND2(166)	31(5.2%)	67(7.8%)	13(4.6%)	8(0.8%)	7(0.7%)	12(3.8%)	5(1.1%)	3(0.6%)	2(1.2%)	4(0.8%)	4(3.9%)	1(0.3%)	0(0%)	2(0.6%)	1(2.1%)	2(1.2%)	2(0.6%)	0(0%)	1(2.9%)	0(0%)	1(2%)	0(0%)	0(0%)
IRS4(166)	35(5.8%)	32(3.7%)	19(6.8%)	6(0.6%)	6(0.6%)	1(0.3%)	4(0.9%)	2(0.4%)	6(3.5%)	8(1.6%)	2(1.9%)	1(0.3%)	40(7.7%)	1(0.3%)	0(0%)	0(0%)	2(0.6%)	1(1.4%)	0(0%)	0(0%)	0(0%)	0(0%)	0(0%)
LAMA5(166)	46(7.7%)	33(3.8%)	13(4.6%)	6(0.6%)	10(1.1%)	8(2.5%)	6(1.4%)	8(1.7%)	12(6.9%)	3(0.6%)	6(5.8%)	3(0.8%)	3(0.6%)	2(0.6%)	3(6.4%)	4(2.5%)	0(0%)	0(0%)	0(0%)	0(0%)	0(0%)	0(0%)	0(0%)
LPA(166)	34(5.7%)	58(6.8%)	14(5%)	4(0.4%)	12(1.3%)	8(2.5%)	4(0.9%)	4(0.8%)	7(4%)	7(1.4%)	5(4.9%)	1(0.3%)	3(0.6%)	1(0.3%)	1(2.1%)	0(0%)	2(0.6%)	1(1.4%)	0(0%)	0(0%)	0(0%)	0(0%)	0(0%)
NAV2(166)	38(6.3%)	37(4.3%)	26(9.3%)	7(0.7%)	8(0.8%)	10(3.1%)	6(1.4%)	6(1.3%)	3(1.7%)	6(1.2%)	4(3.9%)	6(1.6%)	2(0.4%)	1(0.3%)	1(2.1%)	1(0.6%)	1(0.3%)	1(1.4%)	0(0%)	1(1.8%)	1(2%)	0(0%)	0(0%)
PCDH9(166)	55(9.2%)	29(3.4%)	21(7.5%)	1(0.1%)	6(0.6%)	7(2.2%)	4(0.9%)	5(1.1%)	13(7.5%)	4(0.8%)	4(3.9%)	2(0.5%)	3(0.6%)	3(0.9%)	2(4.3%)	3(1.9%)	3(0.9%)	0(0%)	1(2.9%)	0(0%)	0(0%)	0(0%)	0(0%)
ROBO1(166)	50(8.3%)	37(4.3%)	25(8.9%)	8(0.8%)	11(1.2%)	0(0%)	8(1.8%)	4(0.8%)	10(5.8%)	7(1.4%)	3(2.9%)	0(0%)	0(0%)	0(0%)	0(0%)	2(1.2%)	1(0.3%)	0(0%)	0(0%)	0(0%)	0(0%)	0(0%)	0(0%)
ASTN2(165)	34(5.7%)	59(6.9%)	18(6.4%)	2(0.2%)	5(0.5%)	23(7.2%)	3(0.7%)	5(1.1%)	4(2.3%)	5(1%)	0(0%)	2(0.5%)	0(0%)	4(1.2%)	1(2.1%)	0(0%)	0(0%)	0(0%)	0(0%)	0(0%)	0(0%)	0(0%)	0(0%)
GRIK2(165)	50(8.3%)	46(5.4%)	9(3.2%)	4(0.4%)	10(1.1%)	17(5.3%)	2(0.5%)	6(1.3%)	9(5.2%)	4(0.8%)	1(1%)	1(0.3%)	0(0%)	2(0.6%)	2(4.3%)	2(1.2%)	0(0%)	0(0%)	0(0%)	0(0%)	0(0%)	0(0%)	0(0%)
MYO15A(165)	46(7.7%)	36(4.2%)	24(8.5%)	6(0.6%)	9(0.9%)	10(3.1%)	4(0.9%)	5(1.1%)	6(3.5%)	1(0.2%)	3(2.9%)	8(2.1%)	1(0.2%)	1(0.3%)	0(0%)	2(1.2%)	1(0.3%)	0(0%)	1(2.9%)	1(1.8%)	0(0%)	0(0%)	0(0%)
NBAS(165)	28(4.7%)	59(6.9%)	12(4.3%)	3(0.3%)	11(1.2%)	6(1.9%)	7(1.6%)	8(1.7%)	4(2.3%)	5(1%)	2(1.9%)	6(1.6%)	3(0.6%)	6(1.7%)	2(4.3%)	0(0%)	2(0.6%)	0(0%)	1(2.9%)	0(0%)	0(0%)	0(0%)	0(0%)
OTOF(165)	26(4.3%)	45(5.2%)	19(6.8%)	2(0.2%)	14(1.5%)	17(5.3%)	6(1.4%)	4(0.8%)	6(3.5%)	8(1.6%)	4(3.9%)	6(1.6%)	3(0.6%)	0(0%)	3(6.4%)	1(0.6%)	1(0.3%)	0(0%)	0(0%)	0(0%)	0(0%)	0(0%)	0(0%)
PDGFRA(165)	52(8.7%)	48(5.6%)	13(4.6%)	3(0.3%)	7(0.7%)	5(1.6%)	7(1.6%)	4(0.8%)	3(1.7%)	5(1%)	6(5.8%)	5(1.3%)	7(1.3%)	0(0%)	0(0%)	0(0%)	0(0%)	0(0%)	0(0%)	0(0%)	0(0%)	0(0%)	0(0%)
PIK3CG(165)	40(6.7%)	48(5.6%)	15(5.3%)	0(0%)	5(0.5%)	10(3.1%)	10(2.3%)	6(1.3%)	4(2.3%)	4(0.8%)	1(1%)	3(0.8%)	3(0.6%)	4(1.2%)	0(0%)	11(6.8%)	0(0%)	0(0%)	0(0%)	0(0%)	1(2%)	0(0%)	0(0%)
GRM8(164)	28(4.7%)	62(7.2%)	16(5.7%)	4(0.4%)	5(0.5%)	14(4.4%)	4(0.9%)	4(0.8%)	5(2.9%)	5(1%)	2(1.9%)	3(0.8%)	0(0%)	3(0.9%)	2(4.3%)	5(3.1%)	0(0%)	1(1.4%)	1(2.9%)	0(0%)	0(0%)	0(0%)	0(0%)
LRBA(164)	34(5.7%)	37(4.3%)	21(7.5%)	4(0.4%)	15(1.6%)	10(3.1%)	6(1.4%)	12(2.5%)	3(1.7%)	6(1.2%)	4(3.9%)	6(1.6%)	0(0%)	2(0.6%)	2(4.3%)	1(0.6%)	1(0.3%)	0(0%)	0(0%)	0(0%)	0(0%)	0(0%)	0(0%)
LTBP1(164)	29(4.8%)	69(8%)	14(5%)	3(0.3%)	6(0.6%)	7(2.2%)	6(1.4%)	6(1.3%)	1(0.6%)	3(0.6%)	5(4.9%)	3(0.8%)	0(0%)	5(1.4%)	1(2.1%)	4(2.5%)	2(0.6%)	0(0%)	0(0%)	0(0%)	0(0%)	0(0%)	0(0%)
NRAS(164)	36(6%)	10(1.2%)	9(3.2%)	28(2.8%)	3(0.3%)	63(19.7%)	1(0.2%)	2(0.4%)	0(0%)	4(0.8%)	2(1.9%)	0(0%)	3(0.6%)	0(0%)	1(2.1%)	0(0%)	2(0.6%)	0(0%)	0(0%)	0(0%)	0(0%)	0(0%)	0(0%)
PLCB1(164)	30(5%)	56(6.5%)	8(2.8%)	6(0.6%)	5(0.5%)	23(7.2%)	11(2.5%)	1(0.2%)	4(2.3%)	6(1.2%)	3(2.9%)	3(0.8%)	2(0.4%)	0(0%)	2(4.3%)	3(1.9%)	1(0.3%)	0(0%)	0(0%)	0(0%)	0(0%)	0(0%)	0(0%)
TRPA1(164)	35(5.8%)	57(6.6%)	20(7.1%)	4(0.4%)	3(0.3%)	6(1.9%)	3(0.7%)	3(0.6%)	12(6.9%)	5(1%)	5(4.9%)	5(1.3%)	3(0.6%)	0(0%)	3(6.4%)	0(0%)	0(0%)	0(0%)	0(0%)	0(0%)	0(0%)	0(0%)	0(0%)
CHD5(163)	34(5.7%)	48(5.6%)	20(7.1%)	3(0.3%)	9(0.9%)	11(3.4%)	12(2.7%)	5(1.1%)	4(2.3%)	7(1.4%)	3(2.9%)	4(1%)	0(0%)	0(0%)	2(4.3%)	1(0.6%)	0(0%)	0(0%)	0(0%)	0(0%)	0(0%)	0(0%)	0(0%)
COL5A2(163)	29(4.8%)	64(7.5%)	13(4.6%)	5(0.5%)	7(0.7%)	17(5.3%)	1(0.2%)	5(1.1%)	4(2.3%)	5(1%)	6(5.8%)	2(0.5%)	1(0.2%)	2(0.6%)	0(0%)	0(0%)	1(0.3%)	1(1.4%)	0(0%)	0(0%)	0(0%)	0(0%)	0(0%)
NCOR1(163)	35(5.8%)	25(2.9%)	18(6.4%)	3(0.3%)	37(3.9%)	8(2.5%)	7(1.6%)	7(1.5%)	1(0.6%)	1(0.2%)	7(6.8%)	6(1.6%)	1(0.2%)	1(0.3%)	0(0%)	6(3.7%)	0(0%)	0(0%)	0(0%)	0(0%)	0(0%)	0(0%)	0(0%)
PLCE1(163)	35(5.8%)	52(6.1%)	23(8.2%)	8(0.8%)	15(1.6%)	4(1.3%)	5(1.1%)	4(0.8%)	3(1.7%)	3(0.6%)	1(1%)	1(0.3%)	1(0.2%)	3(0.9%)	2(4.3%)	1(0.6%)	1(0.3%)	1(1.4%)	0(0%)	0(0%)	0(0%)	0(0%)	0(0%)
SRRM2(163)	31(5.2%)	43(5%)	24(8.5%)	5(0.5%)	8(0.8%)	9(2.8%)	6(1.4%)	10(2.1%)	3(1.7%)	8(1.6%)	6(5.8%)	1(0.3%)	0(0%)	6(1.7%)	1(2.1%)	1(0.6%)	1(0.3%)	0(0%)	0(0%)	0(0%)	0(0%)	0(0%)	0(0%)
FAM47A(162)	31(5.2%)	62(7.2%)	20(7.1%)	6(0.6%)	5(0.5%)	4(1.3%)	3(0.7%)	4(0.8%)	6(3.5%)	6(1.2%)	3(2.9%)	3(0.8%)	0(0%)	2(0.6%)	0(0%)	4(2.5%)	2(0.6%)	0(0%)	0(0%)	0(0%)	0(0%)	0(0%)	1(2.4%)
FLT3(162)	37(6.2%)	26(3%)	9(3.2%)	52(5.2%)	5(0.5%)	12(3.8%)	8(1.8%)	3(0.6%)	2(1.2%)	4(0.8%)	2(1.9%)	1(0.3%)	1(0.2%)	0(0%)	0(0%)	0(0%)	0(0%)	0(0%)	0(0%)	0(0%)	0(0%)	0(0%)	0(0%)
LOC442444(162)	30(5%)	66(7.7%)	17(6%)	2(0.2%)	12(1.3%)	10(3.1%)	0(0%)	4(0.8%)	3(1.7%)	4(0.8%)	6(5.8%)	4(1%)	0(0%)	0(0%)	0(0%)	0(0%)	4(1.2%)	0(0%)	0(0%)	0(0%)	0(0%)	0(0%)	0(0%)
PCDH18(162)	33(5.5%)	37(4.3%)	14(5%)	5(0.5%)	7(0.7%)	19(5.9%)	6(1.4%)	6(1.3%)	16(9.2%)	2(0.4%)	3(2.9%)	4(1%)	1(0.2%)	5(1.4%)	1(2.1%)	2(1.2%)	0(0%)	0(0%)	0(0%)	0(0%)	1(2%)	0(0%)	0(0%)
SETBP1(162)	29(4.8%)	63(7.3%)	14(5%)	9(0.9%)	6(0.6%)	7(2.2%)	2(0.5%)	6(1.3%)	9(5.2%)	4(0.8%)	2(1.9%)	2(0.5%)	0(0%)	2(0.6%)	1(2.1%)	5(3.1%)	1(0.3%)	0(0%)	0(0%)	0(0%)	0(0%)	0(0%)	0(0%)
ACACB(161)	47(7.8%)	36(4.2%)	24(8.5%)	0(0%)	10(1.1%)	8(2.5%)	5(1.1%)	4(0.8%)	6(3.5%)	9(1.8%)	2(1.9%)	3(0.8%)	0(0%)	3(0.9%)	2(4.3%)	1(0.6%)	1(0.3%)	0(0%)	0(0%)	0(0%)	0(0%)	0(0%)	0(0%)
CAD(161)	38(6.3%)	37(4.3%)	22(7.8%)	5(0.5%)	12(1.3%)	8(2.5%)	7(1.6%)	3(0.6%)	4(2.3%)	12(2.4%)	5(4.9%)	2(0.5%)	1(0.2%)	3(0.9%)	2(4.3%)	0(0%)	0(0%)	0(0%)	0(0%)	0(0%)	0(0%)	0(0%)	0(0%)
TPR(161)	29(4.8%)	49(5.7%)	26(9.3%)	1(0.1%)	12(1.3%)	1(0.3%)	10(2.3%)	8(1.7%)	2(1.2%)	1(0.2%)	7(6.8%)	6(1.6%)	3(0.6%)	1(0.3%)	1(2.1%)	0(0%)	3(0.9%)	0(0%)	0(0%)	1(1.8%)	0(0%)	0(0%)	0(0%)
FNDC1(160)	54(9%)	30(3.5%)	25(8.9%)	5(0.5%)	8(0.8%)	1(0.3%)	5(1.1%)	3(0.6%)	9(5.2%)	2(0.4%)	7(6.8%)	5(1.3%)	0(0%)	2(0.6%)	0(0%)	1(0.6%)	2(0.6%)	0(0%)	0(0%)	0(0%)	0(0%)	0(0%)	1(2.4%)
GRM7(160)	39(6.5%)	48(5.6%)	18(6.4%)	7(0.7%)	4(0.4%)	17(5.3%)	5(1.1%)	2(0.4%)	5(2.9%)	4(0.8%)	4(3.9%)	3(0.8%)	0(0%)	0(0%)	1(2.1%)	2(1.2%)	0(0%)	0(0%)	0(0%)	1(1.8%)	0(0%)	0(0%)	0(0%)
MYOM2(160)	31(5.2%)	44(5.1%)	18(6.4%)	4(0.4%)	11(1.2%)	19(5.9%)	3(0.7%)	2(0.4%)	8(4.6%)	6(1.2%)	1(1%)	2(0.5%)	1(0.2%)	1(0.3%)	1(2.1%)	3(1.9%)	2(0.6%)	0(0%)	1(2.9%)	1(1.8%)	1(2%)	0(0%)	0(0%)
NOS1(160)	32(5.3%)	45(5.2%)	19(6.8%)	6(0.6%)	8(0.8%)	6(1.9%)	4(0.9%)	16(3.4%)	4(2.3%)	3(0.6%)	3(2.9%)	3(0.8%)	2(0.4%)	3(0.9%)	2(4.3%)	2(1.2%)	2(0.6%)	0(0%)	0(0%)	0(0%)	0(0%)	0(0%)	0(0%)
PREX1(160)	37(6.2%)	54(6.3%)	18(6.4%)	1(0.1%)	11(1.2%)	7(2.2%)	7(1.6%)	6(1.3%)	1(0.6%)	6(1.2%)	4(3.9%)	2(0.5%)	1(0.2%)	1(0.3%)	2(4.3%)	0(0%)	1(0.3%)	0(0%)	1(2.9%)	0(0%)	0(0%)	0(0%)	0(0%)
SIGLEC12(160)	29(4.8%)	51(5.9%)	19(6.8%)	6(0.6%)	5(0.5%)	20(6.3%)	7(1.6%)	1(0.2%)	4(2.3%)	7(1.4%)	2(1.9%)	2(0.5%)	1(0.2%)	1(0.3%)	1(2.1%)	3(1.9%)	1(0.3%)	0(0%)	0(0%)	0(0%)	0(0%)	0(0%)	0(0%)
TPO(160)	35(5.8%)	36(4.2%)	15(5.3%)	1(0.1%)	5(0.5%)	12(3.8%)	8(1.8%)	4(0.8%)	12(6.9%)	9(1.8%)	6(5.8%)	2(0.5%)	4(0.8%)	5(1.4%)	4(8.5%)	1(0.6%)	1(0.3%)	0(0%)	0(0%)	0(0%)	0(0%)	0(0%)	0(0%)
ZNF521(160)	41(6.8%)	60(7%)	13(4.6%)	2(0.2%)	2(0.2%)	4(1.3%)	6(1.4%)	4(0.8%)	8(4.6%)	6(1.2%)	3(2.9%)	4(1%)	0(0%)	2(0.6%)	1(2.1%)	3(1.9%)	1(0.3%)	0(0%)	0(0%)	0(0%)	0(0%)	0(0%)	0(0%)
POLE(159)	41(6.8%)	36(4.2%)	28(10%)	6(0.6%)	9(0.9%)	7(2.2%)	5(1.1%)	3(0.6%)	4(2.3%)	2(0.4%)	5(4.9%)	2(0.5%)	1(0.2%)	5(1.4%)	0(0%)	1(0.6%)	2(0.6%)	1(1.4%)	1(2.9%)	0(0%)	0(0%)	0(0%)	0(0%)
SLC8A1(159)	29(4.8%)	70(8.2%)	14(5%)	2(0.2%)	3(0.3%)	9(2.8%)	6(1.4%)	3(0.6%)	7(4%)	5(1%)	3(2.9%)	1(0.3%)	0(0%)	3(0.9%)	1(2.1%)	2(1.2%)	1(0.3%)	0(0%)	0(0%)	0(0%)	0(0%)	0(0%)	0(0%)
SPEG(159)	41(6.8%)	47(5.5%)	18(6.4%)	6(0.6%)	9(0.9%)	1(0.3%)	6(1.4%)	2(0.4%)	7(4%)	4(0.8%)	5(4.9%)	2(0.5%)	1(0.2%)	3(0.9%)	1(2.1%)	2(1.2%)	3(0.9%)	1(1.4%)	0(0%)	0(0%)	0(0%)	0(0%)	0(0%)
TRIOBP(159)	30(5%)	49(5.7%)	17(6%)	4(0.4%)	6(0.6%)	13(4.1%)	4(0.9%)	7(1.5%)	4(2.3%)	13(2.6%)	3(2.9%)	4(1%)	0(0%)	0(0%)	1(2.1%)	2(1.2%)	1(0.3%)	1(1.4%)	0(0%)	0(0%)	0(0%)	0(0%)	0(0%)
UNC5D(159)	20(3.3%)	62(7.2%)	16(5.7%)	11(1.1%)	13(1.4%)	12(3.8%)	4(0.9%)	2(0.4%)	0(0%)	4(0.8%)	2(1.9%)	1(0.3%)	1(0.2%)	3(0.9%)	2(4.3%)	5(3.1%)	1(0.3%)	0(0%)	0(0%)	0(0%)	0(0%)	0(0%)	0(0%)
COL1A2(158)	29(4.8%)	44(5.1%)	19(6.8%)	4(0.4%)	10(1.1%)	13(4.1%)	6(1.4%)	9(1.9%)	9(5.2%)	4(0.8%)	1(1%)	3(0.8%)	1(0.2%)	0(0%)	0(0%)	4(2.5%)	0(0%)	2(2.7%)	0(0%)	0(0%)	0(0%)	0(0%)	0(0%)
DDX60L(158)	37(6.2%)	47(5.5%)	24(8.5%)	0(0%)	6(0.6%)	11(3.4%)	11(2.5%)	4(0.8%)	3(1.7%)	4(0.8%)	6(5.8%)	2(0.5%)	0(0%)	0(0%)	0(0%)	0(0%)	3(0.9%)	0(0%)	0(0%)	0(0%)	0(0%)	0(0%)	0(0%)
EPHA7(158)	44(7.3%)	45(5.2%)	8(2.8%)	6(0.6%)	4(0.4%)	10(3.1%)	11(2.5%)	5(1.1%)	3(1.7%)	7(1.4%)	2(1.9%)	1(0.3%)	2(0.4%)	1(0.3%)	0(0%)	8(5%)	0(0%)	1(1.4%)	0(0%)	0(0%)	0(0%)	0(0%)	0(0%)
MYLK(158)	35(5.8%)	37(4.3%)	26(9.3%)	3(0.3%)	8(0.8%)	13(4.1%)	7(1.6%)	3(0.6%)	2(1.2%)	7(1.4%)	5(4.9%)	5(1.3%)	1(0.2%)	2(0.6%)	0(0%)	3(1.9%)	0(0%)	0(0%)	0(0%)	1(1.8%)	0(0%)	0(0%)	0(0%)
KCNB2(157)	41(6.8%)	50(5.8%)	9(3.2%)	0(0%)	6(0.6%)	14(4.4%)	8(1.8%)	3(0.6%)	8(4.6%)	1(0.2%)	2(1.9%)	3(0.8%)	0(0%)	7(2%)	2(4.3%)	3(1.9%)	0(0%)	0(0%)	0(0%)	0(0%)	0(0%)	0(0%)	0(0%)
PRG4(157)	28(4.7%)	38(4.4%)	25(8.9%)	4(0.4%)	6(0.6%)	21(6.6%)	5(1.1%)	5(1.1%)	4(2.3%)	1(0.2%)	4(3.9%)	6(1.6%)	4(0.8%)	2(0.6%)	0(0%)	2(1.2%)	0(0%)	0(0%)	2(5.9%)	0(0%)	0(0%)	0(0%)	0(0%)
ZNF429(157)	15(2.5%)	14(1.6%)	13(4.6%)	1(0.1%)	3(0.3%)	0(0%)	6(1.4%)	2(0.4%)	3(1.7%)	2(0.4%)	2(1.9%)	1(0.3%)	91(17.5%)	1(0.3%)	0(0%)	2(1.2%)	1(0.3%)	0(0%)	0(0%)	0(0%)	0(0%)	0(0%)	0(0%)
CELSR3(156)	33(5.5%)	34(4%)	21(7.5%)	2(0.2%)	9(0.9%)	12(3.8%)	4(0.9%)	3(0.6%)	4(2.3%)	9(1.8%)	10(9.7%)	6(1.6%)	4(0.8%)	1(0.3%)	0(0%)	2(1.2%)	2(0.6%)	0(0%)	0(0%)	0(0%)	0(0%)	0(0%)	0(0%)
FLNB(156)	38(6.3%)	19(2.2%)	23(8.2%)	5(0.5%)	15(1.6%)	16(5%)	9(2.1%)	5(1.1%)	3(1.7%)	5(1%)	5(4.9%)	5(1.3%)	1(0.2%)	0(0%)	3(6.4%)	2(1.2%)	2(0.6%)	0(0%)	0(0%)	0(0%)	0(0%)	0(0%)	0(0%)
HEATR7B2(156)	26(4.3%)	72(8.4%)	22(7.8%)	2(0.2%)	7(0.7%)	2(0.6%)	4(0.9%)	2(0.4%)	4(2.3%)	4(0.8%)	4(3.9%)	1(0.3%)	0(0%)	2(0.6%)	0(0%)	2(1.2%)	1(0.3%)	0(0%)	0(0%)	0(0%)	1(2%)	0(0%)	0(0%)
Q6YL47(156)	36(6%)	52(6.1%)	21(7.5%)	2(0.2%)	8(0.8%)	2(0.6%)	11(2.5%)	6(1.3%)	3(1.7%)	7(1.4%)	3(2.9%)	4(1%)	0(0%)	0(0%)	0(0%)	0(0%)	1(0.3%)	0(0%)	0(0%)	0(0%)	0(0%)	0(0%)	0(0%)
ZFPM2(156)	22(3.7%)	55(6.4%)	12(4.3%)	2(0.2%)	13(1.4%)	4(1.3%)	11(2.5%)	6(1.3%)	10(5.8%)	6(1.2%)	5(4.9%)	6(1.6%)	0(0%)	2(0.6%)	0(0%)	2(1.2%)	0(0%)	0(0%)	0(0%)	0(0%)	0(0%)	0(0%)	0(0%)
ABCA1(155)	44(7.3%)	33(3.8%)	22(7.8%)	1(0.1%)	8(0.8%)	6(1.9%)	9(2.1%)	7(1.5%)	4(2.3%)	7(1.4%)	3(2.9%)	4(1%)	1(0.2%)	1(0.3%)	1(2.1%)	1(0.6%)	1(0.3%)	1(1.4%)	0(0%)	0(0%)	1(2%)	0(0%)	0(0%)
FRYL(155)	35(5.8%)	38(4.4%)	16(5.7%)	8(0.8%)	6(0.6%)	4(1.3%)	10(2.3%)	12(2.5%)	6(3.5%)	1(0.2%)	7(6.8%)	3(0.8%)	3(0.6%)	0(0%)	2(4.3%)	1(0.6%)	2(0.6%)	1(1.4%)	0(0%)	0(0%)	0(0%)	0(0%)	0(0%)
GRLF1(155)	26(4.3%)	39(4.5%)	39(13.9%)	3(0.3%)	8(0.8%)	0(0%)	7(1.6%)	5(1.1%)	2(1.2%)	8(1.6%)	5(4.9%)	2(0.5%)	2(0.4%)	6(1.7%)	0(0%)	1(0.6%)	2(0.6%)	0(0%)	0(0%)	0(0%)	0(0%)	0(0%)	0(0%)
MYT1L(155)	24(4%)	60(7%)	21(7.5%)	3(0.3%)	10(1.1%)	5(1.6%)	8(1.8%)	4(0.8%)	7(4%)	4(0.8%)	4(3.9%)	2(0.5%)	0(0%)	2(0.6%)	0(0%)	0(0%)	1(0.3%)	0(0%)	0(0%)	0(0%)	0(0%)	0(0%)	0(0%)
PXDN(155)	34(5.7%)	40(4.7%)	28(10%)	3(0.3%)	5(0.5%)	0(0%)	6(1.4%)	4(0.8%)	11(6.4%)	3(0.6%)	4(3.9%)	3(0.8%)	0(0%)	11(3.2%)	0(0%)	1(0.6%)	1(0.3%)	0(0%)	0(0%)	0(0%)	1(2%)	0(0%)	0(0%)
SCN5A(155)	37(6.2%)	39(4.5%)	17(6%)	3(0.3%)	10(1.1%)	6(1.9%)	8(1.8%)	3(0.6%)	7(4%)	5(1%)	2(1.9%)	8(2.1%)	1(0.2%)	5(1.4%)	0(0%)	3(1.9%)	1(0.3%)	0(0%)	0(0%)	0(0%)	0(0%)	0(0%)	0(0%)
SCN7A(155)	39(6.5%)	43(5%)	20(7.1%)	4(0.4%)	14(1.5%)	0(0%)	12(2.7%)	3(0.6%)	6(3.5%)	3(0.6%)	1(1%)	5(1.3%)	0(0%)	1(0.3%)	0(0%)	3(1.9%)	0(0%)	1(1.4%)	0(0%)	0(0%)	0(0%)	0(0%)	0(0%)
ADAMTS19(154)	29(4.8%)	35(4.1%)	22(7.8%)	3(0.3%)	8(0.8%)	13(4.1%)	7(1.6%)	8(1.7%)	12(6.9%)	7(1.4%)	0(0%)	7(1.8%)	0(0%)	1(0.3%)	2(4.3%)	0(0%)	0(0%)	0(0%)	0(0%)	0(0%)	0(0%)	0(0%)	0(0%)
ATRNL1(154)	28(4.7%)	56(6.5%)	19(6.8%)	7(0.7%)	3(0.3%)	11(3.4%)	6(1.4%)	6(1.3%)	4(2.3%)	5(1%)	4(3.9%)	0(0%)	2(0.4%)	0(0%)	2(4.3%)	1(0.6%)	0(0%)	0(0%)	0(0%)	0(0%)	0(0%)	0(0%)	0(0%)
CELSR2(154)	38(6.3%)	28(3.3%)	21(7.5%)	10(1%)	8(0.8%)	7(2.2%)	6(1.4%)	6(1.3%)	9(5.2%)	7(1.4%)	2(1.9%)	4(1%)	1(0.2%)	3(0.9%)	1(2.1%)	0(0%)	3(0.9%)	0(0%)	0(0%)	0(0%)	0(0%)	0(0%)	0(0%)
CHL1(154)	31(5.2%)	43(5%)	20(7.1%)	2(0.2%)	3(0.3%)	15(4.7%)	8(1.8%)	4(0.8%)	8(4.6%)	1(0.2%)	4(3.9%)	6(1.6%)	7(1.3%)	0(0%)	1(2.1%)	0(0%)	1(0.3%)	0(0%)	0(0%)	0(0%)	0(0%)	0(0%)	0(0%)
EPHB1(154)	47(7.8%)	45(5.2%)	18(6.4%)	6(0.6%)	4(0.4%)	2(0.6%)	0(0%)	2(0.4%)	8(4.6%)	6(1.2%)	2(1.9%)	3(0.8%)	5(1%)	2(0.6%)	0(0%)	3(1.9%)	1(0.3%)	0(0%)	0(0%)	0(0%)	0(0%)	0(0%)	0(0%)
GTF3C1(154)	36(6%)	46(5.4%)	19(6.8%)	2(0.2%)	9(0.9%)	7(2.2%)	7(1.6%)	3(0.6%)	4(2.3%)	4(0.8%)	4(3.9%)	3(0.8%)	4(0.8%)	1(0.3%)	2(4.3%)	2(1.2%)	0(0%)	0(0%)	0(0%)	0(0%)	1(2%)	0(0%)	0(0%)
MAGI2(154)	37(6.2%)	43(5%)	15(5.3%)	4(0.4%)	9(0.9%)	14(4.4%)	6(1.4%)	5(1.1%)	8(4.6%)	4(0.8%)	5(4.9%)	2(0.5%)	1(0.2%)	0(0%)	0(0%)	1(0.6%)	0(0%)	0(0%)	0(0%)	0(0%)	0(0%)	0(0%)	0(0%)
PAPPA(154)	34(5.7%)	36(4.2%)	18(6.4%)	2(0.2%)	11(1.2%)	15(4.7%)	6(1.4%)	4(0.8%)	3(1.7%)	4(0.8%)	1(1%)	5(1.3%)	0(0%)	4(1.2%)	5(10.6%)	5(3.1%)	1(0.3%)	0(0%)	0(0%)	0(0%)	0(0%)	0(0%)	0(0%)
PCDHA2(154)	39(6.5%)	44(5.1%)	13(4.6%)	4(0.4%)	5(0.5%)	10(3.1%)	12(2.7%)	4(0.8%)	4(2.3%)	5(1%)	3(2.9%)	7(1.8%)	0(0%)	1(0.3%)	1(2.1%)	1(0.6%)	0(0%)	0(0%)	0(0%)	0(0%)	1(2%)	0(0%)	0(0%)
SAMD9(154)	35(5.8%)	45(5.2%)	23(8.2%)	2(0.2%)	8(0.8%)	9(2.8%)	4(0.9%)	8(1.7%)	4(2.3%)	6(1.2%)	4(3.9%)	1(0.3%)	1(0.2%)	2(0.6%)	0(0%)	2(1.2%)	0(0%)	0(0%)	0(0%)	0(0%)	0(0%)	0(0%)	0(0%)
SZT2(154)	41(6.8%)	22(2.6%)	25(8.9%)	2(0.2%)	10(1.1%)	8(2.5%)	8(1.8%)	6(1.3%)	6(3.5%)	7(1.4%)	3(2.9%)	4(1%)	0(0%)	4(1.2%)	3(6.4%)	3(1.9%)	0(0%)	0(0%)	1(2.9%)	0(0%)	1(2%)	0(0%)	0(0%)
TEP1(154)	35(5.8%)	47(5.5%)	18(6.4%)	2(0.2%)	12(1.3%)	5(1.6%)	4(0.9%)	1(0.2%)	3(1.7%)	10(2%)	2(1.9%)	4(1%)	5(1%)	2(0.6%)	1(2.1%)	1(0.6%)	1(0.3%)	1(1.4%)	0(0%)	0(0%)	0(0%)	0(0%)	0(0%)
ADAMTS18(153)	40(6.7%)	47(5.5%)	6(2.1%)	6(0.6%)	5(0.5%)	15(4.7%)	3(0.7%)	8(1.7%)	9(5.2%)	3(0.6%)	3(2.9%)	2(0.5%)	0(0%)	0(0%)	4(8.5%)	1(0.6%)	0(0%)	0(0%)	0(0%)	1(1.8%)	0(0%)	0(0%)	0(0%)
CACNA1S(153)	38(6.3%)	41(4.8%)	17(6%)	5(0.5%)	7(0.7%)	13(4.1%)	5(1.1%)	10(2.1%)	1(0.6%)	9(1.8%)	0(0%)	2(0.5%)	0(0%)	0(0%)	1(2.1%)	2(1.2%)	2(0.6%)	0(0%)	0(0%)	0(0%)	0(0%)	0(0%)	0(0%)
CD163L1(153)	33(5.5%)	39(4.5%)	17(6%)	4(0.4%)	12(1.3%)	21(6.6%)	5(1.1%)	2(0.4%)	5(2.9%)	7(1.4%)	1(1%)	2(0.5%)	2(0.4%)	0(0%)	2(4.3%)	0(0%)	1(0.3%)	0(0%)	0(0%)	0(0%)	0(0%)	0(0%)	0(0%)
CUL9(153)	39(6.5%)	22(2.6%)	26(9.3%)	5(0.5%)	11(1.2%)	10(3.1%)	6(1.4%)	8(1.7%)	6(3.5%)	6(1.2%)	5(4.9%)	3(0.8%)	0(0%)	0(0%)	3(6.4%)	1(0.6%)	2(0.6%)	0(0%)	0(0%)	0(0%)	0(0%)	0(0%)	0(0%)
DPP10(153)	35(5.8%)	52(6.1%)	13(4.6%)	1(0.1%)	7(0.7%)	10(3.1%)	6(1.4%)	5(1.1%)	10(5.8%)	7(1.4%)	1(1%)	2(0.5%)	0(0%)	1(0.3%)	0(0%)	0(0%)	3(0.9%)	0(0%)	0(0%)	0(0%)	0(0%)	0(0%)	0(0%)
HIVEP3(153)	27(4.5%)	40(4.7%)	23(8.2%)	0(0%)	7(0.7%)	9(2.8%)	10(2.3%)	4(0.8%)	5(2.9%)	9(1.8%)	3(2.9%)	2(0.5%)	8(1.5%)	1(0.3%)	3(6.4%)	1(0.6%)	0(0%)	0(0%)	0(0%)	1(1.8%)	0(0%)	0(0%)	0(0%)
PIKFYVE(153)	34(5.7%)	34(4%)	29(10.3%)	0(0%)	6(0.6%)	9(2.8%)	9(2.1%)	5(1.1%)	2(1.2%)	9(1.8%)	2(1.9%)	7(1.8%)	1(0.2%)	1(0.3%)	0(0%)	2(1.2%)	3(0.9%)	0(0%)	0(0%)	0(0%)	0(0%)	0(0%)	0(0%)
ADAMTS9(152)	36(6%)	33(3.8%)	19(6.8%)	6(0.6%)	8(0.8%)	5(1.6%)	12(2.7%)	5(1.1%)	8(4.6%)	5(1%)	5(4.9%)	3(0.8%)	4(0.8%)	0(0%)	2(4.3%)	1(0.6%)	0(0%)	0(0%)	0(0%)	0(0%)	0(0%)	0(0%)	0(0%)
BCOR(152)	35(5.8%)	33(3.8%)	36(12.8%)	12(1.2%)	7(0.7%)	5(1.6%)	3(0.7%)	1(0.2%)	2(1.2%)	4(0.8%)	3(2.9%)	1(0.3%)	8(1.5%)	1(0.3%)	0(0%)	1(0.6%)	0(0%)	0(0%)	0(0%)	0(0%)	0(0%)	0(0%)	0(0%)
C5orf42(152)	48(8%)	33(3.8%)	16(5.7%)	0(0%)	12(1.3%)	12(3.8%)	6(1.4%)	10(2.1%)	3(1.7%)	5(1%)	3(2.9%)	0(0%)	0(0%)	0(0%)	2(4.3%)	1(0.6%)	1(0.3%)	0(0%)	0(0%)	0(0%)	0(0%)	0(0%)	0(0%)
CTNNA3(152)	32(5.3%)	49(5.7%)	15(5.3%)	8(0.8%)	6(0.6%)	15(4.7%)	3(0.7%)	2(0.4%)	5(2.9%)	5(1%)	3(2.9%)	1(0.3%)	1(0.2%)	3(0.9%)	2(4.3%)	0(0%)	2(0.6%)	0(0%)	0(0%)	0(0%)	0(0%)	0(0%)	0(0%)
ITGA8(152)	23(3.8%)	63(7.3%)	12(4.3%)	4(0.4%)	4(0.4%)	8(2.5%)	10(2.3%)	2(0.4%)	7(4%)	7(1.4%)	3(2.9%)	1(0.3%)	1(0.2%)	0(0%)	1(2.1%)	3(1.9%)	1(0.3%)	1(1.4%)	0(0%)	0(0%)	1(2%)	0(0%)	0(0%)
PTPRC(152)	36(6%)	41(4.8%)	15(5.3%)	4(0.4%)	7(0.7%)	16(5%)	5(1.1%)	3(0.6%)	5(2.9%)	4(0.8%)	4(3.9%)	3(0.8%)	0(0%)	3(0.9%)	2(4.3%)	3(1.9%)	0(0%)	0(0%)	1(2.9%)	0(0%)	0(0%)	0(0%)	0(0%)
PZP(152)	28(4.7%)	46(5.4%)	14(5%)	3(0.3%)	5(0.5%)	16(5%)	7(1.6%)	5(1.1%)	9(5.2%)	3(0.6%)	2(1.9%)	1(0.3%)	2(0.4%)	0(0%)	2(4.3%)	5(3.1%)	3(0.9%)	1(1.4%)	0(0%)	0(0%)	0(0%)	0(0%)	0(0%)
SAMD9L(152)	36(6%)	43(5%)	20(7.1%)	3(0.3%)	5(0.5%)	9(2.8%)	8(1.8%)	2(0.4%)	6(3.5%)	9(1.8%)	2(1.9%)	1(0.3%)	1(0.2%)	3(0.9%)	0(0%)	1(0.6%)	3(0.9%)	0(0%)	0(0%)	0(0%)	0(0%)	0(0%)	0(0%)
SETX(152)	37(6.2%)	32(3.7%)	23(8.2%)	3(0.3%)	13(1.4%)	7(2.2%)	10(2.3%)	8(1.7%)	4(2.3%)	2(0.4%)	5(4.9%)	2(0.5%)	2(0.4%)	0(0%)	3(6.4%)	1(0.6%)	0(0%)	0(0%)	0(0%)	0(0%)	0(0%)	0(0%)	0(0%)
SLITRK2(152)	28(4.7%)	67(7.8%)	21(7.5%)	3(0.3%)	4(0.4%)	4(1.3%)	5(1.1%)	4(0.8%)	5(2.9%)	5(1%)	0(0%)	1(0.3%)	0(0%)	1(0.3%)	3(6.4%)	1(0.6%)	0(0%)	0(0%)	0(0%)	0(0%)	0(0%)	0(0%)	0(0%)
ABCC9(151)	25(4.2%)	37(4.3%)	18(6.4%)	5(0.5%)	10(1.1%)	16(5%)	5(1.1%)	4(0.8%)	8(4.6%)	3(0.6%)	9(8.7%)	3(0.8%)	1(0.2%)	3(0.9%)	2(4.3%)	1(0.6%)	1(0.3%)	0(0%)	0(0%)	0(0%)	0(0%)	0(0%)	0(0%)
AKAP13(151)	28(4.7%)	43(5%)	25(8.9%)	5(0.5%)	7(0.7%)	6(1.9%)	9(2.1%)	7(1.5%)	2(1.2%)	4(0.8%)	2(1.9%)	2(0.5%)	2(0.4%)	5(1.4%)	1(2.1%)	0(0%)	2(0.6%)	1(1.4%)	0(0%)	0(0%)	0(0%)	0(0%)	0(0%)
BCORL1(151)	35(5.8%)	45(5.2%)	20(7.1%)	3(0.3%)	12(1.3%)	2(0.6%)	3(0.7%)	8(1.7%)	2(1.2%)	11(2.2%)	3(2.9%)	1(0.3%)	2(0.4%)	1(0.3%)	2(4.3%)	0(0%)	0(0%)	0(0%)	0(0%)	0(0%)	1(2%)	0(0%)	0(0%)
CAMTA1(151)	36(6%)	39(4.5%)	24(8.5%)	7(0.7%)	6(0.6%)	7(2.2%)	4(0.9%)	3(0.6%)	6(3.5%)	7(1.4%)	5(4.9%)	2(0.5%)	1(0.2%)	2(0.6%)	2(4.3%)	0(0%)	0(0%)	0(0%)	0(0%)	0(0%)	0(0%)	0(0%)	0(0%)
NTRK3(151)	35(5.8%)	53(6.2%)	15(5.3%)	1(0.1%)	5(0.5%)	10(3.1%)	5(1.1%)	4(0.8%)	6(3.5%)	5(1%)	3(2.9%)	1(0.3%)	2(0.4%)	3(0.9%)	0(0%)	2(1.2%)	1(0.3%)	0(0%)	0(0%)	0(0%)	0(0%)	0(0%)	0(0%)
ZNF292(151)	45(7.5%)	35(4.1%)	27(9.6%)	3(0.3%)	11(1.2%)	0(0%)	4(0.9%)	5(1.1%)	2(1.2%)	3(0.6%)	2(1.9%)	6(1.6%)	2(0.4%)	1(0.3%)	0(0%)	2(1.2%)	3(0.9%)	0(0%)	0(0%)	0(0%)	0(0%)	0(0%)	0(0%)
FREM1(150)	35(5.8%)	40(4.7%)	23(8.2%)	2(0.2%)	7(0.7%)	2(0.6%)	11(2.5%)	6(1.3%)	6(3.5%)	6(1.2%)	4(3.9%)	3(0.8%)	0(0%)	2(0.6%)	1(2.1%)	2(1.2%)	0(0%)	0(0%)	0(0%)	0(0%)	0(0%)	0(0%)	0(0%)
FSTL5(150)	35(5.8%)	50(5.8%)	15(5.3%)	6(0.6%)	5(0.5%)	11(3.4%)	4(0.9%)	3(0.6%)	8(4.6%)	4(0.8%)	1(1%)	5(1.3%)	0(0%)	1(0.3%)	0(0%)	2(1.2%)	0(0%)	0(0%)	0(0%)	0(0%)	0(0%)	0(0%)	0(0%)
KEAP1(150)	8(1.3%)	105(12.2%)	6(2.1%)	1(0.1%)	2(0.2%)	3(0.9%)	9(2.1%)	8(1.7%)	2(1.2%)	1(0.2%)	3(2.9%)	1(0.3%)	0(0%)	0(0%)	0(0%)	0(0%)	1(0.3%)	0(0%)	0(0%)	0(0%)	0(0%)	0(0%)	0(0%)
MYH13(150)	34(5.7%)	47(5.5%)	18(6.4%)	3(0.3%)	7(0.7%)	1(0.3%)	8(1.8%)	5(1.1%)	4(2.3%)	8(1.6%)	5(4.9%)	1(0.3%)	0(0%)	2(0.6%)	0(0%)	5(3.1%)	2(0.6%)	0(0%)	0(0%)	0(0%)	0(0%)	0(0%)	0(0%)
PTPRK(150)	46(7.7%)	27(3.1%)	19(6.8%)	8(0.8%)	3(0.3%)	16(5%)	5(1.1%)	6(1.3%)	6(3.5%)	3(0.6%)	2(1.9%)	2(0.5%)	0(0%)	1(0.3%)	2(4.3%)	2(1.2%)	1(0.3%)	0(0%)	0(0%)	0(0%)	1(2%)	0(0%)	0(0%)
SCN9A(150)	46(7.7%)	32(3.7%)	22(7.8%)	3(0.3%)	9(0.9%)	3(0.9%)	4(0.9%)	4(0.8%)	10(5.8%)	4(0.8%)	5(4.9%)	5(1.3%)	3(0.6%)	0(0%)	0(0%)	0(0%)	0(0%)	0(0%)	0(0%)	0(0%)	0(0%)	0(0%)	0(0%)
TLR4(150)	13(2.2%)	71(8.3%)	9(3.2%)	2(0.2%)	12(1.3%)	15(4.7%)	2(0.5%)	2(0.4%)	10(5.8%)	4(0.8%)	1(1%)	0(0%)	2(0.4%)	3(0.9%)	1(2.1%)	3(1.9%)	0(0%)	0(0%)	0(0%)	0(0%)	0(0%)	0(0%)	0(0%)
ZNF423(150)	38(6.3%)	60(7%)	14(5%)	1(0.1%)	6(0.6%)	7(2.2%)	1(0.2%)	3(0.6%)	5(2.9%)	1(0.2%)	1(1%)	4(1%)	0(0%)	5(1.4%)	0(0%)	4(2.5%)	0(0%)	0(0%)	0(0%)	0(0%)	0(0%)	0(0%)	0(0%)
BPTF(149)	28(4.7%)	34(4%)	23(8.2%)	2(0.2%)	5(0.5%)	8(2.5%)	12(2.7%)	7(1.5%)	4(2.3%)	7(1.4%)	6(5.8%)	5(1.3%)	1(0.2%)	3(0.9%)	1(2.1%)	0(0%)	2(0.6%)	1(1.4%)	0(0%)	0(0%)	0(0%)	0(0%)	0(0%)
CACNA1B(149)	44(7.3%)	40(4.7%)	20(7.1%)	2(0.2%)	13(1.4%)	1(0.3%)	8(1.8%)	3(0.6%)	5(2.9%)	3(0.6%)	3(2.9%)	0(0%)	1(0.2%)	0(0%)	2(4.3%)	0(0%)	4(1.2%)	0(0%)	0(0%)	0(0%)	0(0%)	0(0%)	0(0%)
CACNA1D(149)	33(5.5%)	26(3%)	23(8.2%)	3(0.3%)	9(0.9%)	11(3.4%)	1(0.2%)	7(1.5%)	4(2.3%)	9(1.8%)	3(2.9%)	4(1%)	6(1.2%)	1(0.3%)	0(0%)	2(1.2%)	0(0%)	1(1.4%)	0(0%)	0(0%)	0(0%)	6(26.1%)	0(0%)
CNTN1(149)	29(4.8%)	44(5.1%)	17(6%)	1(0.1%)	7(0.7%)	10(3.1%)	11(2.5%)	2(0.4%)	5(2.9%)	7(1.4%)	3(2.9%)	2(0.5%)	3(0.6%)	1(0.3%)	4(8.5%)	3(1.9%)	0(0%)	0(0%)	0(0%)	0(0%)	0(0%)	0(0%)	0(0%)
HECW2(149)	38(6.3%)	31(3.6%)	19(6.8%)	1(0.1%)	10(1.1%)	19(5.9%)	7(1.6%)	4(0.8%)	2(1.2%)	5(1%)	3(2.9%)	2(0.5%)	3(0.6%)	1(0.3%)	1(2.1%)	2(1.2%)	0(0%)	0(0%)	1(2.9%)	0(0%)	0(0%)	0(0%)	0(0%)
MLL4(149)	38(6.3%)	26(3%)	37(13.2%)	1(0.1%)	8(0.8%)	1(0.3%)	8(1.8%)	4(0.8%)	5(2.9%)	3(0.6%)	5(4.9%)	0(0%)	7(1.3%)	1(0.3%)	0(0%)	1(0.6%)	3(0.9%)	0(0%)	0(0%)	0(0%)	0(0%)	0(0%)	1(2.4%)
NEFH(149)	112(18.7%)	13(1.5%)	8(2.8%)	4(0.4%)	1(0.1%)	2(0.6%)	4(0.9%)	1(0.2%)	0(0%)	2(0.4%)	1(1%)	0(0%)	0(0%)	0(0%)	1(2.1%)	0(0%)	0(0%)	0(0%)	0(0%)	0(0%)	0(0%)	0(0%)	0(0%)
SLC25A12(149)	40(6.7%)	63(7.3%)	14(5%)	2(0.2%)	0(0%)	1(0.3%)	6(1.4%)	5(1.1%)	5(2.9%)	1(0.2%)	5(4.9%)	0(0%)	0(0%)	1(0.3%)	0(0%)	1(0.6%)	5(1.5%)	0(0%)	0(0%)	0(0%)	0(0%)	0(0%)	0(0%)
TET1(149)	38(6.3%)	39(4.5%)	24(8.5%)	10(1%)	5(0.5%)	4(1.3%)	7(1.6%)	3(0.6%)	4(2.3%)	4(0.8%)	3(2.9%)	1(0.3%)	1(0.2%)	2(0.6%)	2(4.3%)	1(0.6%)	1(0.3%)	0(0%)	0(0%)	0(0%)	0(0%)	0(0%)	0(0%)
TLN2(149)	23(3.8%)	40(4.7%)	18(6.4%)	9(0.9%)	9(0.9%)	8(2.5%)	6(1.4%)	12(2.5%)	2(1.2%)	6(1.2%)	2(1.9%)	2(0.5%)	2(0.4%)	1(0.3%)	2(4.3%)	5(3.1%)	2(0.6%)	0(0%)	0(0%)	0(0%)	0(0%)	0(0%)	0(0%)
TRPM3(149)	42(7%)	35(4.1%)	24(8.5%)	1(0.1%)	7(0.7%)	12(3.8%)	4(0.9%)	2(0.4%)	9(5.2%)	5(1%)	1(1%)	3(0.8%)	0(0%)	3(0.9%)	0(0%)	0(0%)	0(0%)	0(0%)	1(2.9%)	0(0%)	0(0%)	0(0%)	0(0%)
CACNA2D1(148)	35(5.8%)	54(6.3%)	10(3.6%)	2(0.2%)	6(0.6%)	11(3.4%)	9(2.1%)	2(0.4%)	1(0.6%)	8(1.6%)	2(1.9%)	3(0.8%)	0(0%)	3(0.9%)	1(2.1%)	1(0.6%)	0(0%)	0(0%)	0(0%)	0(0%)	0(0%)	0(0%)	0(0%)
DUSP27(148)	22(3.7%)	64(7.5%)	16(5.7%)	3(0.3%)	5(0.5%)	11(3.4%)	5(1.1%)	3(0.6%)	3(1.7%)	5(1%)	1(1%)	4(1%)	1(0.2%)	0(0%)	1(2.1%)	3(1.9%)	0(0%)	1(1.4%)	0(0%)	0(0%)	0(0%)	0(0%)	0(0%)
FANCM(148)	35(5.8%)	42(4.9%)	20(7.1%)	4(0.4%)	5(0.5%)	4(1.3%)	7(1.6%)	5(1.1%)	5(2.9%)	5(1%)	2(1.9%)	1(0.3%)	1(0.2%)	1(0.3%)	2(4.3%)	6(3.7%)	3(0.9%)	0(0%)	0(0%)	0(0%)	0(0%)	0(0%)	0(0%)
IGSF1(148)	30(5%)	39(4.5%)	16(5.7%)	2(0.2%)	9(0.9%)	17(5.3%)	10(2.3%)	8(1.7%)	8(4.6%)	4(0.8%)	2(1.9%)	0(0%)	0(0%)	0(0%)	2(4.3%)	1(0.6%)	0(0%)	0(0%)	0(0%)	0(0%)	0(0%)	0(0%)	0(0%)
THBS2(148)	39(6.5%)	50(5.8%)	18(6.4%)	3(0.3%)	1(0.1%)	5(1.6%)	8(1.8%)	5(1.1%)	5(2.9%)	7(1.4%)	3(2.9%)	1(0.3%)	0(0%)	1(0.3%)	1(2.1%)	0(0%)	1(0.3%)	0(0%)	0(0%)	0(0%)	0(0%)	0(0%)	0(0%)
WBSCR17(148)	42(7%)	49(5.7%)	13(4.6%)	1(0.1%)	5(0.5%)	9(2.8%)	3(0.7%)	5(1.1%)	9(5.2%)	1(0.2%)	3(2.9%)	1(0.3%)	0(0%)	5(1.4%)	0(0%)	1(0.6%)	1(0.3%)	0(0%)	0(0%)	0(0%)	0(0%)	0(0%)	0(0%)
ZFYVE26(148)	38(6.3%)	39(4.5%)	18(6.4%)	0(0%)	4(0.4%)	10(3.1%)	5(1.1%)	9(1.9%)	3(1.7%)	7(1.4%)	3(2.9%)	5(1.3%)	1(0.2%)	2(0.6%)	1(2.1%)	3(1.9%)	0(0%)	0(0%)	0(0%)	0(0%)	0(0%)	0(0%)	0(0%)
ASCC3(147)	38(6.3%)	36(4.2%)	22(7.8%)	4(0.4%)	5(0.5%)	6(1.9%)	8(1.8%)	3(0.6%)	5(2.9%)	6(1.2%)	4(3.9%)	5(1.3%)	0(0%)	2(0.6%)	1(2.1%)	1(0.6%)	0(0%)	0(0%)	0(0%)	0(0%)	0(0%)	0(0%)	1(2.4%)
EPB41L3(147)	32(5.3%)	39(4.5%)	17(6%)	3(0.3%)	4(0.4%)	6(1.9%)	6(1.4%)	4(0.8%)	11(6.4%)	7(1.4%)	3(2.9%)	7(1.8%)	0(0%)	3(0.9%)	2(4.3%)	2(1.2%)	0(0%)	0(0%)	1(2.9%)	0(0%)	0(0%)	0(0%)	0(0%)
GRM3(147)	24(4%)	38(4.4%)	13(4.6%)	10(1%)	9(0.9%)	20(6.3%)	6(1.4%)	3(0.6%)	9(5.2%)	3(0.6%)	1(1%)	1(0.3%)	0(0%)	4(1.2%)	0(0%)	4(2.5%)	1(0.3%)	0(0%)	0(0%)	0(0%)	1(2%)	0(0%)	0(0%)
HEPH(147)	22(3.7%)	62(7.2%)	22(7.8%)	1(0.1%)	6(0.6%)	13(4.1%)	3(0.7%)	2(0.4%)	2(1.2%)	5(1%)	1(1%)	1(0.3%)	1(0.2%)	1(0.3%)	2(4.3%)	0(0%)	2(0.6%)	0(0%)	0(0%)	0(0%)	1(2%)	0(0%)	0(0%)
ITPR1(147)	51(8.5%)	21(2.4%)	24(8.5%)	2(0.2%)	15(1.6%)	3(0.9%)	7(1.6%)	6(1.3%)	4(2.3%)	4(0.8%)	4(3.9%)	4(1%)	0(0%)	1(0.3%)	0(0%)	0(0%)	1(0.3%)	0(0%)	0(0%)	0(0%)	0(0%)	0(0%)	0(0%)
ITPR3(147)	46(7.7%)	25(2.9%)	17(6%)	5(0.5%)	8(0.8%)	4(1.3%)	16(3.7%)	2(0.4%)	6(3.5%)	7(1.4%)	3(2.9%)	2(0.5%)	0(0%)	0(0%)	3(6.4%)	2(1.2%)	0(0%)	0(0%)	1(2.9%)	0(0%)	0(0%)	0(0%)	0(0%)
MET(147)	52(8.7%)	30(3.5%)	15(5.3%)	1(0.1%)	8(0.8%)	2(0.6%)	7(1.6%)	8(1.7%)	3(1.7%)	8(1.6%)	3(2.9%)	3(0.8%)	2(0.4%)	0(0%)	1(2.1%)	0(0%)	2(0.6%)	1(1.4%)	1(2.9%)	0(0%)	0(0%)	0(0%)	0(0%)
COL24A1(146)	25(4.2%)	55(6.4%)	15(5.3%)	4(0.4%)	5(0.5%)	5(1.6%)	11(2.5%)	7(1.5%)	2(1.2%)	4(0.8%)	4(3.9%)	3(0.8%)	1(0.2%)	1(0.3%)	3(6.4%)	1(0.6%)	0(0%)	0(0%)	0(0%)	0(0%)	0(0%)	0(0%)	0(0%)
COL4A4(146)	29(4.8%)	39(4.5%)	20(7.1%)	9(0.9%)	5(0.5%)	9(2.8%)	5(1.1%)	3(0.6%)	7(4%)	7(1.4%)	2(1.9%)	2(0.5%)	0(0%)	3(0.9%)	2(4.3%)	3(1.9%)	0(0%)	0(0%)	0(0%)	0(0%)	0(0%)	0(0%)	1(2.4%)
TRHDE(146)	36(6%)	49(5.7%)	16(5.7%)	6(0.6%)	6(0.6%)	11(3.4%)	4(0.9%)	3(0.6%)	7(4%)	3(0.6%)	2(1.9%)	0(0%)	0(0%)	0(0%)	0(0%)	2(1.2%)	1(0.3%)	0(0%)	0(0%)	0(0%)	0(0%)	0(0%)	0(0%)
WNK1(146)	36(6%)	39(4.5%)	11(3.9%)	5(0.5%)	11(1.2%)	9(2.8%)	5(1.1%)	9(1.9%)	3(1.7%)	5(1%)	4(3.9%)	2(0.5%)	1(0.2%)	1(0.3%)	1(2.1%)	3(1.9%)	1(0.3%)	0(0%)	0(0%)	0(0%)	0(0%)	0(0%)	0(0%)
WNK3(146)	38(6.3%)	30(3.5%)	23(8.2%)	2(0.2%)	10(1.1%)	12(3.8%)	4(0.9%)	1(0.2%)	7(4%)	4(0.8%)	4(3.9%)	3(0.8%)	0(0%)	2(0.6%)	2(4.3%)	2(1.2%)	2(0.6%)	0(0%)	0(0%)	0(0%)	0(0%)	0(0%)	0(0%)
ZEB2(146)	27(4.5%)	50(5.8%)	20(7.1%)	2(0.2%)	8(0.8%)	4(1.3%)	5(1.1%)	7(1.5%)	4(2.3%)	5(1%)	1(1%)	4(1%)	1(0.2%)	5(1.4%)	1(2.1%)	1(0.6%)	1(0.3%)	0(0%)	0(0%)	0(0%)	0(0%)	0(0%)	0(0%)
ACAN(145)	38(6.3%)	54(6.3%)	11(3.9%)	1(0.1%)	5(0.5%)	5(1.6%)	7(1.6%)	2(0.4%)	3(1.7%)	1(0.2%)	2(1.9%)	7(1.8%)	4(0.8%)	0(0%)	1(2.1%)	0(0%)	3(0.9%)	1(1.4%)	0(0%)	0(0%)	0(0%)	0(0%)	0(0%)
CENPE(145)	31(5.2%)	36(4.2%)	22(7.8%)	4(0.4%)	15(1.6%)	8(2.5%)	6(1.4%)	7(1.5%)	2(1.2%)	4(0.8%)	4(3.9%)	2(0.5%)	0(0%)	3(0.9%)	1(2.1%)	0(0%)	0(0%)	0(0%)	0(0%)	0(0%)	0(0%)	0(0%)	0(0%)
CHD8(145)	39(6.5%)	31(3.6%)	23(8.2%)	3(0.3%)	4(0.4%)	3(0.9%)	7(1.6%)	6(1.3%)	7(4%)	6(1.2%)	4(3.9%)	5(1.3%)	1(0.2%)	3(0.9%)	0(0%)	1(0.6%)	1(0.3%)	1(1.4%)	0(0%)	0(0%)	0(0%)	0(0%)	0(0%)
CNOT1(145)	47(7.8%)	21(2.4%)	23(8.2%)	7(0.7%)	5(0.5%)	5(1.6%)	6(1.4%)	8(1.7%)	3(1.7%)	5(1%)	3(2.9%)	7(1.8%)	0(0%)	2(0.6%)	1(2.1%)	1(0.6%)	0(0%)	0(0%)	0(0%)	0(0%)	0(0%)	0(0%)	1(2.4%)
COL4A1(145)	27(4.5%)	46(5.4%)	17(6%)	1(0.1%)	6(0.6%)	10(3.1%)	11(2.5%)	2(0.4%)	5(2.9%)	6(1.2%)	2(1.9%)	2(0.5%)	3(0.6%)	1(0.3%)	1(2.1%)	1(0.6%)	3(0.9%)	1(1.4%)	0(0%)	0(0%)	0(0%)	0(0%)	0(0%)
FAM5B(145)	24(4%)	55(6.4%)	15(5.3%)	4(0.4%)	5(0.5%)	14(4.4%)	2(0.5%)	6(1.3%)	9(5.2%)	3(0.6%)	2(1.9%)	2(0.5%)	0(0%)	1(0.3%)	1(2.1%)	2(1.2%)	0(0%)	0(0%)	0(0%)	0(0%)	0(0%)	0(0%)	0(0%)
FGFR2(145)	54(9%)	16(1.9%)	34(12.1%)	4(0.4%)	9(0.9%)	6(1.9%)	6(1.4%)	2(0.4%)	2(1.2%)	1(0.2%)	3(2.9%)	0(0%)	2(0.4%)	3(0.9%)	0(0%)	1(0.6%)	0(0%)	0(0%)	0(0%)	0(0%)	1(2%)	0(0%)	1(2.4%)
HIVEP1(145)	27(4.5%)	36(4.2%)	23(8.2%)	8(0.8%)	7(0.7%)	3(0.9%)	9(2.1%)	8(1.7%)	5(2.9%)	4(0.8%)	6(5.8%)	1(0.3%)	0(0%)	2(0.6%)	2(4.3%)	2(1.2%)	1(0.3%)	1(1.4%)	0(0%)	0(0%)	0(0%)	0(0%)	0(0%)
KCNH5(145)	32(5.3%)	41(4.8%)	13(4.6%)	2(0.2%)	3(0.3%)	20(6.3%)	4(0.9%)	5(1.1%)	5(2.9%)	7(1.4%)	2(1.9%)	5(1.3%)	2(0.4%)	0(0%)	1(2.1%)	3(1.9%)	0(0%)	0(0%)	0(0%)	0(0%)	0(0%)	0(0%)	0(0%)
PLCL1(145)	20(3.3%)	48(5.6%)	24(8.5%)	4(0.4%)	5(0.5%)	5(1.6%)	10(2.3%)	3(0.6%)	9(5.2%)	1(0.2%)	2(1.9%)	3(0.8%)	0(0%)	5(1.4%)	3(6.4%)	1(0.6%)	1(0.3%)	0(0%)	0(0%)	0(0%)	1(2%)	0(0%)	0(0%)
SEMA5A(145)	23(3.8%)	56(6.5%)	14(5%)	5(0.5%)	11(1.2%)	6(1.9%)	3(0.7%)	0(0%)	10(5.8%)	3(0.6%)	5(4.9%)	2(0.5%)	1(0.2%)	3(0.9%)	0(0%)	2(1.2%)	0(0%)	1(1.4%)	0(0%)	0(0%)	0(0%)	0(0%)	0(0%)
BRCA1(144)	32(5.3%)	27(3.1%)	12(4.3%)	3(0.3%)	13(1.4%)	4(1.3%)	6(1.4%)	2(0.4%)	4(2.3%)	20(4%)	4(3.9%)	2(0.5%)	9(1.7%)	1(0.3%)	4(8.5%)	0(0%)	0(0%)	0(0%)	0(0%)	1(1.8%)	0(0%)	0(0%)	0(0%)
DOCK10(144)	33(5.5%)	49(5.7%)	19(6.8%)	1(0.1%)	8(0.8%)	0(0%)	6(1.4%)	5(1.1%)	6(3.5%)	6(1.2%)	3(2.9%)	2(0.5%)	0(0%)	3(0.9%)	0(0%)	3(1.9%)	0(0%)	0(0%)	0(0%)	0(0%)	0(0%)	0(0%)	0(0%)
EPHA6(144)	29(4.8%)	65(7.6%)	12(4.3%)	3(0.3%)	3(0.3%)	4(1.3%)	7(1.6%)	4(0.8%)	10(5.8%)	2(0.4%)	2(1.9%)	1(0.3%)	0(0%)	0(0%)	0(0%)	2(1.2%)	0(0%)	0(0%)	0(0%)	0(0%)	0(0%)	0(0%)	0(0%)
FAM123B(144)	61(10.2%)	38(4.4%)	19(6.8%)	1(0.1%)	8(0.8%)	2(0.6%)	3(0.7%)	3(0.6%)	0(0%)	2(0.4%)	2(1.9%)	1(0.3%)	0(0%)	1(0.3%)	1(2.1%)	1(0.6%)	1(0.3%)	0(0%)	0(0%)	0(0%)	0(0%)	0(0%)	0(0%)
KIF21A(144)	40(6.7%)	36(4.2%)	16(5.7%)	4(0.4%)	5(0.5%)	10(3.1%)	2(0.5%)	5(1.1%)	3(1.7%)	8(1.6%)	7(6.8%)	0(0%)	2(0.4%)	5(1.4%)	1(2.1%)	0(0%)	0(0%)	0(0%)	0(0%)	0(0%)	0(0%)	0(0%)	0(0%)
MYST3(144)	31(5.2%)	31(3.6%)	19(6.8%)	2(0.2%)	7(0.7%)	10(3.1%)	6(1.4%)	9(1.9%)	8(4.6%)	6(1.2%)	4(3.9%)	4(1%)	2(0.4%)	2(0.6%)	1(2.1%)	2(1.2%)	0(0%)	0(0%)	0(0%)	0(0%)	0(0%)	0(0%)	0(0%)
NCAM2(144)	29(4.8%)	42(4.9%)	22(7.8%)	4(0.4%)	5(0.5%)	1(0.3%)	9(2.1%)	9(1.9%)	6(3.5%)	5(1%)	3(2.9%)	4(1%)	0(0%)	0(0%)	2(4.3%)	3(1.9%)	0(0%)	0(0%)	0(0%)	0(0%)	0(0%)	0(0%)	0(0%)
NFASC(144)	40(6.7%)	26(3%)	27(9.6%)	4(0.4%)	6(0.6%)	15(4.7%)	2(0.5%)	6(1.3%)	5(2.9%)	4(0.8%)	1(1%)	5(1.3%)	0(0%)	1(0.3%)	0(0%)	0(0%)	1(0.3%)	0(0%)	0(0%)	0(0%)	0(0%)	0(0%)	1(2.4%)
NLRP13(144)	35(5.8%)	53(6.2%)	13(4.6%)	1(0.1%)	3(0.3%)	18(5.6%)	2(0.5%)	3(0.6%)	4(2.3%)	4(0.8%)	1(1%)	0(0%)	2(0.4%)	3(0.9%)	1(2.1%)	0(0%)	1(0.3%)	0(0%)	0(0%)	0(0%)	0(0%)	0(0%)	0(0%)
ZC3H13(144)	54(9%)	23(2.7%)	25(8.9%)	3(0.3%)	5(0.5%)	6(1.9%)	7(1.6%)	4(0.8%)	4(2.3%)	3(0.6%)	2(1.9%)	3(0.8%)	0(0%)	1(0.3%)	2(4.3%)	2(1.2%)	0(0%)	0(0%)	0(0%)	0(0%)	0(0%)	0(0%)	0(0%)
CELSR1(143)	36(6%)	26(3%)	17(6%)	6(0.6%)	10(1.1%)	12(3.8%)	8(1.8%)	6(1.3%)	4(2.3%)	5(1%)	4(3.9%)	2(0.5%)	3(0.6%)	2(0.6%)	1(2.1%)	0(0%)	1(0.3%)	0(0%)	0(0%)	0(0%)	0(0%)	0(0%)	0(0%)
CEP350(143)	26(4.3%)	41(4.8%)	23(8.2%)	2(0.2%)	12(1.3%)	6(1.9%)	3(0.7%)	5(1.1%)	7(4%)	8(1.6%)	4(3.9%)	2(0.5%)	0(0%)	1(0.3%)	0(0%)	0(0%)	2(0.6%)	0(0%)	1(2.9%)	0(0%)	0(0%)	0(0%)	0(0%)
CTTNBP2(143)	35(5.8%)	41(4.8%)	14(5%)	2(0.2%)	9(0.9%)	11(3.4%)	3(0.7%)	1(0.2%)	5(2.9%)	5(1%)	3(2.9%)	5(1.3%)	2(0.4%)	0(0%)	2(4.3%)	3(1.9%)	1(0.3%)	0(0%)	0(0%)	0(0%)	1(2%)	0(0%)	0(0%)
FAM47B(143)	27(4.5%)	55(6.4%)	18(6.4%)	6(0.6%)	8(0.8%)	6(1.9%)	2(0.5%)	1(0.2%)	7(4%)	4(0.8%)	1(1%)	2(0.5%)	3(0.6%)	0(0%)	1(2.1%)	2(1.2%)	0(0%)	0(0%)	0(0%)	0(0%)	0(0%)	0(0%)	0(0%)
FLT1(143)	40(6.7%)	39(4.5%)	18(6.4%)	4(0.4%)	4(0.4%)	14(4.4%)	7(1.6%)	6(1.3%)	3(1.7%)	3(0.6%)	0(0%)	3(0.8%)	0(0%)	0(0%)	1(2.1%)	1(0.6%)	0(0%)	0(0%)	0(0%)	0(0%)	0(0%)	0(0%)	0(0%)
MAGI1(143)	37(6.2%)	21(2.4%)	16(5.7%)	14(1.4%)	11(1.2%)	15(4.7%)	7(1.6%)	6(1.3%)	6(3.5%)	3(0.6%)	3(2.9%)	0(0%)	0(0%)	1(0.3%)	2(4.3%)	0(0%)	0(0%)	0(0%)	0(0%)	0(0%)	1(2%)	0(0%)	0(0%)
MORC1(143)	26(4.3%)	37(4.3%)	18(6.4%)	2(0.2%)	10(1.1%)	19(5.9%)	5(1.1%)	5(1.1%)	1(0.6%)	3(0.6%)	4(3.9%)	6(1.6%)	2(0.4%)	1(0.3%)	1(2.1%)	3(1.9%)	0(0%)	0(0%)	0(0%)	0(0%)	0(0%)	0(0%)	0(0%)
MTUS2(143)	30(5%)	40(4.7%)	23(8.2%)	2(0.2%)	6(0.6%)	3(0.9%)	5(1.1%)	7(1.5%)	3(1.7%)	5(1%)	2(1.9%)	3(0.8%)	3(0.6%)	6(1.7%)	1(2.1%)	1(0.6%)	2(0.6%)	1(1.4%)	0(0%)	0(0%)	0(0%)	0(0%)	0(0%)
MYST4(143)	41(6.8%)	24(2.8%)	15(5.3%)	2(0.2%)	12(1.3%)	10(3.1%)	4(0.9%)	3(0.6%)	5(2.9%)	8(1.6%)	3(2.9%)	8(2.1%)	5(1%)	1(0.3%)	2(4.3%)	0(0%)	0(0%)	0(0%)	0(0%)	0(0%)	0(0%)	0(0%)	0(0%)
NRAP(143)	37(6.2%)	38(4.4%)	21(7.5%)	2(0.2%)	2(0.2%)	5(1.6%)	4(0.9%)	4(0.8%)	4(2.3%)	7(1.4%)	3(2.9%)	4(1%)	0(0%)	4(1.2%)	3(6.4%)	2(1.2%)	1(0.3%)	1(1.4%)	1(2.9%)	0(0%)	0(0%)	0(0%)	0(0%)
PCDHA4(143)	27(4.5%)	49(5.7%)	17(6%)	5(0.5%)	7(0.7%)	11(3.4%)	8(1.8%)	2(0.4%)	5(2.9%)	4(0.8%)	2(1.9%)	2(0.5%)	0(0%)	2(0.6%)	1(2.1%)	1(0.6%)	0(0%)	0(0%)	0(0%)	0(0%)	0(0%)	0(0%)	0(0%)
THSD7A(143)	26(4.3%)	56(6.5%)	17(6%)	2(0.2%)	10(1.1%)	2(0.6%)	0(0%)	6(1.3%)	6(3.5%)	1(0.2%)	0(0%)	1(0.3%)	0(0%)	5(1.4%)	1(2.1%)	7(4.3%)	2(0.6%)	0(0%)	0(0%)	0(0%)	1(2%)	0(0%)	0(0%)
ABCB5(142)	20(3.3%)	51(5.9%)	19(6.8%)	4(0.4%)	4(0.4%)	19(5.9%)	5(1.1%)	3(0.6%)	3(1.7%)	2(0.4%)	3(2.9%)	1(0.3%)	3(0.6%)	2(0.6%)	3(6.4%)	0(0%)	0(0%)	0(0%)	0(0%)	0(0%)	0(0%)	0(0%)	0(0%)
BDP1(142)	28(4.7%)	46(5.4%)	18(6.4%)	3(0.3%)	7(0.7%)	2(0.6%)	10(2.3%)	5(1.1%)	7(4%)	0(0%)	6(5.8%)	4(1%)	0(0%)	1(0.3%)	3(6.4%)	1(0.6%)	1(0.3%)	0(0%)	0(0%)	0(0%)	0(0%)	0(0%)	0(0%)
GRM5(142)	40(6.7%)	45(5.2%)	18(6.4%)	5(0.5%)	5(0.5%)	3(0.9%)	1(0.2%)	4(0.8%)	4(2.3%)	2(0.4%)	3(2.9%)	5(1.3%)	0(0%)	4(1.2%)	0(0%)	2(1.2%)	1(0.3%)	0(0%)	0(0%)	0(0%)	0(0%)	0(0%)	0(0%)
INSRR(142)	39(6.5%)	39(4.5%)	16(5.7%)	3(0.3%)	8(0.8%)	5(1.6%)	1(0.2%)	5(1.1%)	6(3.5%)	8(1.6%)	2(1.9%)	3(0.8%)	0(0%)	1(0.3%)	3(6.4%)	1(0.6%)	0(0%)	0(0%)	0(0%)	0(0%)	2(4.1%)	0(0%)	0(0%)
KDM6A(142)	29(4.8%)	18(2.1%)	13(4.6%)	6(0.6%)	12(1.3%)	3(0.9%)	8(1.8%)	1(0.2%)	3(1.7%)	2(0.4%)	13(12.6%)	10(2.6%)	16(3.1%)	2(0.6%)	1(2.1%)	0(0%)	1(0.3%)	1(1.4%)	0(0%)	0(0%)	3(6.1%)	0(0%)	0(0%)
NID2(142)	28(4.7%)	39(4.5%)	25(8.9%)	2(0.2%)	5(0.5%)	9(2.8%)	10(2.3%)	2(0.4%)	7(4%)	2(0.4%)	2(1.9%)	3(0.8%)	1(0.2%)	2(0.6%)	1(2.1%)	3(1.9%)	0(0%)	0(0%)	1(2.9%)	0(0%)	0(0%)	0(0%)	0(0%)
PLCB4(142)	23(3.8%)	39(4.5%)	10(3.6%)	1(0.1%)	9(0.9%)	25(7.8%)	12(2.7%)	6(1.3%)	4(2.3%)	3(0.6%)	0(0%)	3(0.8%)	0(0%)	3(0.9%)	0(0%)	1(0.6%)	1(0.3%)	0(0%)	1(2.9%)	0(0%)	1(2%)	0(0%)	0(0%)
PLCH1(142)	27(4.5%)	41(4.8%)	20(7.1%)	0(0%)	8(0.8%)	15(4.7%)	7(1.6%)	4(0.8%)	2(1.2%)	7(1.4%)	6(5.8%)	2(0.5%)	0(0%)	0(0%)	1(2.1%)	1(0.6%)	1(0.3%)	0(0%)	0(0%)	0(0%)	0(0%)	0(0%)	0(0%)
RIMBP2(142)	34(5.7%)	32(3.7%)	13(4.6%)	4(0.4%)	9(0.9%)	10(3.1%)	4(0.9%)	8(1.7%)	7(4%)	4(0.8%)	3(2.9%)	1(0.3%)	2(0.4%)	1(0.3%)	1(2.1%)	5(3.1%)	2(0.6%)	1(1.4%)	0(0%)	0(0%)	1(2%)	0(0%)	0(0%)
SLIT3(142)	29(4.8%)	43(5%)	18(6.4%)	4(0.4%)	3(0.3%)	14(4.4%)	6(1.4%)	5(1.1%)	4(2.3%)	3(0.6%)	2(1.9%)	5(1.3%)	0(0%)	0(0%)	1(2.1%)	3(1.9%)	0(0%)	1(1.4%)	0(0%)	0(0%)	1(2%)	0(0%)	0(0%)
SORL1(142)	34(5.7%)	35(4.1%)	20(7.1%)	2(0.2%)	2(0.2%)	20(6.3%)	5(1.1%)	1(0.2%)	4(2.3%)	6(1.2%)	4(3.9%)	1(0.3%)	1(0.2%)	1(0.3%)	2(4.3%)	2(1.2%)	2(0.6%)	0(0%)	0(0%)	0(0%)	0(0%)	0(0%)	0(0%)
BAZ2B(141)	25(4.2%)	32(3.7%)	23(8.2%)	5(0.5%)	10(1.1%)	2(0.6%)	9(2.1%)	15(3.2%)	5(2.9%)	4(0.8%)	5(4.9%)	2(0.5%)	0(0%)	0(0%)	4(8.5%)	0(0%)	0(0%)	0(0%)	0(0%)	0(0%)	0(0%)	0(0%)	0(0%)
CACNA1F(141)	36(6%)	28(3.3%)	25(8.9%)	3(0.3%)	13(1.4%)	11(3.4%)	1(0.2%)	5(1.1%)	2(1.2%)	6(1.2%)	2(1.9%)	3(0.8%)	3(0.6%)	0(0%)	0(0%)	0(0%)	3(0.9%)	0(0%)	0(0%)	0(0%)	0(0%)	0(0%)	0(0%)
CADPS(141)	29(4.8%)	34(4%)	22(7.8%)	4(0.4%)	10(1.1%)	12(3.8%)	2(0.5%)	7(1.5%)	8(4.6%)	4(0.8%)	4(3.9%)	4(1%)	0(0%)	0(0%)	1(2.1%)	0(0%)	0(0%)	0(0%)	0(0%)	0(0%)	0(0%)	0(0%)	0(0%)
DCAF4L2(141)	33(5.5%)	50(5.8%)	13(4.6%)	2(0.2%)	8(0.8%)	8(2.5%)	6(1.4%)	0(0%)	10(5.8%)	4(0.8%)	2(1.9%)	4(1%)	0(0%)	0(0%)	0(0%)	1(0.6%)	0(0%)	0(0%)	0(0%)	0(0%)	0(0%)	0(0%)	0(0%)
DMBT1(141)	27(4.5%)	51(5.9%)	16(5.7%)	1(0.1%)	8(0.8%)	3(0.9%)	9(2.1%)	6(1.3%)	2(1.2%)	4(0.8%)	6(5.8%)	2(0.5%)	3(0.6%)	1(0.3%)	0(0%)	0(0%)	2(0.6%)	0(0%)	0(0%)	0(0%)	0(0%)	0(0%)	0(0%)
ERBB3(141)	38(6.3%)	14(1.6%)	17(6%)	5(0.5%)	14(1.5%)	5(1.6%)	4(0.9%)	6(1.3%)	6(3.5%)	6(1.2%)	12(11.7%)	3(0.8%)	0(0%)	1(0.3%)	3(6.4%)	1(0.6%)	3(0.9%)	2(2.7%)	0(0%)	1(1.8%)	0(0%)	0(0%)	0(0%)
FRMPD1(141)	32(5.3%)	48(5.6%)	17(6%)	9(0.9%)	3(0.3%)	10(3.1%)	3(0.7%)	2(0.4%)	7(4%)	4(0.8%)	1(1%)	2(0.5%)	0(0%)	0(0%)	1(2.1%)	1(0.6%)	1(0.3%)	0(0%)	0(0%)	0(0%)	0(0%)	0(0%)	0(0%)
PCDHA3(141)	40(6.7%)	40(4.7%)	18(6.4%)	1(0.1%)	6(0.6%)	10(3.1%)	3(0.7%)	5(1.1%)	3(1.7%)	4(0.8%)	0(0%)	6(1.6%)	1(0.2%)	2(0.6%)	1(2.1%)	0(0%)	0(0%)	1(1.4%)	0(0%)	0(0%)	0(0%)	0(0%)	0(0%)
PCDHA6(141)	30(5%)	49(5.7%)	17(6%)	2(0.2%)	4(0.4%)	11(3.4%)	5(1.1%)	4(0.8%)	5(2.9%)	1(0.2%)	1(1%)	7(1.8%)	0(0%)	1(0.3%)	2(4.3%)	1(0.6%)	1(0.3%)	0(0%)	0(0%)	0(0%)	0(0%)	0(0%)	0(0%)
PNLIPRP3(141)	25(4.2%)	50(5.8%)	16(5.7%)	0(0%)	7(0.7%)	12(3.8%)	5(1.1%)	6(1.3%)	7(4%)	5(1%)	4(3.9%)	1(0.3%)	1(0.2%)	0(0%)	0(0%)	2(1.2%)	0(0%)	0(0%)	0(0%)	0(0%)	0(0%)	0(0%)	0(0%)
SDK2(141)	34(5.7%)	41(4.8%)	20(7.1%)	3(0.3%)	10(1.1%)	9(2.8%)	4(0.9%)	5(1.1%)	3(1.7%)	2(0.4%)	5(4.9%)	1(0.3%)	2(0.4%)	0(0%)	0(0%)	1(0.6%)	1(0.3%)	0(0%)	0(0%)	0(0%)	0(0%)	0(0%)	0(0%)
SVIL(141)	43(7.2%)	24(2.8%)	25(8.9%)	2(0.2%)	7(0.7%)	3(0.9%)	5(1.1%)	4(0.8%)	4(2.3%)	8(1.6%)	4(3.9%)	2(0.5%)	3(0.6%)	1(0.3%)	2(4.3%)	2(1.2%)	1(0.3%)	0(0%)	0(0%)	0(0%)	0(0%)	0(0%)	1(2.4%)
TRIP12(141)	35(5.8%)	32(3.7%)	18(6.4%)	1(0.1%)	6(0.6%)	5(1.6%)	7(1.6%)	5(1.1%)	6(3.5%)	5(1%)	3(2.9%)	7(1.8%)	2(0.4%)	4(1.2%)	3(6.4%)	2(1.2%)	0(0%)	0(0%)	0(0%)	0(0%)	0(0%)	0(0%)	0(0%)
UNC80(141)	50(8.3%)	24(2.8%)	23(8.2%)	4(0.4%)	9(0.9%)	2(0.6%)	11(2.5%)	7(1.5%)	2(1.2%)	2(0.4%)	0(0%)	2(0.5%)	1(0.2%)	2(0.6%)	1(2.1%)	0(0%)	0(0%)	0(0%)	0(0%)	0(0%)	1(2%)	0(0%)	0(0%)
WDR17(141)	31(5.2%)	43(5%)	14(5%)	2(0.2%)	9(0.9%)	10(3.1%)	7(1.6%)	4(0.8%)	5(2.9%)	2(0.4%)	2(1.9%)	4(1%)	0(0%)	1(0.3%)	1(2.1%)	5(3.1%)	0(0%)	1(1.4%)	0(0%)	0(0%)	0(0%)	0(0%)	0(0%)
WDR96(141)	39(6.5%)	27(3.1%)	19(6.8%)	7(0.7%)	6(0.6%)	11(3.4%)	3(0.7%)	8(1.7%)	4(2.3%)	4(0.8%)	5(4.9%)	5(1.3%)	0(0%)	0(0%)	0(0%)	3(1.9%)	0(0%)	0(0%)	0(0%)	0(0%)	0(0%)	0(0%)	0(0%)
CDH7(140)	12(2%)	55(6.4%)	21(7.5%)	6(0.6%)	3(0.3%)	13(4.1%)	8(1.8%)	3(0.6%)	3(1.7%)	5(1%)	3(2.9%)	0(0%)	0(0%)	4(1.2%)	2(4.3%)	1(0.6%)	1(0.3%)	0(0%)	0(0%)	0(0%)	0(0%)	0(0%)	0(0%)
COL15A1(140)	25(4.2%)	48(5.6%)	13(4.6%)	3(0.3%)	9(0.9%)	11(3.4%)	6(1.4%)	7(1.5%)	0(0%)	7(1.4%)	2(1.9%)	3(0.8%)	3(0.6%)	0(0%)	1(2.1%)	1(0.6%)	1(0.3%)	0(0%)	0(0%)	0(0%)	0(0%)	0(0%)	0(0%)
DAGLB(140)	34(5.7%)	38(4.4%)	18(6.4%)	6(0.6%)	8(0.8%)	9(2.8%)	3(0.7%)	0(0%)	7(4%)	4(0.8%)	7(6.8%)	5(1.3%)	1(0.2%)	0(0%)	0(0%)	0(0%)	0(0%)	0(0%)	0(0%)	0(0%)	0(0%)	0(0%)	0(0%)
GREB1(140)	34(5.7%)	43(5%)	20(7.1%)	2(0.2%)	5(0.5%)	6(1.9%)	3(0.7%)	6(1.3%)	1(0.6%)	5(1%)	4(3.9%)	2(0.5%)	3(0.6%)	1(0.3%)	1(2.1%)	2(1.2%)	0(0%)	2(2.7%)	0(0%)	0(0%)	0(0%)	0(0%)	0(0%)
LAMA4(140)	38(6.3%)	51(5.9%)	9(3.2%)	2(0.2%)	10(1.1%)	5(1.6%)	3(0.7%)	6(1.3%)	2(1.2%)	2(0.4%)	3(2.9%)	4(1%)	2(0.4%)	1(0.3%)	1(2.1%)	1(0.6%)	0(0%)	0(0%)	0(0%)	0(0%)	0(0%)	0(0%)	0(0%)
SIPA1L2(140)	25(4.2%)	52(6.1%)	23(8.2%)	3(0.3%)	5(0.5%)	3(0.9%)	4(0.9%)	6(1.3%)	6(3.5%)	5(1%)	1(1%)	1(0.3%)	0(0%)	2(0.6%)	2(4.3%)	1(0.6%)	0(0%)	0(0%)	0(0%)	0(0%)	1(2%)	0(0%)	0(0%)
ABCA8(139)	33(5.5%)	33(3.8%)	20(7.1%)	1(0.1%)	14(1.5%)	6(1.9%)	3(0.7%)	5(1.1%)	4(2.3%)	4(0.8%)	5(4.9%)	1(0.3%)	2(0.4%)	4(1.2%)	2(4.3%)	0(0%)	1(0.3%)	1(1.4%)	0(0%)	0(0%)	0(0%)	0(0%)	0(0%)
CDH11(139)	40(6.7%)	29(3.4%)	14(5%)	7(0.7%)	4(0.4%)	5(1.6%)	6(1.4%)	6(1.3%)	8(4.6%)	8(1.6%)	5(4.9%)	3(0.8%)	2(0.4%)	1(0.3%)	1(2.1%)	0(0%)	0(0%)	0(0%)	0(0%)	0(0%)	0(0%)	0(0%)	0(0%)
DGKI(139)	28(4.7%)	43(5%)	15(5.3%)	0(0%)	9(0.9%)	11(3.4%)	3(0.7%)	3(0.6%)	7(4%)	4(0.8%)	4(3.9%)	5(1.3%)	0(0%)	1(0.3%)	2(4.3%)	1(0.6%)	1(0.3%)	0(0%)	2(5.9%)	0(0%)	0(0%)	0(0%)	0(0%)
DYNC2H1(139)	31(5.2%)	35(4.1%)	20(7.1%)	2(0.2%)	14(1.5%)	0(0%)	13(3%)	8(1.7%)	6(3.5%)	1(0.2%)	3(2.9%)	2(0.5%)	0(0%)	0(0%)	1(2.1%)	2(1.2%)	1(0.3%)	0(0%)	0(0%)	0(0%)	0(0%)	0(0%)	0(0%)
FHOD3(139)	38(6.3%)	38(4.4%)	17(6%)	3(0.3%)	10(1.1%)	5(1.6%)	11(2.5%)	3(0.6%)	4(2.3%)	3(0.6%)	0(0%)	2(0.5%)	1(0.2%)	1(0.3%)	1(2.1%)	1(0.6%)	1(0.3%)	0(0%)	0(0%)	0(0%)	0(0%)	0(0%)	0(0%)
GRIA4(139)	40(6.7%)	35(4.1%)	19(6.8%)	0(0%)	6(0.6%)	6(1.9%)	10(2.3%)	2(0.4%)	4(2.3%)	4(0.8%)	4(3.9%)	4(1%)	0(0%)	2(0.6%)	1(2.1%)	2(1.2%)	0(0%)	0(0%)	0(0%)	0(0%)	0(0%)	0(0%)	0(0%)
HIVEP2(139)	33(5.5%)	34(4%)	19(6.8%)	5(0.5%)	7(0.7%)	4(1.3%)	5(1.1%)	4(0.8%)	3(1.7%)	6(1.2%)	3(2.9%)	4(1%)	5(1%)	2(0.6%)	1(2.1%)	1(0.6%)	2(0.6%)	1(1.4%)	0(0%)	0(0%)	0(0%)	0(0%)	0(0%)
JMJD1C(139)	37(6.2%)	27(3.1%)	21(7.5%)	4(0.4%)	5(0.5%)	5(1.6%)	9(2.1%)	8(1.7%)	4(2.3%)	5(1%)	3(2.9%)	4(1%)	1(0.2%)	1(0.3%)	3(6.4%)	2(1.2%)	0(0%)	0(0%)	0(0%)	0(0%)	0(0%)	0(0%)	0(0%)
MYH3(139)	43(7.2%)	34(4%)	18(6.4%)	1(0.1%)	5(0.5%)	10(3.1%)	0(0%)	5(1.1%)	1(0.6%)	4(0.8%)	7(6.8%)	2(0.5%)	1(0.2%)	1(0.3%)	2(4.3%)	3(1.9%)	2(0.6%)	0(0%)	0(0%)	0(0%)	0(0%)	0(0%)	0(0%)
NCOA6(139)	36(6%)	32(3.7%)	18(6.4%)	4(0.4%)	8(0.8%)	10(3.1%)	6(1.4%)	5(1.1%)	2(1.2%)	6(1.2%)	5(4.9%)	2(0.5%)	0(0%)	1(0.3%)	0(0%)	2(1.2%)	1(0.3%)	1(1.4%)	0(0%)	0(0%)	0(0%)	0(0%)	0(0%)
NELL1(139)	23(3.8%)	58(6.8%)	13(4.6%)	1(0.1%)	7(0.7%)	12(3.8%)	5(1.1%)	2(0.4%)	6(3.5%)	3(0.6%)	2(1.9%)	5(1.3%)	0(0%)	2(0.6%)	0(0%)	0(0%)	0(0%)	0(0%)	0(0%)	0(0%)	0(0%)	0(0%)	0(0%)
NLRP7(139)	34(5.7%)	47(5.5%)	13(4.6%)	8(0.8%)	6(0.6%)	4(1.3%)	8(1.8%)	4(0.8%)	2(1.2%)	2(0.4%)	4(3.9%)	1(0.3%)	2(0.4%)	1(0.3%)	0(0%)	1(0.6%)	2(0.6%)	0(0%)	0(0%)	0(0%)	0(0%)	0(0%)	0(0%)
NRXN2(139)	32(5.3%)	39(4.5%)	14(5%)	6(0.6%)	12(1.3%)	7(2.2%)	7(1.6%)	4(0.8%)	5(2.9%)	5(1%)	1(1%)	3(0.8%)	0(0%)	0(0%)	0(0%)	4(2.5%)	0(0%)	0(0%)	0(0%)	0(0%)	0(0%)	0(0%)	0(0%)
PPFIA2(139)	36(6%)	42(4.9%)	27(9.6%)	3(0.3%)	4(0.4%)	2(0.6%)	5(1.1%)	5(1.1%)	3(1.7%)	2(0.4%)	3(2.9%)	1(0.3%)	0(0%)	1(0.3%)	0(0%)	3(1.9%)	2(0.6%)	0(0%)	0(0%)	0(0%)	0(0%)	0(0%)	0(0%)
ST18(139)	32(5.3%)	40(4.7%)	12(4.3%)	3(0.3%)	5(0.5%)	19(5.9%)	0(0%)	8(1.7%)	3(1.7%)	7(1.4%)	3(2.9%)	0(0%)	0(0%)	1(0.3%)	0(0%)	3(1.9%)	3(0.9%)	0(0%)	0(0%)	0(0%)	0(0%)	0(0%)	0(0%)
TDRD6(139)	33(5.5%)	24(2.8%)	19(6.8%)	3(0.3%)	9(0.9%)	7(2.2%)	5(1.1%)	9(1.9%)	5(2.9%)	4(0.8%)	4(3.9%)	1(0.3%)	1(0.2%)	2(0.6%)	6(12.8%)	3(1.9%)	4(1.2%)	0(0%)	0(0%)	0(0%)	0(0%)	0(0%)	0(0%)
USP9X(139)	37(6.2%)	25(2.9%)	28(10%)	8(0.8%)	11(1.2%)	1(0.3%)	7(1.6%)	8(1.7%)	2(1.2%)	5(1%)	1(1%)	2(0.5%)	1(0.2%)	0(0%)	1(2.1%)	2(1.2%)	0(0%)	0(0%)	0(0%)	0(0%)	0(0%)	0(0%)	0(0%)
CDH2(138)	37(6.2%)	42(4.9%)	16(5.7%)	1(0.1%)	5(0.5%)	6(1.9%)	5(1.1%)	4(0.8%)	10(5.8%)	5(1%)	1(1%)	3(0.8%)	0(0%)	0(0%)	2(4.3%)	0(0%)	1(0.3%)	0(0%)	0(0%)	0(0%)	0(0%)	0(0%)	0(0%)
COL2A1(138)	28(4.7%)	26(3%)	13(4.6%)	5(0.5%)	6(0.6%)	17(5.3%)	4(0.9%)	8(1.7%)	4(2.3%)	4(0.8%)	2(1.9%)	1(0.3%)	1(0.2%)	1(0.3%)	0(0%)	1(0.6%)	0(0%)	17(23%)	0(0%)	0(0%)	0(0%)	0(0%)	0(0%)
EXPH5(138)	30(5%)	35(4.1%)	18(6.4%)	1(0.1%)	7(0.7%)	12(3.8%)	1(0.2%)	5(1.1%)	3(1.7%)	5(1%)	5(4.9%)	3(0.8%)	3(0.6%)	5(1.4%)	3(6.4%)	0(0%)	1(0.3%)	0(0%)	0(0%)	0(0%)	0(0%)	1(4.3%)	0(0%)
HTT(138)	32(5.3%)	36(4.2%)	23(8.2%)	5(0.5%)	5(0.5%)	5(1.6%)	12(2.7%)	3(0.6%)	2(1.2%)	3(0.6%)	3(2.9%)	2(0.5%)	1(0.2%)	2(0.6%)	2(4.3%)	0(0%)	2(0.6%)	0(0%)	0(0%)	0(0%)	0(0%)	0(0%)	0(0%)
IDH1(138)	22(3.7%)	8(0.9%)	5(1.8%)	13(1.3%)	2(0.2%)	8(2.5%)	5(1.1%)	2(0.4%)	1(0.6%)	1(0.2%)	2(1.9%)	4(1%)	28(5.4%)	0(0%)	0(0%)	0(0%)	2(0.6%)	34(45.9%)	0(0%)	0(0%)	1(2%)	0(0%)	0(0%)
KIF21B(138)	31(5.2%)	39(4.5%)	18(6.4%)	2(0.2%)	9(0.9%)	9(2.8%)	3(0.7%)	3(0.6%)	4(2.3%)	5(1%)	2(1.9%)	5(1.3%)	1(0.2%)	2(0.6%)	1(2.1%)	0(0%)	3(0.9%)	1(1.4%)	0(0%)	0(0%)	0(0%)	0(0%)	0(0%)
LAMB1(138)	21(3.5%)	44(5.1%)	16(5.7%)	3(0.3%)	9(0.9%)	7(2.2%)	8(1.8%)	6(1.3%)	3(1.7%)	9(1.8%)	1(1%)	6(1.6%)	1(0.2%)	0(0%)	0(0%)	3(1.9%)	1(0.3%)	0(0%)	0(0%)	0(0%)	0(0%)	0(0%)	0(0%)
MYH15(138)	33(5.5%)	39(4.5%)	21(7.5%)	4(0.4%)	6(0.6%)	2(0.6%)	6(1.4%)	2(0.4%)	0(0%)	5(1%)	5(4.9%)	4(1%)	2(0.4%)	4(1.2%)	3(6.4%)	2(1.2%)	0(0%)	0(0%)	0(0%)	0(0%)	0(0%)	0(0%)	0(0%)
TMEM132B(138)	33(5.5%)	45(5.2%)	19(6.8%)	1(0.1%)	9(0.9%)	7(2.2%)	5(1.1%)	0(0%)	1(0.6%)	6(1.2%)	2(1.9%)	4(1%)	0(0%)	3(0.9%)	1(2.1%)	2(1.2%)	0(0%)	0(0%)	0(0%)	0(0%)	0(0%)	0(0%)	0(0%)
ZNF91(138)	23(3.8%)	45(5.2%)	15(5.3%)	9(0.9%)	6(0.6%)	1(0.3%)	5(1.1%)	8(1.7%)	5(2.9%)	4(0.8%)	10(9.7%)	4(1%)	0(0%)	2(0.6%)	0(0%)	0(0%)	1(0.3%)	0(0%)	0(0%)	0(0%)	0(0%)	0(0%)	0(0%)
ACACA(137)	34(5.7%)	24(2.8%)	24(8.5%)	5(0.5%)	6(0.6%)	5(1.6%)	8(1.8%)	10(2.1%)	3(1.7%)	1(0.2%)	6(5.8%)	3(0.8%)	2(0.4%)	0(0%)	1(2.1%)	1(0.6%)	3(0.9%)	0(0%)	0(0%)	1(1.8%)	0(0%)	0(0%)	0(0%)
ASXL1(137)	55(9.2%)	23(2.7%)	14(5%)	18(1.8%)	5(0.5%)	3(0.9%)	1(0.2%)	3(0.6%)	5(2.9%)	1(0.2%)	2(1.9%)	3(0.8%)	1(0.2%)	1(0.3%)	0(0%)	1(0.6%)	1(0.3%)	0(0%)	0(0%)	0(0%)	0(0%)	0(0%)	0(0%)
BCLAF1(137)	27(4.5%)	57(6.6%)	12(4.3%)	3(0.3%)	4(0.4%)	9(2.8%)	1(0.2%)	5(1.1%)	3(1.7%)	2(0.4%)	5(4.9%)	3(0.8%)	3(0.6%)	1(0.3%)	0(0%)	1(0.6%)	0(0%)	1(1.4%)	0(0%)	0(0%)	0(0%)	0(0%)	0(0%)
CACNA1A(137)	37(6.2%)	30(3.5%)	17(6%)	4(0.4%)	13(1.4%)	3(0.9%)	10(2.3%)	3(0.6%)	4(2.3%)	5(1%)	2(1.9%)	4(1%)	0(0%)	2(0.6%)	0(0%)	1(0.6%)	2(0.6%)	0(0%)	0(0%)	0(0%)	0(0%)	0(0%)	0(0%)
CD163(137)	27(4.5%)	40(4.7%)	15(5.3%)	5(0.5%)	1(0.1%)	21(6.6%)	2(0.5%)	1(0.2%)	5(2.9%)	7(1.4%)	6(5.8%)	4(1%)	0(0%)	1(0.3%)	1(2.1%)	0(0%)	1(0.3%)	0(0%)	0(0%)	0(0%)	0(0%)	0(0%)	0(0%)
EVC2(137)	45(7.5%)	36(4.2%)	8(2.8%)	1(0.1%)	4(0.4%)	5(1.6%)	9(2.1%)	3(0.6%)	8(4.6%)	4(0.8%)	5(4.9%)	3(0.8%)	0(0%)	2(0.6%)	3(6.4%)	0(0%)	1(0.3%)	0(0%)	0(0%)	0(0%)	0(0%)	0(0%)	0(0%)
KIAA0947(137)	27(4.5%)	44(5.1%)	23(8.2%)	5(0.5%)	11(1.2%)	0(0%)	4(0.9%)	7(1.5%)	4(2.3%)	2(0.4%)	5(4.9%)	1(0.3%)	0(0%)	1(0.3%)	0(0%)	1(0.6%)	2(0.6%)	0(0%)	0(0%)	0(0%)	0(0%)	0(0%)	0(0%)
MYH9(137)	38(6.3%)	33(3.8%)	16(5.7%)	2(0.2%)	12(1.3%)	1(0.3%)	2(0.5%)	3(0.6%)	5(2.9%)	7(1.4%)	6(5.8%)	3(0.8%)	3(0.6%)	1(0.3%)	1(2.1%)	2(1.2%)	1(0.3%)	1(1.4%)	0(0%)	0(0%)	0(0%)	0(0%)	0(0%)
NDST4(137)	15(2.5%)	53(6.2%)	13(4.6%)	2(0.2%)	0(0%)	22(6.9%)	4(0.9%)	6(1.3%)	1(0.6%)	2(0.4%)	2(1.9%)	8(2.1%)	2(0.4%)	0(0%)	1(2.1%)	1(0.6%)	2(0.6%)	1(1.4%)	0(0%)	1(1.8%)	0(0%)	0(0%)	1(2.4%)
PCDHB7(137)	25(4.2%)	49(5.7%)	13(4.6%)	0(0%)	10(1.1%)	10(3.1%)	3(0.7%)	8(1.7%)	4(2.3%)	6(1.2%)	3(2.9%)	4(1%)	0(0%)	0(0%)	0(0%)	2(1.2%)	0(0%)	0(0%)	0(0%)	0(0%)	0(0%)	0(0%)	0(0%)
REV3L(137)	39(6.5%)	24(2.8%)	24(8.5%)	0(0%)	8(0.8%)	10(3.1%)	5(1.1%)	8(1.7%)	6(3.5%)	3(0.6%)	2(1.9%)	2(0.5%)	0(0%)	1(0.3%)	1(2.1%)	0(0%)	4(1.2%)	0(0%)	0(0%)	0(0%)	0(0%)	0(0%)	0(0%)
ABCA6(136)	28(4.7%)	34(4%)	19(6.8%)	1(0.1%)	8(0.8%)	14(4.4%)	5(1.1%)	6(1.3%)	3(1.7%)	4(0.8%)	3(2.9%)	1(0.3%)	0(0%)	1(0.3%)	3(6.4%)	3(1.9%)	2(0.6%)	0(0%)	1(2.9%)	0(0%)	0(0%)	0(0%)	0(0%)
ANKRD17(136)	34(5.7%)	38(4.4%)	22(7.8%)	5(0.5%)	7(0.7%)	5(1.6%)	5(1.1%)	4(0.8%)	3(1.7%)	6(1.2%)	1(1%)	2(0.5%)	1(0.2%)	2(0.6%)	0(0%)	1(0.6%)	0(0%)	0(0%)	0(0%)	0(0%)	0(0%)	0(0%)	0(0%)
FAM75D1(136)	21(3.5%)	63(7.3%)	19(6.8%)	2(0.2%)	9(0.9%)	3(0.9%)	5(1.1%)	3(0.6%)	6(3.5%)	0(0%)	1(1%)	2(0.5%)	0(0%)	0(0%)	0(0%)	0(0%)	1(0.3%)	1(1.4%)	0(0%)	0(0%)	0(0%)	0(0%)	0(0%)
GRID1(136)	29(4.8%)	48(5.6%)	12(4.3%)	3(0.3%)	8(0.8%)	5(1.6%)	7(1.6%)	3(0.6%)	4(2.3%)	5(1%)	0(0%)	4(1%)	1(0.2%)	0(0%)	2(4.3%)	5(3.1%)	0(0%)	0(0%)	0(0%)	0(0%)	0(0%)	0(0%)	0(0%)
MUC6(136)	41(6.8%)	37(4.3%)	12(4.3%)	2(0.2%)	8(0.8%)	1(0.3%)	3(0.7%)	10(2.1%)	1(0.6%)	6(1.2%)	4(3.9%)	5(1.3%)	0(0%)	1(0.3%)	1(2.1%)	4(2.5%)	0(0%)	0(0%)	0(0%)	0(0%)	0(0%)	0(0%)	0(0%)
NLRP8(136)	29(4.8%)	46(5.4%)	9(3.2%)	2(0.2%)	5(0.5%)	17(5.3%)	1(0.2%)	5(1.1%)	5(2.9%)	5(1%)	5(4.9%)	0(0%)	0(0%)	2(0.6%)	1(2.1%)	2(1.2%)	2(0.6%)	0(0%)	0(0%)	0(0%)	0(0%)	0(0%)	0(0%)
NSD1(136)	30(5%)	28(3.3%)	26(9.3%)	8(0.8%)	3(0.3%)	4(1.3%)	2(0.5%)	8(1.7%)	2(1.2%)	5(1%)	7(6.8%)	2(0.5%)	1(0.2%)	0(0%)	2(4.3%)	7(4.3%)	0(0%)	0(0%)	0(0%)	0(0%)	1(2%)	0(0%)	0(0%)
PCDHA1(136)	28(4.7%)	42(4.9%)	16(5.7%)	3(0.3%)	9(0.9%)	15(4.7%)	4(0.9%)	3(0.6%)	1(0.6%)	1(0.2%)	2(1.9%)	3(0.8%)	0(0%)	2(0.6%)	2(4.3%)	5(3.1%)	0(0%)	0(0%)	0(0%)	0(0%)	0(0%)	0(0%)	0(0%)
PCNX(136)	29(4.8%)	48(5.6%)	15(5.3%)	4(0.4%)	6(0.6%)	7(2.2%)	6(1.4%)	5(1.1%)	6(3.5%)	2(0.4%)	3(2.9%)	4(1%)	0(0%)	0(0%)	1(2.1%)	0(0%)	0(0%)	0(0%)	0(0%)	0(0%)	0(0%)	0(0%)	0(0%)
RBP2(136)	34(5.7%)	42(4.9%)	30(10.7%)	0(0%)	8(0.8%)	11(3.4%)	0(0%)	0(0%)	0(0%)	0(0%)	8(7.8%)	3(0.8%)	0(0%)	0(0%)	0(0%)	0(0%)	0(0%)	0(0%)	0(0%)	0(0%)	0(0%)	0(0%)	0(0%)
SPTBN1(136)	36(6%)	24(2.8%)	22(7.8%)	9(0.9%)	7(0.7%)	7(2.2%)	4(0.9%)	6(1.3%)	2(1.2%)	5(1%)	6(5.8%)	2(0.5%)	0(0%)	1(0.3%)	1(2.1%)	2(1.2%)	1(0.3%)	0(0%)	0(0%)	0(0%)	1(2%)	0(0%)	0(0%)
ABCA10(135)	34(5.7%)	43(5%)	18(6.4%)	5(0.5%)	9(0.9%)	7(2.2%)	3(0.7%)	2(0.4%)	3(1.7%)	4(0.8%)	4(3.9%)	0(0%)	0(0%)	1(0.3%)	1(2.1%)	1(0.6%)	0(0%)	0(0%)	0(0%)	0(0%)	0(0%)	0(0%)	0(0%)
BAT2D1(135)	32(5.3%)	38(4.4%)	21(7.5%)	1(0.1%)	8(0.8%)	6(1.9%)	11(2.5%)	4(0.8%)	3(1.7%)	3(0.6%)	2(1.9%)	1(0.3%)	2(0.4%)	1(0.3%)	0(0%)	1(0.6%)	1(0.3%)	0(0%)	0(0%)	0(0%)	0(0%)	0(0%)	0(0%)
C6(135)	24(4%)	46(5.4%)	13(4.6%)	1(0.1%)	5(0.5%)	27(8.4%)	1(0.2%)	5(1.1%)	2(1.2%)	4(0.8%)	0(0%)	2(0.5%)	3(0.6%)	1(0.3%)	1(2.1%)	0(0%)	0(0%)	0(0%)	0(0%)	0(0%)	0(0%)	0(0%)	0(0%)
CIT(135)	32(5.3%)	24(2.8%)	21(7.5%)	5(0.5%)	17(1.8%)	7(2.2%)	5(1.1%)	3(0.6%)	4(2.3%)	7(1.4%)	3(2.9%)	3(0.8%)	1(0.2%)	0(0%)	1(2.1%)	1(0.6%)	0(0%)	0(0%)	0(0%)	1(1.8%)	0(0%)	0(0%)	0(0%)
FLNA(135)	37(6.2%)	41(4.8%)	29(10.3%)	2(0.2%)	4(0.4%)	1(0.3%)	3(0.7%)	4(0.8%)	3(1.7%)	1(0.2%)	4(3.9%)	0(0%)	3(0.6%)	1(0.3%)	0(0%)	2(1.2%)	0(0%)	0(0%)	0(0%)	0(0%)	0(0%)	0(0%)	0(0%)
FRMPD4(135)	35(5.8%)	32(3.7%)	15(5.3%)	4(0.4%)	10(1.1%)	12(3.8%)	4(0.9%)	2(0.4%)	5(2.9%)	6(1.2%)	2(1.9%)	1(0.3%)	2(0.4%)	3(0.9%)	0(0%)	0(0%)	0(0%)	1(1.4%)	0(0%)	0(0%)	0(0%)	0(0%)	1(2.4%)
GRIA1(135)	39(6.5%)	22(2.6%)	12(4.3%)	1(0.1%)	8(0.8%)	12(3.8%)	8(1.8%)	4(0.8%)	9(5.2%)	1(0.2%)	4(3.9%)	7(1.8%)	0(0%)	5(1.4%)	0(0%)	1(0.6%)	0(0%)	0(0%)	1(2.9%)	0(0%)	0(0%)	1(4.3%)	0(0%)
MAP3K4(135)	54(9%)	27(3.1%)	20(7.1%)	3(0.3%)	10(1.1%)	1(0.3%)	5(1.1%)	5(1.1%)	3(1.7%)	3(0.6%)	3(2.9%)	0(0%)	0(0%)	1(0.3%)	0(0%)	0(0%)	0(0%)	0(0%)	0(0%)	0(0%)	0(0%)	0(0%)	0(0%)
ATP10B(134)	25(4.2%)	38(4.4%)	17(6%)	3(0.3%)	15(1.6%)	3(0.9%)	10(2.3%)	1(0.2%)	2(1.2%)	4(0.8%)	1(1%)	5(1.3%)	2(0.4%)	1(0.3%)	1(2.1%)	0(0%)	5(1.5%)	0(0%)	0(0%)	0(0%)	1(2%)	0(0%)	0(0%)
C3(134)	31(5.2%)	22(2.6%)	20(7.1%)	5(0.5%)	9(0.9%)	16(5%)	11(2.5%)	6(1.3%)	2(1.2%)	1(0.2%)	1(1%)	7(1.8%)	0(0%)	1(0.3%)	1(2.1%)	1(0.6%)	0(0%)	0(0%)	0(0%)	0(0%)	0(0%)	0(0%)	0(0%)
CCDC141(134)	32(5.3%)	42(4.9%)	16(5.7%)	2(0.2%)	4(0.4%)	14(4.4%)	4(0.9%)	1(0.2%)	3(1.7%)	8(1.6%)	3(2.9%)	0(0%)	0(0%)	4(1.2%)	0(0%)	0(0%)	0(0%)	0(0%)	0(0%)	0(0%)	1(2%)	0(0%)	0(0%)
CCDC88A(134)	43(7.2%)	25(2.9%)	17(6%)	1(0.1%)	7(0.7%)	7(2.2%)	6(1.4%)	3(0.6%)	4(2.3%)	4(0.8%)	4(3.9%)	5(1.3%)	1(0.2%)	4(1.2%)	2(4.3%)	0(0%)	1(0.3%)	0(0%)	0(0%)	0(0%)	0(0%)	0(0%)	0(0%)
CEP290(134)	43(7.2%)	16(1.9%)	31(11%)	1(0.1%)	8(0.8%)	1(0.3%)	7(1.6%)	7(1.5%)	5(2.9%)	5(1%)	2(1.9%)	2(0.5%)	1(0.2%)	1(0.3%)	1(2.1%)	0(0%)	3(0.9%)	0(0%)	0(0%)	0(0%)	0(0%)	0(0%)	0(0%)
CUX1(134)	23(3.8%)	37(4.3%)	25(8.9%)	2(0.2%)	4(0.4%)	6(1.9%)	4(0.9%)	9(1.9%)	3(1.7%)	6(1.2%)	5(4.9%)	6(1.6%)	0(0%)	3(0.9%)	0(0%)	0(0%)	0(0%)	0(0%)	0(0%)	0(0%)	1(2%)	0(0%)	0(0%)
EZH2(134)	48(8%)	12(1.4%)	12(4.3%)	43(4.3%)	1(0.1%)	5(1.6%)	1(0.2%)	3(0.6%)	4(2.3%)	0(0%)	1(1%)	0(0%)	0(0%)	0(0%)	0(0%)	3(1.9%)	0(0%)	0(0%)	0(0%)	0(0%)	0(0%)	0(0%)	1(2.4%)
GRIA2(134)	30(5%)	35(4.1%)	17(6%)	7(0.7%)	5(0.5%)	9(2.8%)	5(1.1%)	1(0.2%)	9(5.2%)	8(1.6%)	1(1%)	1(0.3%)	0(0%)	0(0%)	1(2.1%)	3(1.9%)	1(0.3%)	0(0%)	0(0%)	0(0%)	1(2%)	0(0%)	0(0%)
HEATR1(134)	26(4.3%)	42(4.9%)	21(7.5%)	2(0.2%)	10(1.1%)	7(2.2%)	3(0.7%)	4(0.8%)	4(2.3%)	6(1.2%)	4(3.9%)	1(0.3%)	1(0.2%)	2(0.6%)	0(0%)	1(0.6%)	0(0%)	0(0%)	0(0%)	0(0%)	0(0%)	0(0%)	0(0%)
NLRP12(134)	28(4.7%)	48(5.6%)	10(3.6%)	2(0.2%)	8(0.8%)	11(3.4%)	3(0.7%)	4(0.8%)	3(1.7%)	4(0.8%)	0(0%)	1(0.3%)	0(0%)	3(0.9%)	2(4.3%)	5(3.1%)	1(0.3%)	0(0%)	0(0%)	0(0%)	1(2%)	0(0%)	0(0%)
PCDHA5(134)	35(5.8%)	33(3.8%)	13(4.6%)	1(0.1%)	7(0.7%)	13(4.1%)	5(1.1%)	7(1.5%)	4(2.3%)	1(0.2%)	1(1%)	8(2.1%)	0(0%)	2(0.6%)	0(0%)	3(1.9%)	1(0.3%)	0(0%)	0(0%)	0(0%)	0(0%)	0(0%)	0(0%)
PDE1C(134)	21(3.5%)	47(5.5%)	10(3.6%)	3(0.3%)	4(0.4%)	17(5.3%)	5(1.1%)	3(0.6%)	6(3.5%)	5(1%)	4(3.9%)	4(1%)	1(0.2%)	1(0.3%)	0(0%)	2(1.2%)	0(0%)	1(1.4%)	0(0%)	0(0%)	0(0%)	0(0%)	0(0%)
SLITRK1(134)	30(5%)	54(6.3%)	15(5.3%)	2(0.2%)	4(0.4%)	7(2.2%)	5(1.1%)	1(0.2%)	7(4%)	3(0.6%)	0(0%)	4(1%)	1(0.2%)	0(0%)	0(0%)	1(0.6%)	0(0%)	0(0%)	0(0%)	0(0%)	0(0%)	0(0%)	0(0%)
STAG2(134)	19(3.2%)	30(3.5%)	22(7.8%)	10(1%)	10(1.1%)	8(2.5%)	5(1.1%)	8(1.7%)	3(1.7%)	4(0.8%)	9(8.7%)	2(0.5%)	4(0.8%)	0(0%)	0(0%)	0(0%)	0(0%)	0(0%)	0(0%)	0(0%)	0(0%)	0(0%)	0(0%)
TACC2(134)	32(5.3%)	28(3.3%)	14(5%)	5(0.5%)	11(1.2%)	17(5.3%)	2(0.5%)	5(1.1%)	3(1.7%)	7(1.4%)	4(3.9%)	1(0.3%)	0(0%)	0(0%)	2(4.3%)	2(1.2%)	0(0%)	0(0%)	0(0%)	1(1.8%)	0(0%)	0(0%)	0(0%)
TNS1(134)	44(7.3%)	28(3.3%)	20(7.1%)	2(0.2%)	7(0.7%)	6(1.9%)	3(0.7%)	4(0.8%)	4(2.3%)	3(0.6%)	3(2.9%)	4(1%)	0(0%)	1(0.3%)	2(4.3%)	3(1.9%)	0(0%)	0(0%)	0(0%)	0(0%)	0(0%)	0(0%)	0(0%)
TUBA3D(134)	27(4.5%)	50(5.8%)	9(3.2%)	0(0%)	7(0.7%)	15(4.7%)	0(0%)	1(0.2%)	7(4%)	0(0%)	3(2.9%)	7(1.8%)	0(0%)	2(0.6%)	1(2.1%)	3(1.9%)	0(0%)	2(2.7%)	0(0%)	0(0%)	0(0%)	0(0%)	0(0%)
UTP20(134)	39(6.5%)	22(2.6%)	21(7.5%)	1(0.1%)	8(0.8%)	6(1.9%)	7(1.6%)	3(0.6%)	3(1.7%)	5(1%)	7(6.8%)	2(0.5%)	1(0.2%)	2(0.6%)	2(4.3%)	2(1.2%)	2(0.6%)	1(1.4%)	0(0%)	0(0%)	0(0%)	0(0%)	0(0%)
ZZEF1(134)	33(5.5%)	22(2.6%)	21(7.5%)	5(0.5%)	6(0.6%)	8(2.5%)	2(0.5%)	8(1.7%)	5(2.9%)	4(0.8%)	5(4.9%)	4(1%)	1(0.2%)	1(0.3%)	4(8.5%)	4(2.5%)	0(0%)	1(1.4%)	0(0%)	0(0%)	0(0%)	0(0%)	0(0%)
C7orf58(133)	28(4.7%)	49(5.7%)	13(4.6%)	0(0%)	5(0.5%)	11(3.4%)	3(0.7%)	7(1.5%)	5(2.9%)	1(0.2%)	5(4.9%)	1(0.3%)	0(0%)	3(0.9%)	2(4.3%)	0(0%)	0(0%)	0(0%)	0(0%)	0(0%)	0(0%)	0(0%)	0(0%)
COL4A6(133)	27(4.5%)	42(4.9%)	20(7.1%)	3(0.3%)	9(0.9%)	11(3.4%)	4(0.9%)	5(1.1%)	2(1.2%)	4(0.8%)	1(1%)	1(0.3%)	1(0.2%)	0(0%)	2(4.3%)	0(0%)	0(0%)	1(1.4%)	0(0%)	0(0%)	0(0%)	0(0%)	0(0%)
DOCK3(133)	33(5.5%)	27(3.1%)	21(7.5%)	0(0%)	7(0.7%)	3(0.9%)	13(3%)	4(0.8%)	3(1.7%)	6(1.2%)	2(1.9%)	4(1%)	0(0%)	4(1.2%)	0(0%)	1(0.6%)	2(0.6%)	2(2.7%)	1(2.9%)	0(0%)	0(0%)	0(0%)	0(0%)
GNAS(133)	39(6.5%)	24(2.8%)	19(6.8%)	3(0.3%)	5(0.5%)	1(0.3%)	4(0.9%)	4(0.8%)	7(4%)	3(0.6%)	3(2.9%)	2(0.5%)	4(0.8%)	10(2.9%)	2(4.3%)	3(1.9%)	0(0%)	0(0%)	0(0%)	0(0%)	0(0%)	0(0%)	0(0%)
KIF1B(133)	26(4.3%)	33(3.8%)	23(8.2%)	2(0.2%)	7(0.7%)	8(2.5%)	4(0.9%)	14(2.9%)	3(1.7%)	5(1%)	0(0%)	2(0.5%)	0(0%)	1(0.3%)	2(4.3%)	3(1.9%)	0(0%)	0(0%)	0(0%)	0(0%)	0(0%)	0(0%)	0(0%)
NF2(133)	69(11.5%)	9(1%)	7(2.5%)	1(0.1%)	4(0.4%)	0(0%)	2(0.5%)	11(2.3%)	0(0%)	3(0.6%)	2(1.9%)	1(0.3%)	5(1%)	0(0%)	0(0%)	1(0.6%)	0(0%)	1(1.4%)	0(0%)	17(30.9%)	0(0%)	0(0%)	0(0%)
NUP205(133)	32(5.3%)	32(3.7%)	22(7.8%)	2(0.2%)	5(0.5%)	4(1.3%)	7(1.6%)	7(1.5%)	5(2.9%)	6(1.2%)	2(1.9%)	2(0.5%)	2(0.4%)	1(0.3%)	1(2.1%)	1(0.6%)	1(0.3%)	1(1.4%)	0(0%)	0(0%)	0(0%)	0(0%)	0(0%)
PCDHA13(133)	35(5.8%)	31(3.6%)	12(4.3%)	7(0.7%)	5(0.5%)	12(3.8%)	8(1.8%)	2(0.4%)	4(2.3%)	3(0.6%)	0(0%)	8(2.1%)	1(0.2%)	1(0.3%)	2(4.3%)	2(1.2%)	0(0%)	0(0%)	0(0%)	0(0%)	0(0%)	0(0%)	0(0%)
DPYD(132)	42(7%)	26(3%)	15(5.3%)	1(0.1%)	3(0.3%)	16(5%)	1(0.2%)	6(1.3%)	7(4%)	3(0.6%)	2(1.9%)	5(1.3%)	2(0.4%)	0(0%)	1(2.1%)	1(0.6%)	1(0.3%)	0(0%)	0(0%)	0(0%)	0(0%)	0(0%)	0(0%)
FSCB(132)	23(3.8%)	56(6.5%)	13(4.6%)	1(0.1%)	4(0.4%)	8(2.5%)	1(0.2%)	4(0.8%)	7(4%)	2(0.4%)	1(1%)	4(1%)	0(0%)	0(0%)	4(8.5%)	4(2.5%)	0(0%)	0(0%)	0(0%)	0(0%)	0(0%)	0(0%)	0(0%)
ITIH5(132)	30(5%)	42(4.9%)	11(3.9%)	1(0.1%)	5(0.5%)	9(2.8%)	4(0.9%)	9(1.9%)	6(3.5%)	6(1.2%)	2(1.9%)	1(0.3%)	1(0.2%)	1(0.3%)	3(6.4%)	0(0%)	1(0.3%)	0(0%)	0(0%)	0(0%)	0(0%)	0(0%)	0(0%)
MAP3K1(132)	20(3.3%)	10(1.2%)	23(8.2%)	0(0%)	62(6.5%)	1(0.3%)	3(0.7%)	6(1.3%)	2(1.2%)	1(0.2%)	3(2.9%)	0(0%)	0(0%)	0(0%)	1(2.1%)	0(0%)	0(0%)	0(0%)	0(0%)	0(0%)	0(0%)	0(0%)	0(0%)
MDGA2(132)	30(5%)	47(5.5%)	17(6%)	2(0.2%)	6(0.6%)	0(0%)	2(0.5%)	3(0.6%)	8(4.6%)	5(1%)	1(1%)	2(0.5%)	0(0%)	1(0.3%)	3(6.4%)	4(2.5%)	0(0%)	1(1.4%)	0(0%)	0(0%)	0(0%)	0(0%)	0(0%)
MED13(132)	27(4.5%)	25(2.9%)	22(7.8%)	0(0%)	10(1.1%)	2(0.6%)	2(0.5%)	22(4.6%)	3(1.7%)	2(0.4%)	7(6.8%)	2(0.5%)	1(0.2%)	1(0.3%)	1(2.1%)	3(1.9%)	2(0.6%)	0(0%)	0(0%)	0(0%)	0(0%)	0(0%)	0(0%)
NRK(132)	28(4.7%)	39(4.5%)	23(8.2%)	3(0.3%)	13(1.4%)	3(0.9%)	2(0.5%)	2(0.4%)	7(4%)	2(0.4%)	0(0%)	2(0.5%)	0(0%)	2(0.6%)	0(0%)	5(3.1%)	1(0.3%)	0(0%)	0(0%)	0(0%)	0(0%)	0(0%)	0(0%)
PCDHGA1(132)	26(4.3%)	50(5.8%)	13(4.6%)	1(0.1%)	6(0.6%)	10(3.1%)	3(0.7%)	3(0.6%)	5(2.9%)	2(0.4%)	4(3.9%)	1(0.3%)	1(0.2%)	3(0.9%)	3(6.4%)	1(0.6%)	0(0%)	0(0%)	0(0%)	0(0%)	0(0%)	0(0%)	0(0%)
SLITRK5(132)	29(4.8%)	47(5.5%)	12(4.3%)	2(0.2%)	3(0.3%)	3(0.9%)	9(2.1%)	6(1.3%)	7(4%)	2(0.4%)	1(1%)	3(0.8%)	1(0.2%)	3(0.9%)	1(2.1%)	3(1.9%)	0(0%)	0(0%)	0(0%)	0(0%)	0(0%)	0(0%)	0(0%)
TRPC4(132)	36(6%)	32(3.7%)	13(4.6%)	4(0.4%)	6(0.6%)	6(1.9%)	7(1.6%)	5(1.1%)	6(3.5%)	6(1.2%)	4(3.9%)	2(0.5%)	0(0%)	0(0%)	2(4.3%)	0(0%)	0(0%)	2(2.7%)	0(0%)	0(0%)	1(2%)	0(0%)	0(0%)
ZNF236(132)	29(4.8%)	43(5%)	13(4.6%)	2(0.2%)	4(0.4%)	2(0.6%)	4(0.9%)	3(0.6%)	7(4%)	8(1.6%)	3(2.9%)	5(1.3%)	0(0%)	3(0.9%)	2(4.3%)	3(1.9%)	0(0%)	1(1.4%)	0(0%)	0(0%)	0(0%)	0(0%)	0(0%)
ADCY1(131)	34(5.7%)	39(4.5%)	17(6%)	4(0.4%)	5(0.5%)	13(4.1%)	1(0.2%)	2(0.4%)	6(3.5%)	4(0.8%)	1(1%)	3(0.8%)	0(0%)	0(0%)	1(2.1%)	1(0.6%)	0(0%)	0(0%)	0(0%)	0(0%)	0(0%)	0(0%)	0(0%)
ARAP2(131)	30(5%)	43(5%)	17(6%)	3(0.3%)	4(0.4%)	11(3.4%)	5(1.1%)	4(0.8%)	1(0.6%)	3(0.6%)	2(1.9%)	2(0.5%)	1(0.2%)	1(0.3%)	2(4.3%)	0(0%)	2(0.6%)	0(0%)	0(0%)	0(0%)	0(0%)	0(0%)	0(0%)
CDKN2A(131)	13(2.2%)	40(4.7%)	2(0.7%)	3(0.3%)	0(0%)	23(7.2%)	5(1.1%)	2(0.4%)	21(12.1%)	0(0%)	3(2.9%)	1(0.3%)	1(0.2%)	6(1.7%)	0(0%)	7(4.3%)	0(0%)	3(4.1%)	0(0%)	0(0%)	1(2%)	0(0%)	0(0%)
COL27A1(131)	36(6%)	27(3.1%)	14(5%)	7(0.7%)	3(0.3%)	7(2.2%)	2(0.5%)	4(0.8%)	7(4%)	4(0.8%)	5(4.9%)	5(1.3%)	3(0.6%)	3(0.9%)	2(4.3%)	0(0%)	1(0.3%)	1(1.4%)	0(0%)	0(0%)	0(0%)	0(0%)	0(0%)
FAM75D4(131)	19(3.2%)	63(7.3%)	19(6.8%)	2(0.2%)	9(0.9%)	0(0%)	5(1.1%)	3(0.6%)	6(3.5%)	1(0.2%)	1(1%)	0(0%)	0(0%)	0(0%)	0(0%)	1(0.6%)	1(0.3%)	1(1.4%)	0(0%)	0(0%)	0(0%)	0(0%)	0(0%)
GRIK3(131)	36(6%)	38(4.4%)	13(4.6%)	6(0.6%)	6(0.6%)	6(1.9%)	5(1.1%)	3(0.6%)	5(2.9%)	3(0.6%)	2(1.9%)	2(0.5%)	0(0%)	2(0.6%)	1(2.1%)	0(0%)	0(0%)	1(1.4%)	0(0%)	1(1.8%)	1(2%)	0(0%)	0(0%)
NES(131)	27(4.5%)	46(5.4%)	16(5.7%)	1(0.1%)	5(0.5%)	5(1.6%)	5(1.1%)	4(0.8%)	2(1.2%)	6(1.2%)	8(7.8%)	1(0.3%)	1(0.2%)	0(0%)	3(6.4%)	0(0%)	1(0.3%)	0(0%)	0(0%)	0(0%)	0(0%)	0(0%)	0(0%)
NLRP5(131)	29(4.8%)	49(5.7%)	16(5.7%)	3(0.3%)	5(0.5%)	2(0.6%)	4(0.9%)	4(0.8%)	3(1.7%)	5(1%)	0(0%)	2(0.5%)	5(1%)	1(0.3%)	1(2.1%)	1(0.6%)	1(0.3%)	0(0%)	0(0%)	0(0%)	0(0%)	0(0%)	0(0%)
PHLDB2(131)	28(4.7%)	33(3.8%)	17(6%)	2(0.2%)	5(0.5%)	16(5%)	5(1.1%)	4(0.8%)	6(3.5%)	7(1.4%)	4(3.9%)	0(0%)	2(0.4%)	0(0%)	1(2.1%)	0(0%)	0(0%)	1(1.4%)	0(0%)	0(0%)	0(0%)	0(0%)	0(0%)
SMG1(131)	30(5%)	34(4%)	28(10%)	2(0.2%)	11(1.2%)	2(0.6%)	5(1.1%)	5(1.1%)	6(3.5%)	4(0.8%)	2(1.9%)	0(0%)	0(0%)	1(0.3%)	0(0%)	0(0%)	1(0.3%)	0(0%)	0(0%)	0(0%)	0(0%)	0(0%)	0(0%)
ZNF318(131)	38(6.3%)	29(3.4%)	16(5.7%)	4(0.4%)	7(0.7%)	7(2.2%)	4(0.9%)	5(1.1%)	5(2.9%)	5(1%)	0(0%)	3(0.8%)	2(0.4%)	1(0.3%)	1(2.1%)	0(0%)	3(0.9%)	1(1.4%)	0(0%)	0(0%)	0(0%)	0(0%)	0(0%)
CEP192(130)	29(4.8%)	46(5.4%)	18(6.4%)	1(0.1%)	9(0.9%)	5(1.6%)	2(0.5%)	2(0.4%)	4(2.3%)	4(0.8%)	1(1%)	0(0%)	0(0%)	4(1.2%)	3(6.4%)	0(0%)	2(0.6%)	0(0%)	0(0%)	0(0%)	0(0%)	0(0%)	0(0%)
CNGB3(130)	27(4.5%)	50(5.8%)	13(4.6%)	0(0%)	5(0.5%)	12(3.8%)	4(0.9%)	6(1.3%)	3(1.7%)	4(0.8%)	0(0%)	2(0.5%)	0(0%)	3(0.9%)	0(0%)	1(0.6%)	0(0%)	0(0%)	0(0%)	0(0%)	0(0%)	0(0%)	0(0%)
DNMT3A(130)	26(4.3%)	21(2.4%)	8(2.8%)	44(4.4%)	4(0.4%)	3(0.9%)	6(1.4%)	7(1.5%)	1(0.6%)	4(0.8%)	0(0%)	1(0.3%)	0(0%)	0(0%)	1(2.1%)	2(1.2%)	0(0%)	1(1.4%)	0(0%)	1(1.8%)	0(0%)	0(0%)	0(0%)
DSG4(130)	29(4.8%)	37(4.3%)	11(3.9%)	6(0.6%)	5(0.5%)	17(5.3%)	3(0.7%)	4(0.8%)	3(1.7%)	6(1.2%)	2(1.9%)	1(0.3%)	2(0.4%)	1(0.3%)	1(2.1%)	0(0%)	2(0.6%)	0(0%)	0(0%)	0(0%)	0(0%)	0(0%)	0(0%)
KCNH8(130)	23(3.8%)	50(5.8%)	16(5.7%)	3(0.3%)	4(0.4%)	5(1.6%)	10(2.3%)	5(1.1%)	4(2.3%)	4(0.8%)	2(1.9%)	2(0.5%)	0(0%)	0(0%)	0(0%)	1(0.6%)	1(0.3%)	0(0%)	0(0%)	0(0%)	0(0%)	0(0%)	0(0%)
KIAA1217(130)	33(5.5%)	13(1.5%)	25(8.9%)	8(0.8%)	3(0.3%)	11(3.4%)	10(2.3%)	5(1.1%)	4(2.3%)	4(0.8%)	4(3.9%)	5(1.3%)	2(0.4%)	0(0%)	2(4.3%)	0(0%)	1(0.3%)	0(0%)	0(0%)	0(0%)	0(0%)	0(0%)	0(0%)
PKD1L2(130)	27(4.5%)	33(3.8%)	17(6%)	10(1%)	7(0.7%)	1(0.3%)	2(0.5%)	6(1.3%)	4(2.3%)	7(1.4%)	2(1.9%)	1(0.3%)	7(1.3%)	2(0.6%)	1(2.1%)	1(0.6%)	2(0.6%)	0(0%)	0(0%)	0(0%)	0(0%)	0(0%)	0(0%)
SIPA1L1(130)	29(4.8%)	35(4.1%)	20(7.1%)	2(0.2%)	8(0.8%)	11(3.4%)	6(1.4%)	1(0.2%)	5(2.9%)	5(1%)	2(1.9%)	2(0.5%)	1(0.2%)	1(0.3%)	1(2.1%)	0(0%)	0(0%)	0(0%)	0(0%)	0(0%)	0(0%)	0(0%)	1(2.4%)
ANKHD1-EIF4EBP3(129)	44(7.3%)	24(2.8%)	20(7.1%)	1(0.1%)	5(0.5%)	5(1.6%)	11(2.5%)	4(0.8%)	1(0.6%)	4(0.8%)	7(6.8%)	1(0.3%)	1(0.2%)	0(0%)	1(2.1%)	0(0%)	0(0%)	0(0%)	0(0%)	0(0%)	0(0%)	0(0%)	0(0%)
CNTN5(129)	34(5.7%)	45(5.2%)	15(5.3%)	6(0.6%)	4(0.4%)	4(1.3%)	4(0.9%)	4(0.8%)	2(1.2%)	3(0.6%)	1(1%)	2(0.5%)	1(0.2%)	2(0.6%)	0(0%)	2(1.2%)	0(0%)	0(0%)	0(0%)	0(0%)	0(0%)	0(0%)	0(0%)
CR1(129)	27(4.5%)	39(4.5%)	18(6.4%)	3(0.3%)	9(0.9%)	2(0.6%)	2(0.5%)	12(2.5%)	3(1.7%)	3(0.6%)	3(2.9%)	5(1.3%)	2(0.4%)	0(0%)	0(0%)	1(0.6%)	0(0%)	0(0%)	0(0%)	0(0%)	0(0%)	0(0%)	0(0%)
DOCK4(129)	29(4.8%)	36(4.2%)	15(5.3%)	7(0.7%)	6(0.6%)	2(0.6%)	7(1.6%)	7(1.5%)	7(4%)	5(1%)	4(3.9%)	0(0%)	0(0%)	0(0%)	0(0%)	3(1.9%)	1(0.3%)	0(0%)	0(0%)	0(0%)	0(0%)	0(0%)	0(0%)
MYO9A(129)	29(4.8%)	25(2.9%)	22(7.8%)	5(0.5%)	11(1.2%)	7(2.2%)	8(1.8%)	3(0.6%)	1(0.6%)	5(1%)	2(1.9%)	4(1%)	1(0.2%)	2(0.6%)	2(4.3%)	1(0.6%)	1(0.3%)	0(0%)	0(0%)	0(0%)	0(0%)	0(0%)	0(0%)
MYOM1(129)	38(6.3%)	25(2.9%)	26(9.3%)	1(0.1%)	3(0.3%)	1(0.3%)	3(0.7%)	7(1.5%)	5(2.9%)	5(1%)	2(1.9%)	3(0.8%)	2(0.4%)	1(0.3%)	1(2.1%)	2(1.2%)	4(1.2%)	0(0%)	0(0%)	0(0%)	0(0%)	0(0%)	0(0%)
MYPN(129)	26(4.3%)	47(5.5%)	22(7.8%)	2(0.2%)	5(0.5%)	8(2.5%)	2(0.5%)	5(1.1%)	1(0.6%)	2(0.4%)	1(1%)	1(0.3%)	1(0.2%)	0(0%)	1(2.1%)	4(2.5%)	1(0.3%)	0(0%)	0(0%)	0(0%)	0(0%)	0(0%)	0(0%)
PCNXL2(129)	28(4.7%)	37(4.3%)	17(6%)	0(0%)	17(1.8%)	1(0.3%)	5(1.1%)	8(1.7%)	6(3.5%)	1(0.2%)	3(2.9%)	0(0%)	0(0%)	3(0.9%)	0(0%)	1(0.6%)	2(0.6%)	0(0%)	0(0%)	0(0%)	0(0%)	0(0%)	0(0%)
PDZRN4(129)	34(5.7%)	25(2.9%)	16(5.7%)	4(0.4%)	7(0.7%)	8(2.5%)	5(1.1%)	2(0.4%)	11(6.4%)	3(0.6%)	3(2.9%)	2(0.5%)	0(0%)	2(0.6%)	3(6.4%)	3(1.9%)	1(0.3%)	0(0%)	0(0%)	0(0%)	0(0%)	0(0%)	0(0%)
STON1-GTF2A1L(129)	34(5.7%)	43(5%)	10(3.6%)	2(0.2%)	5(0.5%)	9(2.8%)	4(0.9%)	3(0.6%)	7(4%)	2(0.4%)	2(1.9%)	4(1%)	0(0%)	1(0.3%)	0(0%)	0(0%)	2(0.6%)	0(0%)	0(0%)	1(1.8%)	0(0%)	0(0%)	0(0%)
SYCP2(129)	32(5.3%)	18(2.1%)	22(7.8%)	2(0.2%)	10(1.1%)	8(2.5%)	11(2.5%)	1(0.2%)	5(2.9%)	7(1.4%)	2(1.9%)	1(0.3%)	1(0.2%)	1(0.3%)	5(10.6%)	2(1.2%)	1(0.3%)	0(0%)	0(0%)	0(0%)	0(0%)	0(0%)	0(0%)
TLL1(129)	32(5.3%)	33(3.8%)	15(5.3%)	1(0.1%)	2(0.2%)	15(4.7%)	4(0.9%)	4(0.8%)	10(5.8%)	4(0.8%)	2(1.9%)	4(1%)	0(0%)	1(0.3%)	1(2.1%)	1(0.6%)	0(0%)	0(0%)	0(0%)	0(0%)	0(0%)	0(0%)	0(0%)
TSHZ2(129)	27(4.5%)	48(5.6%)	8(2.8%)	8(0.8%)	8(0.8%)	8(2.5%)	2(0.5%)	2(0.4%)	3(1.7%)	5(1%)	3(2.9%)	2(0.5%)	1(0.2%)	1(0.3%)	1(2.1%)	1(0.6%)	1(0.3%)	0(0%)	0(0%)	0(0%)	0(0%)	0(0%)	0(0%)
ZNF479(129)	16(2.7%)	60(7%)	14(5%)	1(0.1%)	1(0.1%)	1(0.3%)	4(0.9%)	6(1.3%)	3(1.7%)	6(1.2%)	7(6.8%)	5(1.3%)	0(0%)	0(0%)	1(2.1%)	2(1.2%)	1(0.3%)	1(1.4%)	0(0%)	0(0%)	0(0%)	0(0%)	0(0%)
ABCC12(128)	27(4.5%)	40(4.7%)	17(6%)	4(0.4%)	7(0.7%)	15(4.7%)	3(0.7%)	3(0.6%)	2(1.2%)	2(0.4%)	1(1%)	3(0.8%)	0(0%)	1(0.3%)	1(2.1%)	0(0%)	0(0%)	0(0%)	0(0%)	0(0%)	0(0%)	0(0%)	2(4.9%)
DIP2C(128)	31(5.2%)	30(3.5%)	19(6.8%)	2(0.2%)	6(0.6%)	7(2.2%)	2(0.5%)	9(1.9%)	9(5.2%)	3(0.6%)	3(2.9%)	5(1.3%)	0(0%)	1(0.3%)	0(0%)	1(0.6%)	0(0%)	0(0%)	0(0%)	0(0%)	0(0%)	0(0%)	0(0%)
DSEL(128)	44(7.3%)	28(3.3%)	15(5.3%)	4(0.4%)	7(0.7%)	3(0.9%)	2(0.5%)	2(0.4%)	9(5.2%)	2(0.4%)	2(1.9%)	3(0.8%)	0(0%)	2(0.6%)	3(6.4%)	2(1.2%)	0(0%)	0(0%)	0(0%)	0(0%)	0(0%)	0(0%)	0(0%)
EPG5(128)	35(5.8%)	38(4.4%)	16(5.7%)	5(0.5%)	7(0.7%)	2(0.6%)	8(1.8%)	2(0.4%)	0(0%)	3(0.6%)	3(2.9%)	3(0.8%)	0(0%)	1(0.3%)	1(2.1%)	2(1.2%)	2(0.6%)	0(0%)	0(0%)	0(0%)	0(0%)	0(0%)	0(0%)
EPPK1(128)	15(2.5%)	38(4.4%)	16(5.7%)	7(0.7%)	12(1.3%)	2(0.6%)	5(1.1%)	2(0.4%)	4(2.3%)	4(0.8%)	1(1%)	8(2.1%)	5(1%)	1(0.3%)	0(0%)	1(0.6%)	4(1.2%)	0(0%)	1(2.9%)	2(3.6%)	0(0%)	0(0%)	0(0%)
KCNH1(128)	37(6.2%)	44(5.1%)	13(4.6%)	1(0.1%)	6(0.6%)	6(1.9%)	1(0.2%)	2(0.4%)	6(3.5%)	6(1.2%)	0(0%)	3(0.8%)	0(0%)	0(0%)	1(2.1%)	1(0.6%)	0(0%)	1(1.4%)	0(0%)	0(0%)	0(0%)	0(0%)	0(0%)
MMP16(128)	24(4%)	52(6.1%)	9(3.2%)	3(0.3%)	3(0.3%)	6(1.9%)	6(1.4%)	2(0.4%)	6(3.5%)	3(0.6%)	4(3.9%)	5(1.3%)	0(0%)	0(0%)	0(0%)	5(3.1%)	0(0%)	0(0%)	0(0%)	0(0%)	0(0%)	0(0%)	0(0%)
NCKAP1L(128)	28(4.7%)	39(4.5%)	18(6.4%)	1(0.1%)	5(0.5%)	11(3.4%)	2(0.5%)	2(0.4%)	7(4%)	4(0.8%)	1(1%)	3(0.8%)	1(0.2%)	2(0.6%)	3(6.4%)	0(0%)	1(0.3%)	0(0%)	0(0%)	0(0%)	0(0%)	0(0%)	0(0%)
PCDHA12(128)	33(5.5%)	33(3.8%)	27(9.6%)	2(0.2%)	2(0.2%)	8(2.5%)	4(0.9%)	5(1.1%)	6(3.5%)	0(0%)	0(0%)	2(0.5%)	0(0%)	2(0.6%)	0(0%)	4(2.5%)	0(0%)	0(0%)	0(0%)	0(0%)	0(0%)	0(0%)	0(0%)
PCDHA7(128)	31(5.2%)	31(3.6%)	16(5.7%)	4(0.4%)	6(0.6%)	13(4.1%)	5(1.1%)	3(0.6%)	5(2.9%)	2(0.4%)	4(3.9%)	3(0.8%)	1(0.2%)	1(0.3%)	1(2.1%)	1(0.6%)	1(0.3%)	0(0%)	0(0%)	0(0%)	0(0%)	0(0%)	0(0%)
SON(128)	29(4.8%)	25(2.9%)	20(7.1%)	5(0.5%)	7(0.7%)	6(1.9%)	5(1.1%)	3(0.6%)	2(1.2%)	7(1.4%)	4(3.9%)	2(0.5%)	4(0.8%)	3(0.9%)	1(2.1%)	3(1.9%)	2(0.6%)	0(0%)	0(0%)	0(0%)	0(0%)	0(0%)	0(0%)
USP29(128)	24(4%)	51(5.9%)	12(4.3%)	1(0.1%)	4(0.4%)	13(4.1%)	4(0.9%)	4(0.8%)	2(1.2%)	3(0.6%)	2(1.9%)	2(0.5%)	0(0%)	2(0.6%)	0(0%)	1(0.6%)	1(0.3%)	0(0%)	0(0%)	0(0%)	2(4.1%)	0(0%)	0(0%)
AHCTF1(127)	29(4.8%)	29(3.4%)	18(6.4%)	0(0%)	10(1.1%)	6(1.9%)	8(1.8%)	4(0.8%)	5(2.9%)	7(1.4%)	3(2.9%)	0(0%)	0(0%)	1(0.3%)	3(6.4%)	1(0.6%)	2(0.6%)	1(1.4%)	0(0%)	0(0%)	0(0%)	0(0%)	0(0%)
ARHGAP21(127)	33(5.5%)	25(2.9%)	20(7.1%)	3(0.3%)	7(0.7%)	6(1.9%)	7(1.6%)	8(1.7%)	3(1.7%)	5(1%)	1(1%)	4(1%)	1(0.2%)	3(0.9%)	1(2.1%)	0(0%)	0(0%)	0(0%)	0(0%)	0(0%)	0(0%)	0(0%)	0(0%)
ATL1(127)	40(6.7%)	35(4.1%)	13(4.6%)	6(0.6%)	0(0%)	8(2.5%)	14(3.2%)	0(0%)	0(0%)	8(1.6%)	0(0%)	0(0%)	0(0%)	3(0.9%)	0(0%)	0(0%)	0(0%)	0(0%)	0(0%)	0(0%)	0(0%)	0(0%)	0(0%)
C20orf26(127)	22(3.7%)	40(4.7%)	19(6.8%)	3(0.3%)	7(0.7%)	9(2.8%)	5(1.1%)	5(1.1%)	2(1.2%)	3(0.6%)	3(2.9%)	3(0.8%)	0(0%)	3(0.9%)	3(6.4%)	0(0%)	0(0%)	0(0%)	0(0%)	0(0%)	0(0%)	0(0%)	0(0%)
C20orf80(127)	0(0%)	46(5.4%)	3(1.1%)	2(0.2%)	29(3%)	0(0%)	1(0.2%)	17(3.6%)	2(1.2%)	0(0%)	13(12.6%)	12(3.1%)	0(0%)	1(0.3%)	1(2.1%)	0(0%)	0(0%)	0(0%)	0(0%)	0(0%)	0(0%)	0(0%)	0(0%)
CASR(127)	26(4.3%)	41(4.8%)	12(4.3%)	2(0.2%)	8(0.8%)	14(4.4%)	4(0.9%)	5(1.1%)	1(0.6%)	5(1%)	1(1%)	5(1.3%)	0(0%)	0(0%)	2(4.3%)	1(0.6%)	0(0%)	0(0%)	0(0%)	0(0%)	0(0%)	0(0%)	0(0%)
CFTR(127)	22(3.7%)	28(3.3%)	14(5%)	3(0.3%)	10(1.1%)	15(4.7%)	6(1.4%)	5(1.1%)	5(2.9%)	2(0.4%)	1(1%)	4(1%)	5(1%)	4(1.2%)	2(4.3%)	0(0%)	1(0.3%)	0(0%)	0(0%)	0(0%)	0(0%)	0(0%)	0(0%)
DBC1(127)	25(4.2%)	36(4.2%)	13(4.6%)	1(0.1%)	4(0.4%)	18(5.6%)	5(1.1%)	3(0.6%)	6(3.5%)	5(1%)	1(1%)	3(0.8%)	1(0.2%)	1(0.3%)	3(6.4%)	2(1.2%)	0(0%)	0(0%)	0(0%)	0(0%)	0(0%)	0(0%)	0(0%)
DOCK11(127)	24(4%)	31(3.6%)	20(7.1%)	1(0.1%)	17(1.8%)	10(3.1%)	6(1.4%)	6(1.3%)	0(0%)	5(1%)	1(1%)	1(0.3%)	3(0.6%)	0(0%)	1(2.1%)	0(0%)	0(0%)	0(0%)	0(0%)	0(0%)	1(2%)	0(0%)	0(0%)
DOPEY1(127)	33(5.5%)	23(2.7%)	22(7.8%)	1(0.1%)	6(0.6%)	8(2.5%)	8(1.8%)	6(1.3%)	2(1.2%)	7(1.4%)	3(2.9%)	1(0.3%)	0(0%)	3(0.9%)	2(4.3%)	1(0.6%)	1(0.3%)	0(0%)	0(0%)	0(0%)	0(0%)	0(0%)	0(0%)
FASN(127)	36(6%)	23(2.7%)	16(5.7%)	6(0.6%)	9(0.9%)	10(3.1%)	8(1.8%)	5(1.1%)	3(1.7%)	1(0.2%)	1(1%)	4(1%)	2(0.4%)	0(0%)	2(4.3%)	0(0%)	1(0.3%)	0(0%)	0(0%)	0(0%)	0(0%)	0(0%)	0(0%)
FLJ35880(127)	40(6.7%)	20(2.3%)	16(5.7%)	0(0%)	12(1.3%)	0(0%)	20(4.6%)	4(0.8%)	3(1.7%)	2(0.4%)	2(1.9%)	3(0.8%)	0(0%)	5(1.4%)	0(0%)	0(0%)	0(0%)	0(0%)	0(0%)	0(0%)	0(0%)	0(0%)	0(0%)
GALNT13(127)	19(3.2%)	54(6.3%)	17(6%)	0(0%)	3(0.3%)	8(2.5%)	3(0.7%)	4(0.8%)	5(2.9%)	4(0.8%)	1(1%)	1(0.3%)	1(0.2%)	4(1.2%)	2(4.3%)	0(0%)	1(0.3%)	0(0%)	0(0%)	0(0%)	0(0%)	0(0%)	0(0%)
HDAC9(127)	30(5%)	48(5.6%)	13(4.6%)	2(0.2%)	7(0.7%)	2(0.6%)	7(1.6%)	6(1.3%)	5(2.9%)	0(0%)	1(1%)	2(0.5%)	2(0.4%)	2(0.6%)	0(0%)	0(0%)	0(0%)	0(0%)	0(0%)	0(0%)	0(0%)	0(0%)	0(0%)
NOTCH3(127)	41(6.8%)	19(2.2%)	18(6.4%)	1(0.1%)	4(0.4%)	9(2.8%)	8(1.8%)	3(0.6%)	7(4%)	4(0.8%)	1(1%)	2(0.5%)	2(0.4%)	2(0.6%)	1(2.1%)	3(1.9%)	2(0.6%)	0(0%)	0(0%)	0(0%)	0(0%)	0(0%)	0(0%)
NRG3(127)	19(3.2%)	38(4.4%)	14(5%)	4(0.4%)	5(0.5%)	12(3.8%)	7(1.6%)	2(0.4%)	16(9.2%)	1(0.2%)	4(3.9%)	1(0.3%)	0(0%)	0(0%)	2(4.3%)	2(1.2%)	0(0%)	0(0%)	0(0%)	0(0%)	0(0%)	0(0%)	0(0%)
PDE3A(127)	26(4.3%)	38(4.4%)	18(6.4%)	0(0%)	9(0.9%)	8(2.5%)	4(0.9%)	4(0.8%)	9(5.2%)	4(0.8%)	3(2.9%)	1(0.3%)	0(0%)	0(0%)	1(2.1%)	2(1.2%)	0(0%)	0(0%)	0(0%)	0(0%)	0(0%)	0(0%)	0(0%)
STK31(127)	28(4.7%)	31(3.6%)	13(4.6%)	0(0%)	10(1.1%)	18(5.6%)	6(1.4%)	4(0.8%)	4(2.3%)	4(0.8%)	2(1.9%)	2(0.5%)	0(0%)	2(0.6%)	3(6.4%)	0(0%)	0(0%)	0(0%)	0(0%)	0(0%)	0(0%)	0(0%)	0(0%)
TLN1(127)	31(5.2%)	27(3.1%)	16(5.7%)	0(0%)	15(1.6%)	6(1.9%)	4(0.9%)	10(2.1%)	3(1.7%)	1(0.2%)	1(1%)	3(0.8%)	2(0.4%)	0(0%)	1(2.1%)	4(2.5%)	2(0.6%)	0(0%)	1(2.9%)	0(0%)	0(0%)	0(0%)	0(0%)
ZEB1(127)	31(5.2%)	41(4.8%)	12(4.3%)	3(0.3%)	6(0.6%)	14(4.4%)	6(1.4%)	3(0.6%)	4(2.3%)	2(0.4%)	0(0%)	1(0.3%)	0(0%)	0(0%)	1(2.1%)	3(1.9%)	0(0%)	0(0%)	0(0%)	0(0%)	0(0%)	0(0%)	0(0%)
C11orf41(126)	29(4.8%)	46(5.4%)	17(6%)	2(0.2%)	7(0.7%)	1(0.3%)	5(1.1%)	7(1.5%)	4(2.3%)	2(0.4%)	1(1%)	2(0.5%)	0(0%)	1(0.3%)	0(0%)	0(0%)	0(0%)	1(1.4%)	1(2.9%)	0(0%)	0(0%)	0(0%)	0(0%)
CCNB3(126)	24(4%)	40(4.7%)	21(7.5%)	1(0.1%)	9(0.9%)	9(2.8%)	3(0.7%)	3(0.6%)	2(1.2%)	4(0.8%)	3(2.9%)	1(0.3%)	0(0%)	4(1.2%)	0(0%)	1(0.6%)	1(0.3%)	0(0%)	0(0%)	0(0%)	0(0%)	0(0%)	0(0%)
CHD2(126)	30(5%)	22(2.6%)	15(5.3%)	17(1.7%)	4(0.4%)	5(1.6%)	9(2.1%)	6(1.3%)	1(0.6%)	3(0.6%)	5(4.9%)	6(1.6%)	0(0%)	0(0%)	0(0%)	0(0%)	1(0.3%)	1(1.4%)	0(0%)	0(0%)	1(2%)	0(0%)	0(0%)
CHD9(126)	35(5.8%)	35(4.1%)	18(6.4%)	0(0%)	7(0.7%)	1(0.3%)	11(2.5%)	4(0.8%)	2(1.2%)	4(0.8%)	4(3.9%)	2(0.5%)	0(0%)	0(0%)	0(0%)	0(0%)	0(0%)	3(4.1%)	0(0%)	0(0%)	0(0%)	0(0%)	0(0%)
CLSTN2(126)	29(4.8%)	35(4.1%)	10(3.6%)	2(0.2%)	6(0.6%)	13(4.1%)	5(1.1%)	5(1.1%)	5(2.9%)	2(0.4%)	1(1%)	2(0.5%)	0(0%)	3(0.9%)	2(4.3%)	6(3.7%)	0(0%)	0(0%)	0(0%)	0(0%)	0(0%)	0(0%)	0(0%)
CR2(126)	22(3.7%)	32(3.7%)	21(7.5%)	2(0.2%)	7(0.7%)	19(5.9%)	1(0.2%)	4(0.8%)	2(1.2%)	2(0.4%)	3(2.9%)	2(0.5%)	0(0%)	2(0.6%)	0(0%)	2(1.2%)	3(0.9%)	1(1.4%)	0(0%)	1(1.8%)	0(0%)	0(0%)	0(0%)
FRG1B(126)	0(0%)	46(5.4%)	3(1.1%)	2(0.2%)	29(3%)	0(0%)	1(0.2%)	17(3.6%)	2(1.2%)	0(0%)	13(12.6%)	12(3.1%)	0(0%)	1(0.3%)	0(0%)	0(0%)	0(0%)	0(0%)	0(0%)	0(0%)	0(0%)	0(0%)	0(0%)
GCN1L1(126)	28(4.7%)	30(3.5%)	16(5.7%)	11(1.1%)	8(0.8%)	2(0.6%)	4(0.9%)	9(1.9%)	2(1.2%)	2(0.4%)	5(4.9%)	3(0.8%)	0(0%)	2(0.6%)	1(2.1%)	1(0.6%)	1(0.3%)	0(0%)	0(0%)	0(0%)	1(2%)	0(0%)	0(0%)
KCND2(126)	31(5.2%)	36(4.2%)	20(7.1%)	1(0.1%)	5(0.5%)	7(2.2%)	4(0.9%)	4(0.8%)	7(4%)	1(0.2%)	1(1%)	4(1%)	0(0%)	2(0.6%)	1(2.1%)	1(0.6%)	0(0%)	0(0%)	1(2.9%)	0(0%)	0(0%)	0(0%)	0(0%)
KIAA2018(126)	30(5%)	26(3%)	19(6.8%)	4(0.4%)	9(0.9%)	5(1.6%)	4(0.9%)	4(0.8%)	3(1.7%)	6(1.2%)	10(9.7%)	0(0%)	1(0.2%)	1(0.3%)	1(2.1%)	2(1.2%)	0(0%)	0(0%)	0(0%)	1(1.8%)	0(0%)	0(0%)	0(0%)
PCDHA9(126)	31(5.2%)	29(3.4%)	23(8.2%)	4(0.4%)	6(0.6%)	9(2.8%)	5(1.1%)	3(0.6%)	2(1.2%)	3(0.6%)	5(4.9%)	2(0.5%)	0(0%)	2(0.6%)	1(2.1%)	0(0%)	0(0%)	0(0%)	1(2.9%)	0(0%)	0(0%)	0(0%)	0(0%)
RUNX1T1(126)	34(5.7%)	47(5.5%)	15(5.3%)	3(0.3%)	1(0.1%)	10(3.1%)	5(1.1%)	1(0.2%)	1(0.6%)	1(0.2%)	2(1.9%)	1(0.3%)	1(0.2%)	3(0.9%)	0(0%)	1(0.6%)	0(0%)	0(0%)	0(0%)	0(0%)	0(0%)	0(0%)	0(0%)
SCN4A(126)	32(5.3%)	37(4.3%)	17(6%)	3(0.3%)	6(0.6%)	4(1.3%)	6(1.4%)	2(0.4%)	2(1.2%)	3(0.6%)	3(2.9%)	3(0.8%)	3(0.6%)	1(0.3%)	1(2.1%)	1(0.6%)	2(0.6%)	0(0%)	0(0%)	0(0%)	0(0%)	0(0%)	0(0%)
SIGLEC1(126)	25(4.2%)	33(3.8%)	13(4.6%)	8(0.8%)	2(0.2%)	12(3.8%)	6(1.4%)	2(0.4%)	5(2.9%)	3(0.6%)	0(0%)	3(0.8%)	1(0.2%)	4(1.2%)	1(2.1%)	1(0.6%)	4(1.2%)	1(1.4%)	1(2.9%)	1(1.8%)	0(0%)	0(0%)	0(0%)
TRPM2(126)	35(5.8%)	30(3.5%)	16(5.7%)	3(0.3%)	4(0.4%)	12(3.8%)	3(0.7%)	4(0.8%)	3(1.7%)	4(0.8%)	4(3.9%)	3(0.8%)	2(0.4%)	2(0.6%)	0(0%)	1(0.6%)	0(0%)	0(0%)	0(0%)	0(0%)	0(0%)	0(0%)	0(0%)
ACTN2(125)	24(4%)	55(6.4%)	13(4.6%)	1(0.1%)	9(0.9%)	7(2.2%)	1(0.2%)	1(0.2%)	1(0.6%)	6(1.2%)	1(1%)	3(0.8%)	0(0%)	0(0%)	1(2.1%)	0(0%)	2(0.6%)	0(0%)	0(0%)	0(0%)	0(0%)	0(0%)	0(0%)
ANKHD1(125)	43(7.2%)	22(2.6%)	20(7.1%)	0(0%)	6(0.6%)	5(1.6%)	10(2.3%)	4(0.8%)	1(0.6%)	4(0.8%)	7(6.8%)	1(0.3%)	1(0.2%)	0(0%)	1(2.1%)	0(0%)	0(0%)	0(0%)	0(0%)	0(0%)	0(0%)	0(0%)	0(0%)
BRWD1(125)	29(4.8%)	19(2.2%)	23(8.2%)	2(0.2%)	11(1.2%)	5(1.6%)	8(1.8%)	6(1.3%)	5(2.9%)	4(0.8%)	6(5.8%)	3(0.8%)	0(0%)	2(0.6%)	1(2.1%)	0(0%)	0(0%)	0(0%)	1(2.9%)	0(0%)	0(0%)	0(0%)	0(0%)
CHD3(125)	32(5.3%)	21(2.4%)	27(9.6%)	4(0.4%)	8(0.8%)	5(1.6%)	3(0.7%)	4(0.8%)	3(1.7%)	3(0.6%)	3(2.9%)	6(1.6%)	1(0.2%)	3(0.9%)	2(4.3%)	0(0%)	0(0%)	0(0%)	0(0%)	0(0%)	0(0%)	0(0%)	0(0%)
JAK2(125)	49(8.2%)	28(3.3%)	14(5%)	4(0.4%)	8(0.8%)	3(0.9%)	7(1.6%)	5(1.1%)	1(0.6%)	2(0.4%)	1(1%)	2(0.5%)	0(0%)	0(0%)	0(0%)	1(0.6%)	0(0%)	0(0%)	0(0%)	0(0%)	0(0%)	0(0%)	0(0%)
LIFR(125)	40(6.7%)	24(2.8%)	19(6.8%)	7(0.7%)	7(0.7%)	13(4.1%)	5(1.1%)	2(0.4%)	2(1.2%)	3(0.6%)	1(1%)	0(0%)	0(0%)	1(0.3%)	1(2.1%)	0(0%)	0(0%)	0(0%)	0(0%)	0(0%)	0(0%)	0(0%)	0(0%)
NOTCH4(125)	19(3.2%)	46(5.4%)	13(4.6%)	3(0.3%)	9(0.9%)	7(2.2%)	4(0.9%)	4(0.8%)	4(2.3%)	9(1.8%)	2(1.9%)	2(0.5%)	1(0.2%)	0(0%)	1(2.1%)	0(0%)	1(0.3%)	0(0%)	0(0%)	0(0%)	0(0%)	0(0%)	0(0%)
PCDHA8(125)	21(3.5%)	30(3.5%)	19(6.8%)	4(0.4%)	11(1.2%)	13(4.1%)	4(0.9%)	2(0.4%)	4(2.3%)	3(0.6%)	2(1.9%)	3(0.8%)	0(0%)	1(0.3%)	1(2.1%)	6(3.7%)	1(0.3%)	0(0%)	0(0%)	0(0%)	0(0%)	0(0%)	0(0%)
PCDHG_cluster(125)	28(4.7%)	42(4.9%)	10(3.6%)	5(0.5%)	5(0.5%)	9(2.8%)	5(1.1%)	3(0.6%)	6(3.5%)	2(0.4%)	4(3.9%)	4(1%)	1(0.2%)	1(0.3%)	0(0%)	0(0%)	0(0%)	0(0%)	0(0%)	0(0%)	0(0%)	0(0%)	0(0%)
PDZRN3(125)	17(2.8%)	48(5.6%)	9(3.2%)	9(0.9%)	5(0.5%)	4(1.3%)	11(2.5%)	3(0.6%)	7(4%)	3(0.6%)	3(2.9%)	3(0.8%)	0(0%)	2(0.6%)	0(0%)	1(0.6%)	0(0%)	0(0%)	0(0%)	0(0%)	0(0%)	0(0%)	0(0%)
CNTN4(124)	29(4.8%)	30(3.5%)	15(5.3%)	5(0.5%)	7(0.7%)	16(5%)	4(0.9%)	1(0.2%)	3(1.7%)	2(0.4%)	2(1.9%)	1(0.3%)	0(0%)	4(1.2%)	1(2.1%)	2(1.2%)	1(0.3%)	1(1.4%)	0(0%)	0(0%)	0(0%)	0(0%)	0(0%)
GRIN3A(124)	24(4%)	45(5.2%)	16(5.7%)	3(0.3%)	5(0.5%)	15(4.7%)	0(0%)	1(0.2%)	5(2.9%)	4(0.8%)	1(1%)	1(0.3%)	1(0.2%)	2(0.6%)	0(0%)	0(0%)	0(0%)	1(1.4%)	0(0%)	0(0%)	0(0%)	0(0%)	0(0%)
GUCY1A2(124)	22(3.7%)	42(4.9%)	10(3.6%)	5(0.5%)	8(0.8%)	10(3.1%)	6(1.4%)	2(0.4%)	4(2.3%)	0(0%)	3(2.9%)	5(1.3%)	1(0.2%)	3(0.9%)	0(0%)	1(0.6%)	1(0.3%)	1(1.4%)	0(0%)	0(0%)	0(0%)	0(0%)	0(0%)
INADL(124)	21(3.5%)	35(4.1%)	17(6%)	1(0.1%)	7(0.7%)	11(3.4%)	7(1.6%)	5(1.1%)	1(0.6%)	3(0.6%)	2(1.9%)	6(1.6%)	0(0%)	3(0.9%)	2(4.3%)	3(1.9%)	0(0%)	0(0%)	0(0%)	0(0%)	0(0%)	0(0%)	0(0%)
LAMC1(124)	28(4.7%)	35(4.1%)	15(5.3%)	2(0.2%)	11(1.2%)	4(1.3%)	3(0.7%)	8(1.7%)	5(2.9%)	7(1.4%)	1(1%)	3(0.8%)	1(0.2%)	0(0%)	0(0%)	1(0.6%)	0(0%)	0(0%)	0(0%)	0(0%)	0(0%)	0(0%)	0(0%)
MCF2(124)	37(6.2%)	40(4.7%)	16(5.7%)	0(0%)	0(0%)	12(3.8%)	2(0.5%)	3(0.6%)	5(2.9%)	4(0.8%)	1(1%)	0(0%)	0(0%)	3(0.9%)	0(0%)	0(0%)	0(0%)	1(1.4%)	0(0%)	0(0%)	0(0%)	0(0%)	0(0%)
MEGF8(124)	28(4.7%)	32(3.7%)	21(7.5%)	2(0.2%)	9(0.9%)	11(3.4%)	2(0.5%)	3(0.6%)	5(2.9%)	2(0.4%)	2(1.9%)	3(0.8%)	2(0.4%)	0(0%)	0(0%)	1(0.6%)	1(0.3%)	0(0%)	0(0%)	0(0%)	0(0%)	0(0%)	0(0%)
NIN(124)	26(4.3%)	28(3.3%)	19(6.8%)	0(0%)	9(0.9%)	6(1.9%)	10(2.3%)	2(0.4%)	7(4%)	1(0.2%)	6(5.8%)	5(1.3%)	0(0%)	1(0.3%)	1(2.1%)	3(1.9%)	0(0%)	0(0%)	0(0%)	0(0%)	0(0%)	0(0%)	0(0%)
OR4A15(124)	20(3.3%)	52(6.1%)	13(4.6%)	1(0.1%)	3(0.3%)	13(4.1%)	3(0.7%)	3(0.6%)	8(4.6%)	2(0.4%)	1(1%)	3(0.8%)	1(0.2%)	0(0%)	0(0%)	1(0.6%)	0(0%)	0(0%)	0(0%)	0(0%)	0(0%)	0(0%)	0(0%)
PCDHA10(124)	29(4.8%)	33(3.8%)	16(5.7%)	2(0.2%)	6(0.6%)	12(3.8%)	3(0.7%)	6(1.3%)	1(0.6%)	3(0.6%)	3(2.9%)	4(1%)	0(0%)	3(0.9%)	0(0%)	2(1.2%)	0(0%)	1(1.4%)	0(0%)	0(0%)	0(0%)	0(0%)	0(0%)
PCDHGA2(124)	31(5.2%)	40(4.7%)	10(3.6%)	5(0.5%)	5(0.5%)	9(2.8%)	5(1.1%)	3(0.6%)	5(2.9%)	2(0.4%)	3(2.9%)	4(1%)	1(0.2%)	1(0.3%)	0(0%)	0(0%)	0(0%)	0(0%)	0(0%)	0(0%)	0(0%)	0(0%)	0(0%)
SNTG1(124)	18(3%)	57(6.6%)	11(3.9%)	1(0.1%)	2(0.2%)	5(1.6%)	3(0.7%)	4(0.8%)	7(4%)	9(1.8%)	0(0%)	2(0.5%)	0(0%)	0(0%)	1(2.1%)	2(1.2%)	0(0%)	2(2.7%)	0(0%)	0(0%)	0(0%)	0(0%)	0(0%)
SPTAN1(124)	35(5.8%)	19(2.2%)	24(8.5%)	1(0.1%)	6(0.6%)	4(1.3%)	6(1.4%)	4(0.8%)	4(2.3%)	7(1.4%)	6(5.8%)	5(1.3%)	0(0%)	1(0.3%)	1(2.1%)	1(0.6%)	0(0%)	0(0%)	0(0%)	0(0%)	0(0%)	0(0%)	0(0%)
ST6GAL2(124)	20(3.3%)	50(5.8%)	7(2.5%)	2(0.2%)	2(0.2%)	11(3.4%)	3(0.7%)	3(0.6%)	5(2.9%)	5(1%)	3(2.9%)	1(0.3%)	0(0%)	7(2%)	1(2.1%)	1(0.6%)	2(0.6%)	0(0%)	0(0%)	1(1.8%)	0(0%)	0(0%)	0(0%)
TMPRSS15(124)	28(4.7%)	47(5.5%)	8(2.8%)	6(0.6%)	4(0.4%)	8(2.5%)	3(0.7%)	5(1.1%)	4(2.3%)	6(1.2%)	1(1%)	1(0.3%)	1(0.2%)	0(0%)	1(2.1%)	1(0.6%)	0(0%)	0(0%)	0(0%)	0(0%)	0(0%)	0(0%)	0(0%)
ADAMTS5(123)	34(5.7%)	35(4.1%)	12(4.3%)	3(0.3%)	6(0.6%)	6(1.9%)	3(0.7%)	5(1.1%)	10(5.8%)	1(0.2%)	2(1.9%)	2(0.5%)	0(0%)	1(0.3%)	1(2.1%)	1(0.6%)	1(0.3%)	0(0%)	0(0%)	0(0%)	0(0%)	0(0%)	0(0%)
ATP10D(123)	19(3.2%)	38(4.4%)	17(6%)	0(0%)	8(0.8%)	10(3.1%)	4(0.9%)	7(1.5%)	9(5.2%)	3(0.6%)	1(1%)	3(0.8%)	0(0%)	2(0.6%)	1(2.1%)	0(0%)	0(0%)	1(1.4%)	0(0%)	0(0%)	0(0%)	0(0%)	0(0%)
DOCK8(123)	32(5.3%)	19(2.2%)	19(6.8%)	2(0.2%)	7(0.7%)	5(1.6%)	6(1.4%)	1(0.2%)	2(1.2%)	5(1%)	6(5.8%)	1(0.3%)	6(1.2%)	2(0.6%)	2(4.3%)	1(0.6%)	6(1.8%)	0(0%)	0(0%)	0(0%)	1(2%)	0(0%)	0(0%)
GON4L(123)	30(5%)	15(1.7%)	22(7.8%)	0(0%)	11(1.2%)	7(2.2%)	8(1.8%)	9(1.9%)	3(1.7%)	6(1.2%)	6(5.8%)	1(0.3%)	1(0.2%)	1(0.3%)	2(4.3%)	1(0.6%)	0(0%)	0(0%)	0(0%)	0(0%)	0(0%)	0(0%)	0(0%)
KIAA1211(123)	30(5%)	52(6.1%)	16(5.7%)	0(0%)	4(0.4%)	2(0.6%)	5(1.1%)	3(0.6%)	2(1.2%)	2(0.4%)	2(1.9%)	1(0.3%)	1(0.2%)	1(0.3%)	2(4.3%)	0(0%)	0(0%)	0(0%)	0(0%)	0(0%)	0(0%)	0(0%)	0(0%)
POSTN(123)	28(4.7%)	31(3.6%)	15(5.3%)	8(0.8%)	2(0.2%)	9(2.8%)	11(2.5%)	2(0.4%)	8(4.6%)	1(0.2%)	2(1.9%)	2(0.5%)	0(0%)	2(0.6%)	2(4.3%)	0(0%)	0(0%)	0(0%)	0(0%)	0(0%)	0(0%)	0(0%)	0(0%)
SFMBT2(123)	32(5.3%)	29(3.4%)	17(6%)	0(0%)	8(0.8%)	8(2.5%)	2(0.5%)	1(0.2%)	9(5.2%)	3(0.6%)	1(1%)	0(0%)	3(0.6%)	3(0.9%)	3(6.4%)	3(1.9%)	0(0%)	1(1.4%)	0(0%)	0(0%)	0(0%)	0(0%)	0(0%)
SPTBN2(123)	31(5.2%)	30(3.5%)	21(7.5%)	2(0.2%)	9(0.9%)	7(2.2%)	2(0.5%)	2(0.4%)	3(1.7%)	5(1%)	2(1.9%)	2(0.5%)	2(0.4%)	1(0.3%)	1(2.1%)	1(0.6%)	1(0.3%)	1(1.4%)	0(0%)	0(0%)	0(0%)	0(0%)	0(0%)
TNRC6A(123)	26(4.3%)	26(3%)	22(7.8%)	1(0.1%)	4(0.4%)	5(1.6%)	11(2.5%)	8(1.7%)	4(2.3%)	7(1.4%)	6(5.8%)	0(0%)	0(0%)	2(0.6%)	0(0%)	0(0%)	0(0%)	0(0%)	1(2.9%)	0(0%)	0(0%)	0(0%)	0(0%)
A2ML1(122)	34(5.7%)	29(3.4%)	17(6%)	2(0.2%)	9(0.9%)	4(1.3%)	5(1.1%)	4(0.8%)	2(1.2%)	4(0.8%)	6(5.8%)	0(0%)	1(0.2%)	1(0.3%)	0(0%)	0(0%)	3(0.9%)	0(0%)	0(0%)	1(1.8%)	0(0%)	0(0%)	0(0%)
ADAMTS2(122)	34(5.7%)	40(4.7%)	12(4.3%)	3(0.3%)	5(0.5%)	4(1.3%)	6(1.4%)	5(1.1%)	6(3.5%)	2(0.4%)	1(1%)	1(0.3%)	0(0%)	3(0.9%)	0(0%)	0(0%)	0(0%)	0(0%)	0(0%)	0(0%)	0(0%)	0(0%)	0(0%)
ARID1B(122)	30(5%)	31(3.6%)	15(5.3%)	0(0%)	12(1.3%)	5(1.6%)	5(1.1%)	4(0.8%)	1(0.6%)	2(0.4%)	4(3.9%)	5(1.3%)	3(0.6%)	3(0.9%)	2(4.3%)	0(0%)	0(0%)	0(0%)	0(0%)	0(0%)	0(0%)	0(0%)	0(0%)
ARMC4(122)	30(5%)	24(2.8%)	14(5%)	0(0%)	3(0.3%)	18(5.6%)	4(0.9%)	10(2.1%)	7(4%)	4(0.8%)	3(2.9%)	2(0.5%)	1(0.2%)	0(0%)	2(4.3%)	0(0%)	0(0%)	0(0%)	0(0%)	0(0%)	0(0%)	0(0%)	0(0%)
DICER1(122)	29(4.8%)	31(3.6%)	25(8.9%)	2(0.2%)	6(0.6%)	2(0.6%)	6(1.4%)	4(0.8%)	1(0.6%)	4(0.8%)	3(2.9%)	2(0.5%)	1(0.2%)	1(0.3%)	0(0%)	2(1.2%)	1(0.3%)	0(0%)	2(5.9%)	0(0%)	0(0%)	0(0%)	0(0%)
DNHL1(122)	32(5.3%)	16(1.9%)	25(8.9%)	3(0.3%)	14(1.5%)	4(1.3%)	10(2.3%)	7(1.5%)	0(0%)	2(0.4%)	3(2.9%)	0(0%)	0(0%)	4(1.2%)	1(2.1%)	1(0.6%)	0(0%)	0(0%)	0(0%)	0(0%)	0(0%)	0(0%)	0(0%)
FAM83B(122)	14(2.3%)	39(4.5%)	14(5%)	1(0.1%)	3(0.3%)	20(6.3%)	7(1.6%)	7(1.5%)	2(1.2%)	4(0.8%)	2(1.9%)	6(1.6%)	0(0%)	0(0%)	0(0%)	1(0.6%)	2(0.6%)	0(0%)	0(0%)	0(0%)	0(0%)	0(0%)	0(0%)
FGA(122)	27(4.5%)	25(2.9%)	16(5.7%)	0(0%)	9(0.9%)	5(1.6%)	10(2.3%)	2(0.4%)	1(0.6%)	4(0.8%)	5(4.9%)	7(1.8%)	2(0.4%)	3(0.9%)	2(4.3%)	1(0.6%)	1(0.3%)	2(2.7%)	0(0%)	0(0%)	0(0%)	0(0%)	0(0%)
GATA3(122)	19(3.2%)	15(1.7%)	3(1.1%)	2(0.2%)	73(7.7%)	3(0.9%)	1(0.2%)	1(0.2%)	1(0.6%)	4(0.8%)	0(0%)	0(0%)	0(0%)	0(0%)	0(0%)	0(0%)	0(0%)	0(0%)	0(0%)	0(0%)	0(0%)	0(0%)	0(0%)
GIGYF2(122)	38(6.3%)	17(2%)	28(10%)	3(0.3%)	5(0.5%)	6(1.9%)	2(0.5%)	5(1.1%)	1(0.6%)	6(1.2%)	2(1.9%)	2(0.5%)	1(0.2%)	3(0.9%)	1(2.1%)	1(0.6%)	0(0%)	1(1.4%)	0(0%)	0(0%)	0(0%)	0(0%)	0(0%)
IGSF9B(122)	38(6.3%)	36(4.2%)	19(6.8%)	3(0.3%)	4(0.4%)	0(0%)	8(1.8%)	0(0%)	5(2.9%)	1(0.2%)	4(3.9%)	1(0.3%)	0(0%)	1(0.3%)	0(0%)	1(0.6%)	0(0%)	0(0%)	0(0%)	0(0%)	1(2%)	0(0%)	0(0%)
ITIH5L(122)	23(3.8%)	48(5.6%)	18(6.4%)	2(0.2%)	10(1.1%)	6(1.9%)	4(0.9%)	1(0.2%)	1(0.6%)	1(0.2%)	4(3.9%)	0(0%)	0(0%)	2(0.6%)	0(0%)	1(0.6%)	1(0.3%)	0(0%)	0(0%)	0(0%)	0(0%)	0(0%)	0(0%)
KCNU1(122)	24(4%)	42(4.9%)	15(5.3%)	3(0.3%)	5(0.5%)	0(0%)	9(2.1%)	2(0.4%)	12(6.9%)	3(0.6%)	2(1.9%)	1(0.3%)	1(0.2%)	2(0.6%)	0(0%)	0(0%)	0(0%)	1(1.4%)	0(0%)	0(0%)	0(0%)	0(0%)	0(0%)
MAP1B(122)	41(6.8%)	23(2.7%)	19(6.8%)	3(0.3%)	4(0.4%)	6(1.9%)	8(1.8%)	2(0.4%)	2(1.2%)	1(0.2%)	5(4.9%)	5(1.3%)	0(0%)	1(0.3%)	0(0%)	2(1.2%)	0(0%)	0(0%)	0(0%)	0(0%)	0(0%)	0(0%)	0(0%)
MLL5(122)	26(4.3%)	24(2.8%)	17(6%)	4(0.4%)	10(1.1%)	4(1.3%)	6(1.4%)	9(1.9%)	3(1.7%)	6(1.2%)	2(1.9%)	3(0.8%)	1(0.2%)	1(0.3%)	1(2.1%)	2(1.2%)	2(0.6%)	0(0%)	1(2.9%)	0(0%)	0(0%)	0(0%)	0(0%)
NID1(122)	29(4.8%)	31(3.6%)	20(7.1%)	2(0.2%)	12(1.3%)	4(1.3%)	5(1.1%)	2(0.4%)	6(3.5%)	0(0%)	2(1.9%)	5(1.3%)	0(0%)	2(0.6%)	2(4.3%)	0(0%)	0(0%)	0(0%)	0(0%)	0(0%)	0(0%)	0(0%)	0(0%)
NLGN4X(122)	30(5%)	50(5.8%)	11(3.9%)	1(0.1%)	7(0.7%)	8(2.5%)	0(0%)	0(0%)	8(4.6%)	4(0.8%)	0(0%)	1(0.3%)	0(0%)	0(0%)	1(2.1%)	1(0.6%)	0(0%)	0(0%)	0(0%)	0(0%)	0(0%)	0(0%)	0(0%)
NUP210(122)	29(4.8%)	28(3.3%)	14(5%)	5(0.5%)	4(0.4%)	9(2.8%)	2(0.5%)	3(0.6%)	4(2.3%)	10(2%)	3(2.9%)	2(0.5%)	2(0.4%)	1(0.3%)	1(2.1%)	3(1.9%)	2(0.6%)	0(0%)	0(0%)	0(0%)	0(0%)	0(0%)	0(0%)
PCDHB3(122)	33(5.5%)	37(4.3%)	11(3.9%)	8(0.8%)	2(0.2%)	10(3.1%)	3(0.7%)	2(0.4%)	4(2.3%)	3(0.6%)	3(2.9%)	2(0.5%)	0(0%)	1(0.3%)	1(2.1%)	2(1.2%)	0(0%)	0(0%)	0(0%)	0(0%)	0(0%)	0(0%)	0(0%)
PLXNA2(122)	31(5.2%)	18(2.1%)	25(8.9%)	5(0.5%)	8(0.8%)	4(1.3%)	4(0.9%)	6(1.3%)	3(1.7%)	5(1%)	0(0%)	5(1.3%)	4(0.8%)	0(0%)	1(2.1%)	1(0.6%)	1(0.3%)	0(0%)	0(0%)	1(1.8%)	0(0%)	0(0%)	0(0%)
ABCA9(121)	32(5.3%)	33(3.8%)	20(7.1%)	0(0%)	6(0.6%)	3(0.9%)	1(0.2%)	2(0.4%)	4(2.3%)	5(1%)	4(3.9%)	4(1%)	1(0.2%)	0(0%)	2(4.3%)	1(0.6%)	2(0.6%)	0(0%)	0(0%)	0(0%)	1(2%)	0(0%)	0(0%)
ARFGEF1(121)	40(6.7%)	24(2.8%)	20(7.1%)	1(0.1%)	8(0.8%)	6(1.9%)	5(1.1%)	4(0.8%)	3(1.7%)	3(0.6%)	2(1.9%)	0(0%)	0(0%)	0(0%)	4(8.5%)	0(0%)	1(0.3%)	0(0%)	0(0%)	0(0%)	0(0%)	0(0%)	0(0%)
ATP11C(121)	34(5.7%)	32(3.7%)	23(8.2%)	1(0.1%)	6(0.6%)	7(2.2%)	3(0.7%)	2(0.4%)	3(1.7%)	7(1.4%)	0(0%)	0(0%)	1(0.2%)	0(0%)	2(4.3%)	0(0%)	0(0%)	0(0%)	0(0%)	0(0%)	0(0%)	0(0%)	0(0%)
ATP13A5(121)	33(5.5%)	28(3.3%)	13(4.6%)	2(0.2%)	4(0.4%)	15(4.7%)	12(2.7%)	4(0.8%)	0(0%)	4(0.8%)	0(0%)	2(0.5%)	0(0%)	0(0%)	1(2.1%)	0(0%)	3(0.9%)	0(0%)	0(0%)	0(0%)	0(0%)	0(0%)	0(0%)
CDC42BPA(121)	32(5.3%)	27(3.1%)	19(6.8%)	0(0%)	13(1.4%)	4(1.3%)	8(1.8%)	3(0.6%)	1(0.6%)	3(0.6%)	5(4.9%)	3(0.8%)	0(0%)	2(0.6%)	1(2.1%)	0(0%)	0(0%)	0(0%)	0(0%)	0(0%)	0(0%)	0(0%)	0(0%)
CDH6(121)	25(4.2%)	44(5.1%)	5(1.8%)	2(0.2%)	4(0.4%)	21(6.6%)	0(0%)	2(0.4%)	2(1.2%)	5(1%)	3(2.9%)	6(1.6%)	0(0%)	1(0.3%)	0(0%)	0(0%)	1(0.3%)	0(0%)	0(0%)	0(0%)	0(0%)	0(0%)	0(0%)
CYLC1(121)	38(6.3%)	29(3.4%)	18(6.4%)	5(0.5%)	3(0.3%)	4(1.3%)	5(1.1%)	1(0.2%)	6(3.5%)	4(0.8%)	0(0%)	1(0.3%)	0(0%)	0(0%)	5(10.6%)	2(1.2%)	0(0%)	0(0%)	0(0%)	0(0%)	0(0%)	0(0%)	0(0%)
KIAA0556(121)	29(4.8%)	35(4.1%)	14(5%)	2(0.2%)	6(0.6%)	4(1.3%)	4(0.9%)	5(1.1%)	4(2.3%)	7(1.4%)	2(1.9%)	2(0.5%)	1(0.2%)	1(0.3%)	3(6.4%)	1(0.6%)	0(0%)	0(0%)	0(0%)	0(0%)	1(2%)	0(0%)	0(0%)
KIF20B(121)	36(6%)	21(2.4%)	24(8.5%)	2(0.2%)	4(0.4%)	6(1.9%)	5(1.1%)	6(1.3%)	3(1.7%)	2(0.4%)	2(1.9%)	1(0.3%)	0(0%)	2(0.6%)	5(10.6%)	1(0.6%)	0(0%)	0(0%)	1(2.9%)	0(0%)	0(0%)	0(0%)	0(0%)
MAP1A(121)	29(4.8%)	21(2.4%)	15(5.3%)	4(0.4%)	17(1.8%)	6(1.9%)	6(1.4%)	2(0.4%)	5(2.9%)	2(0.4%)	3(2.9%)	2(0.5%)	3(0.6%)	3(0.9%)	1(2.1%)	2(1.2%)	0(0%)	0(0%)	0(0%)	0(0%)	0(0%)	0(0%)	0(0%)
MYO10(121)	28(4.7%)	24(2.8%)	24(8.5%)	1(0.1%)	7(0.7%)	1(0.3%)	14(3.2%)	8(1.7%)	0(0%)	2(0.4%)	3(2.9%)	1(0.3%)	0(0%)	3(0.9%)	0(0%)	1(0.6%)	2(0.6%)	0(0%)	0(0%)	1(1.8%)	1(2%)	0(0%)	0(0%)
NLRC5(121)	34(5.7%)	26(3%)	15(5.3%)	3(0.3%)	7(0.7%)	8(2.5%)	3(0.7%)	4(0.8%)	0(0%)	7(1.4%)	4(3.9%)	1(0.3%)	4(0.8%)	0(0%)	0(0%)	3(1.9%)	2(0.6%)	0(0%)	0(0%)	0(0%)	0(0%)	0(0%)	0(0%)
PCDHGC4(121)	39(6.5%)	26(3%)	19(6.8%)	4(0.4%)	6(0.6%)	0(0%)	3(0.7%)	3(0.6%)	5(2.9%)	9(1.8%)	3(2.9%)	0(0%)	0(0%)	1(0.3%)	1(2.1%)	2(1.2%)	0(0%)	0(0%)	0(0%)	0(0%)	0(0%)	0(0%)	0(0%)
SEMA3D(121)	25(4.2%)	39(4.5%)	14(5%)	5(0.5%)	3(0.3%)	7(2.2%)	4(0.9%)	3(0.6%)	4(2.3%)	3(0.6%)	4(3.9%)	6(1.6%)	0(0%)	1(0.3%)	2(4.3%)	0(0%)	0(0%)	0(0%)	1(2.9%)	0(0%)	0(0%)	0(0%)	0(0%)
SPTBN4(121)	20(3.3%)	37(4.3%)	17(6%)	1(0.1%)	6(0.6%)	10(3.1%)	3(0.7%)	4(0.8%)	6(3.5%)	4(0.8%)	3(2.9%)	1(0.3%)	4(0.8%)	0(0%)	1(2.1%)	2(1.2%)	1(0.3%)	1(1.4%)	0(0%)	0(0%)	0(0%)	0(0%)	0(0%)
STAB1(121)	33(5.5%)	20(2.3%)	17(6%)	2(0.2%)	6(0.6%)	9(2.8%)	5(1.1%)	2(0.4%)	2(1.2%)	2(0.4%)	7(6.8%)	5(1.3%)	2(0.4%)	0(0%)	3(6.4%)	4(2.5%)	2(0.6%)	0(0%)	0(0%)	0(0%)	0(0%)	0(0%)	0(0%)
SUPT6H(121)	32(5.3%)	26(3%)	13(4.6%)	1(0.1%)	8(0.8%)	7(2.2%)	8(1.8%)	5(1.1%)	4(2.3%)	5(1%)	4(3.9%)	3(0.8%)	2(0.4%)	1(0.3%)	1(2.1%)	1(0.6%)	0(0%)	0(0%)	0(0%)	0(0%)	0(0%)	0(0%)	0(0%)
ANO4(120)	26(4.3%)	35(4.1%)	13(4.6%)	2(0.2%)	3(0.3%)	15(4.7%)	4(0.9%)	2(0.4%)	1(0.6%)	4(0.8%)	4(3.9%)	7(1.8%)	0(0%)	0(0%)	3(6.4%)	0(0%)	0(0%)	0(0%)	0(0%)	1(1.8%)	0(0%)	0(0%)	0(0%)
ARHGEF11(120)	29(4.8%)	32(3.7%)	15(5.3%)	4(0.4%)	5(0.5%)	10(3.1%)	2(0.5%)	2(0.4%)	5(2.9%)	4(0.8%)	2(1.9%)	3(0.8%)	1(0.2%)	4(1.2%)	2(4.3%)	0(0%)	0(0%)	0(0%)	0(0%)	0(0%)	0(0%)	0(0%)	0(0%)
ATP1A4(120)	24(4%)	35(4.1%)	19(6.8%)	4(0.4%)	12(1.3%)	8(2.5%)	1(0.2%)	2(0.4%)	3(1.7%)	4(0.8%)	2(1.9%)	4(1%)	0(0%)	1(0.3%)	1(2.1%)	0(0%)	0(0%)	0(0%)	0(0%)	0(0%)	0(0%)	0(0%)	0(0%)
CPAMD8(120)	30(5%)	23(2.7%)	21(7.5%)	2(0.2%)	7(0.7%)	4(1.3%)	4(0.9%)	4(0.8%)	5(2.9%)	6(1.2%)	2(1.9%)	2(0.5%)	3(0.6%)	3(0.9%)	2(4.3%)	0(0%)	2(0.6%)	0(0%)	0(0%)	0(0%)	0(0%)	0(0%)	0(0%)
CRIPAK(120)	61(10.2%)	14(1.6%)	5(1.8%)	2(0.2%)	13(1.4%)	3(0.9%)	4(0.9%)	4(0.8%)	3(1.7%)	2(0.4%)	2(1.9%)	4(1%)	0(0%)	2(0.6%)	0(0%)	0(0%)	0(0%)	0(0%)	1(2.9%)	0(0%)	0(0%)	0(0%)	0(0%)
DSG1(120)	23(3.8%)	31(3.6%)	17(6%)	3(0.3%)	3(0.3%)	21(6.6%)	3(0.7%)	7(1.5%)	0(0%)	3(0.6%)	3(2.9%)	1(0.3%)	0(0%)	1(0.3%)	1(2.1%)	1(0.6%)	1(0.3%)	0(0%)	0(0%)	1(1.8%)	0(0%)	0(0%)	0(0%)
DSG3(120)	19(3.2%)	38(4.4%)	15(5.3%)	4(0.4%)	6(0.6%)	21(6.6%)	2(0.5%)	4(0.8%)	1(0.6%)	4(0.8%)	0(0%)	1(0.3%)	1(0.2%)	0(0%)	1(2.1%)	1(0.6%)	2(0.6%)	0(0%)	0(0%)	0(0%)	0(0%)	0(0%)	0(0%)
ERCC6(120)	37(6.2%)	21(2.4%)	17(6%)	1(0.1%)	10(1.1%)	2(0.6%)	3(0.7%)	4(0.8%)	3(1.7%)	4(0.8%)	4(3.9%)	4(1%)	1(0.2%)	2(0.6%)	5(10.6%)	2(1.2%)	0(0%)	0(0%)	0(0%)	0(0%)	0(0%)	0(0%)	0(0%)
HFM1(120)	26(4.3%)	29(3.4%)	16(5.7%)	2(0.2%)	6(0.6%)	6(1.9%)	6(1.4%)	4(0.8%)	6(3.5%)	1(0.2%)	5(4.9%)	4(1%)	2(0.4%)	1(0.3%)	3(6.4%)	2(1.2%)	0(0%)	1(1.4%)	0(0%)	0(0%)	0(0%)	0(0%)	0(0%)
L1CAM(120)	24(4%)	36(4.2%)	17(6%)	3(0.3%)	6(0.6%)	4(1.3%)	3(0.7%)	6(1.3%)	2(1.2%)	9(1.8%)	1(1%)	2(0.5%)	1(0.2%)	4(1.2%)	0(0%)	0(0%)	1(0.3%)	0(0%)	0(0%)	0(0%)	1(2%)	0(0%)	0(0%)
LRRC4C(120)	20(3.3%)	59(6.9%)	11(3.9%)	1(0.1%)	3(0.3%)	11(3.4%)	0(0%)	0(0%)	4(2.3%)	2(0.4%)	1(1%)	2(0.5%)	2(0.4%)	1(0.3%)	1(2.1%)	2(1.2%)	0(0%)	0(0%)	0(0%)	0(0%)	0(0%)	0(0%)	0(0%)
MED13L(120)	26(4.3%)	25(2.9%)	25(8.9%)	3(0.3%)	4(0.4%)	10(3.1%)	6(1.4%)	3(0.6%)	3(1.7%)	8(1.6%)	4(3.9%)	1(0.3%)	0(0%)	0(0%)	1(2.1%)	1(0.6%)	0(0%)	0(0%)	0(0%)	0(0%)	0(0%)	0(0%)	0(0%)
OVCH1(120)	28(4.7%)	45(5.2%)	15(5.3%)	1(0.1%)	6(0.6%)	1(0.3%)	3(0.7%)	5(1.1%)	4(2.3%)	5(1%)	1(1%)	1(0.3%)	0(0%)	2(0.6%)	1(2.1%)	0(0%)	1(0.3%)	1(1.4%)	0(0%)	0(0%)	0(0%)	0(0%)	0(0%)
PTCHD2(120)	32(5.3%)	42(4.9%)	11(3.9%)	0(0%)	5(0.5%)	3(0.9%)	2(0.5%)	3(0.6%)	6(3.5%)	5(1%)	1(1%)	5(1.3%)	0(0%)	0(0%)	1(2.1%)	1(0.6%)	2(0.6%)	1(1.4%)	0(0%)	0(0%)	0(0%)	0(0%)	0(0%)
PTPRN2(120)	27(4.5%)	36(4.2%)	14(5%)	1(0.1%)	7(0.7%)	10(3.1%)	9(2.1%)	4(0.8%)	3(1.7%)	3(0.6%)	1(1%)	1(0.3%)	2(0.4%)	1(0.3%)	0(0%)	1(0.6%)	0(0%)	0(0%)	0(0%)	0(0%)	0(0%)	0(0%)	0(0%)
RUNX1(120)	43(7.2%)	6(0.7%)	8(2.8%)	26(2.6%)	24(2.5%)	2(0.6%)	1(0.2%)	0(0%)	5(2.9%)	0(0%)	2(1.9%)	1(0.3%)	0(0%)	0(0%)	0(0%)	1(0.6%)	0(0%)	0(0%)	0(0%)	0(0%)	1(2%)	0(0%)	0(0%)
TRANK1(120)	24(4%)	29(3.4%)	23(8.2%)	2(0.2%)	9(0.9%)	5(1.6%)	7(1.6%)	4(0.8%)	4(2.3%)	3(0.6%)	5(4.9%)	2(0.5%)	0(0%)	2(0.6%)	0(0%)	0(0%)	1(0.3%)	0(0%)	0(0%)	0(0%)	0(0%)	0(0%)	0(0%)
XDH(120)	23(3.8%)	30(3.5%)	14(5%)	5(0.5%)	5(0.5%)	23(7.2%)	1(0.2%)	2(0.4%)	6(3.5%)	2(0.4%)	3(2.9%)	1(0.3%)	1(0.2%)	2(0.6%)	1(2.1%)	0(0%)	1(0.3%)	0(0%)	0(0%)	0(0%)	0(0%)	0(0%)	0(0%)
ARHGAP5(119)	46(7.7%)	17(2%)	19(6.8%)	2(0.2%)	6(0.6%)	2(0.6%)	7(1.6%)	2(0.4%)	4(2.3%)	3(0.6%)	4(3.9%)	0(0%)	2(0.4%)	1(0.3%)	1(2.1%)	0(0%)	1(0.3%)	0(0%)	1(2.9%)	0(0%)	1(2%)	0(0%)	0(0%)
CDK12(119)	37(6.2%)	21(2.4%)	14(5%)	0(0%)	8(0.8%)	3(0.9%)	1(0.2%)	6(1.3%)	4(2.3%)	15(3%)	4(3.9%)	4(1%)	0(0%)	1(0.3%)	1(2.1%)	0(0%)	0(0%)	0(0%)	0(0%)	0(0%)	0(0%)	0(0%)	0(0%)
DNHD1(119)	50(8.3%)	16(1.9%)	20(7.1%)	0(0%)	9(0.9%)	2(0.6%)	2(0.5%)	4(0.8%)	5(2.9%)	3(0.6%)	2(1.9%)	2(0.5%)	1(0.2%)	1(0.3%)	0(0%)	1(0.6%)	1(0.3%)	0(0%)	0(0%)	0(0%)	0(0%)	0(0%)	0(0%)
DOCK1(119)	35(5.8%)	19(2.2%)	21(7.5%)	6(0.6%)	0(0%)	0(0%)	6(1.4%)	8(1.7%)	2(1.2%)	4(0.8%)	4(3.9%)	2(0.5%)	6(1.2%)	0(0%)	1(2.1%)	4(2.5%)	1(0.3%)	0(0%)	0(0%)	0(0%)	0(0%)	0(0%)	0(0%)
KDM3B(119)	41(6.8%)	23(2.7%)	18(6.4%)	3(0.3%)	4(0.4%)	3(0.9%)	6(1.4%)	3(0.6%)	4(2.3%)	4(0.8%)	4(3.9%)	1(0.3%)	1(0.2%)	1(0.3%)	1(2.1%)	1(0.6%)	0(0%)	1(1.4%)	0(0%)	0(0%)	0(0%)	0(0%)	0(0%)
MAGEC3(119)	28(4.7%)	30(3.5%)	20(7.1%)	3(0.3%)	7(0.7%)	9(2.8%)	3(0.7%)	1(0.2%)	8(4.6%)	1(0.2%)	2(1.9%)	1(0.3%)	0(0%)	1(0.3%)	3(6.4%)	1(0.6%)	0(0%)	0(0%)	0(0%)	0(0%)	1(2%)	0(0%)	0(0%)
NEBL(119)	17(2.8%)	27(3.1%)	19(6.8%)	4(0.4%)	6(0.6%)	22(6.9%)	7(1.6%)	5(1.1%)	1(0.6%)	1(0.2%)	2(1.9%)	3(0.8%)	0(0%)	0(0%)	3(6.4%)	1(0.6%)	1(0.3%)	0(0%)	0(0%)	0(0%)	0(0%)	0(0%)	0(0%)
PLXNB2(119)	28(4.7%)	30(3.5%)	17(6%)	1(0.1%)	6(0.6%)	3(0.9%)	6(1.4%)	5(1.1%)	0(0%)	4(0.8%)	5(4.9%)	4(1%)	3(0.6%)	1(0.3%)	1(2.1%)	2(1.2%)	2(0.6%)	0(0%)	0(0%)	1(1.8%)	0(0%)	0(0%)	0(0%)
RAPGEF2(119)	30(5%)	33(3.8%)	15(5.3%)	5(0.5%)	4(0.4%)	1(0.3%)	4(0.9%)	7(1.5%)	1(0.6%)	3(0.6%)	5(4.9%)	3(0.8%)	1(0.2%)	2(0.6%)	3(6.4%)	1(0.6%)	1(0.3%)	0(0%)	0(0%)	0(0%)	0(0%)	0(0%)	0(0%)
SHANK1(119)	26(4.3%)	30(3.5%)	11(3.9%)	11(1.1%)	8(0.8%)	6(1.9%)	8(1.8%)	3(0.6%)	5(2.9%)	1(0.2%)	4(3.9%)	3(0.8%)	0(0%)	0(0%)	1(2.1%)	2(1.2%)	0(0%)	0(0%)	0(0%)	0(0%)	0(0%)	0(0%)	0(0%)
SNRNP200(119)	29(4.8%)	32(3.7%)	16(5.7%)	5(0.5%)	5(0.5%)	4(1.3%)	7(1.6%)	2(0.4%)	4(2.3%)	6(1.2%)	1(1%)	6(1.6%)	2(0.4%)	0(0%)	0(0%)	0(0%)	0(0%)	0(0%)	0(0%)	0(0%)	0(0%)	0(0%)	0(0%)
TRPV5(119)	25(4.2%)	52(6.1%)	7(2.5%)	1(0.1%)	2(0.2%)	12(3.8%)	6(1.4%)	1(0.2%)	3(1.7%)	1(0.2%)	5(4.9%)	0(0%)	0(0%)	0(0%)	1(2.1%)	2(1.2%)	1(0.3%)	0(0%)	0(0%)	0(0%)	0(0%)	0(0%)	0(0%)
ANKRD12(118)	31(5.2%)	25(2.9%)	16(5.7%)	1(0.1%)	12(1.3%)	3(0.9%)	4(0.9%)	4(0.8%)	6(3.5%)	4(0.8%)	4(3.9%)	4(1%)	0(0%)	2(0.6%)	1(2.1%)	0(0%)	0(0%)	1(1.4%)	0(0%)	0(0%)	0(0%)	0(0%)	0(0%)
ATP8A2(118)	29(4.8%)	36(4.2%)	19(6.8%)	4(0.4%)	2(0.2%)	3(0.9%)	3(0.7%)	6(1.3%)	4(2.3%)	5(1%)	2(1.9%)	1(0.3%)	0(0%)	1(0.3%)	2(4.3%)	0(0%)	0(0%)	1(1.4%)	0(0%)	0(0%)	0(0%)	0(0%)	0(0%)
CTCF(118)	24(4%)	7(0.8%)	45(16%)	7(0.7%)	19(2%)	1(0.3%)	2(0.5%)	3(0.6%)	2(1.2%)	2(0.4%)	1(1%)	0(0%)	2(0.4%)	2(0.6%)	0(0%)	1(0.6%)	0(0%)	0(0%)	0(0%)	0(0%)	0(0%)	0(0%)	0(0%)
DOPEY2(118)	25(4.2%)	27(3.1%)	19(6.8%)	4(0.4%)	6(0.6%)	5(1.6%)	3(0.7%)	7(1.5%)	2(1.2%)	5(1%)	3(2.9%)	2(0.5%)	1(0.2%)	2(0.6%)	3(6.4%)	1(0.6%)	1(0.3%)	1(1.4%)	0(0%)	1(1.8%)	0(0%)	0(0%)	0(0%)
FILIP1(118)	30(5%)	16(1.9%)	18(6.4%)	0(0%)	5(0.5%)	15(4.7%)	5(1.1%)	4(0.8%)	5(2.9%)	1(0.2%)	1(1%)	6(1.6%)	3(0.6%)	4(1.2%)	0(0%)	2(1.2%)	1(0.3%)	1(1.4%)	0(0%)	0(0%)	1(2%)	0(0%)	0(0%)
HELZ(118)	20(3.3%)	33(3.8%)	18(6.4%)	3(0.3%)	7(0.7%)	7(2.2%)	13(3%)	4(0.8%)	4(2.3%)	1(0.2%)	4(3.9%)	1(0.3%)	0(0%)	1(0.3%)	0(0%)	1(0.6%)	0(0%)	1(1.4%)	0(0%)	0(0%)	0(0%)	0(0%)	0(0%)
IQGAP2(118)	31(5.2%)	31(3.6%)	14(5%)	5(0.5%)	5(0.5%)	5(1.6%)	4(0.9%)	6(1.3%)	2(1.2%)	9(1.8%)	0(0%)	1(0.3%)	0(0%)	0(0%)	2(4.3%)	1(0.6%)	0(0%)	1(1.4%)	0(0%)	0(0%)	1(2%)	0(0%)	0(0%)
KLHL4(118)	36(6%)	42(4.9%)	15(5.3%)	1(0.1%)	7(0.7%)	6(1.9%)	1(0.2%)	2(0.4%)	5(2.9%)	2(0.4%)	0(0%)	1(0.3%)	0(0%)	0(0%)	0(0%)	0(0%)	0(0%)	0(0%)	0(0%)	0(0%)	0(0%)	0(0%)	0(0%)
MPDZ(118)	32(5.3%)	25(2.9%)	16(5.7%)	7(0.7%)	5(0.5%)	0(0%)	3(0.7%)	3(0.6%)	8(4.6%)	5(1%)	7(6.8%)	7(1.8%)	0(0%)	0(0%)	0(0%)	0(0%)	0(0%)	0(0%)	0(0%)	0(0%)	0(0%)	0(0%)	0(0%)
MSH6(118)	56(9.3%)	15(1.7%)	17(6%)	1(0.1%)	5(0.5%)	4(1.3%)	2(0.5%)	2(0.4%)	3(1.7%)	3(0.6%)	0(0%)	4(1%)	2(0.4%)	0(0%)	2(4.3%)	1(0.6%)	1(0.3%)	0(0%)	0(0%)	0(0%)	0(0%)	0(0%)	0(0%)
NHS(118)	29(4.8%)	27(3.1%)	19(6.8%)	5(0.5%)	11(1.2%)	8(2.5%)	5(1.1%)	2(0.4%)	0(0%)	2(0.4%)	3(2.9%)	3(0.8%)	1(0.2%)	0(0%)	1(2.1%)	1(0.6%)	0(0%)	0(0%)	0(0%)	0(0%)	0(0%)	0(0%)	1(2.4%)
PCDHB4(118)	22(3.7%)	43(5%)	6(2.1%)	1(0.1%)	5(0.5%)	6(1.9%)	8(1.8%)	3(0.6%)	6(3.5%)	6(1.2%)	3(2.9%)	2(0.5%)	0(0%)	1(0.3%)	2(4.3%)	3(1.9%)	1(0.3%)	0(0%)	0(0%)	0(0%)	0(0%)	0(0%)	0(0%)
PCDHGA3(118)	29(4.8%)	38(4.4%)	17(6%)	3(0.3%)	6(0.6%)	3(0.9%)	2(0.5%)	4(0.8%)	6(3.5%)	2(0.4%)	4(3.9%)	2(0.5%)	0(0%)	1(0.3%)	1(2.1%)	0(0%)	0(0%)	0(0%)	0(0%)	0(0%)	0(0%)	0(0%)	0(0%)
PHIP(118)	38(6.3%)	23(2.7%)	22(7.8%)	6(0.6%)	4(0.4%)	4(1.3%)	5(1.1%)	4(0.8%)	2(1.2%)	2(0.4%)	3(2.9%)	2(0.5%)	0(0%)	0(0%)	1(2.1%)	2(1.2%)	0(0%)	0(0%)	0(0%)	0(0%)	0(0%)	0(0%)	0(0%)
PI4KA(118)	34(5.7%)	24(2.8%)	19(6.8%)	2(0.2%)	6(0.6%)	6(1.9%)	5(1.1%)	8(1.7%)	5(2.9%)	1(0.2%)	0(0%)	2(0.5%)	0(0%)	0(0%)	1(2.1%)	1(0.6%)	2(0.6%)	1(1.4%)	1(2.9%)	0(0%)	0(0%)	0(0%)	0(0%)
PTPN13(118)	32(5.3%)	18(2.1%)	20(7.1%)	2(0.2%)	6(0.6%)	2(0.6%)	8(1.8%)	8(1.7%)	6(3.5%)	5(1%)	3(2.9%)	4(1%)	1(0.2%)	0(0%)	0(0%)	1(0.6%)	2(0.6%)	0(0%)	0(0%)	0(0%)	0(0%)	0(0%)	0(0%)
RALGAPA1(118)	34(5.7%)	21(2.4%)	15(5.3%)	2(0.2%)	5(0.5%)	4(1.3%)	4(0.9%)	9(1.9%)	4(2.3%)	3(0.6%)	5(4.9%)	3(0.8%)	1(0.2%)	2(0.6%)	3(6.4%)	2(1.2%)	0(0%)	0(0%)	0(0%)	0(0%)	1(2%)	0(0%)	0(0%)
SEZ6L(118)	26(4.3%)	42(4.9%)	10(3.6%)	1(0.1%)	2(0.2%)	15(4.7%)	4(0.9%)	4(0.8%)	2(1.2%)	5(1%)	2(1.9%)	2(0.5%)	0(0%)	0(0%)	1(2.1%)	1(0.6%)	0(0%)	0(0%)	0(0%)	0(0%)	1(2%)	0(0%)	0(0%)
SLC12A5(118)	28(4.7%)	30(3.5%)	11(3.9%)	4(0.4%)	11(1.2%)	8(2.5%)	7(1.6%)	3(0.6%)	6(3.5%)	5(1%)	2(1.9%)	2(0.5%)	0(0%)	0(0%)	1(2.1%)	0(0%)	0(0%)	0(0%)	0(0%)	0(0%)	0(0%)	0(0%)	0(0%)
SLX4(118)	37(6.2%)	21(2.4%)	19(6.8%)	2(0.2%)	6(0.6%)	9(2.8%)	2(0.5%)	6(1.3%)	1(0.6%)	4(0.8%)	4(3.9%)	4(1%)	0(0%)	1(0.3%)	1(2.1%)	1(0.6%)	0(0%)	0(0%)	0(0%)	0(0%)	0(0%)	0(0%)	0(0%)
ZP4(118)	14(2.3%)	59(6.9%)	10(3.6%)	1(0.1%)	10(1.1%)	6(1.9%)	4(0.9%)	3(0.6%)	3(1.7%)	3(0.6%)	1(1%)	1(0.3%)	0(0%)	0(0%)	0(0%)	1(0.6%)	2(0.6%)	0(0%)	0(0%)	0(0%)	0(0%)	0(0%)	0(0%)
AMPH(117)	22(3.7%)	37(4.3%)	14(5%)	6(0.6%)	6(0.6%)	11(3.4%)	11(2.5%)	3(0.6%)	0(0%)	2(0.4%)	2(1.9%)	2(0.5%)	0(0%)	1(0.3%)	0(0%)	0(0%)	0(0%)	0(0%)	0(0%)	0(0%)	0(0%)	0(0%)	0(0%)
C18orf34(117)	22(3.7%)	46(5.4%)	12(4.3%)	1(0.1%)	2(0.2%)	7(2.2%)	9(2.1%)	3(0.6%)	4(2.3%)	4(0.8%)	3(2.9%)	1(0.3%)	0(0%)	1(0.3%)	2(4.3%)	0(0%)	0(0%)	0(0%)	0(0%)	0(0%)	0(0%)	0(0%)	0(0%)
DOCK7(117)	24(4%)	24(2.8%)	22(7.8%)	2(0.2%)	7(0.7%)	7(2.2%)	7(1.6%)	5(1.1%)	2(1.2%)	4(0.8%)	2(1.9%)	4(1%)	2(0.4%)	0(0%)	3(6.4%)	2(1.2%)	0(0%)	0(0%)	0(0%)	0(0%)	0(0%)	0(0%)	0(0%)
ELTD1(117)	17(2.8%)	57(6.6%)	11(3.9%)	1(0.1%)	4(0.4%)	2(0.6%)	4(0.9%)	3(0.6%)	11(6.4%)	1(0.2%)	0(0%)	2(0.5%)	0(0%)	0(0%)	0(0%)	2(1.2%)	1(0.3%)	0(0%)	0(0%)	0(0%)	1(2%)	0(0%)	0(0%)
GABRG1(117)	21(3.5%)	39(4.5%)	11(3.9%)	5(0.5%)	3(0.3%)	9(2.8%)	4(0.9%)	2(0.4%)	4(2.3%)	1(0.2%)	3(2.9%)	6(1.6%)	5(1%)	0(0%)	0(0%)	2(1.2%)	1(0.3%)	1(1.4%)	0(0%)	0(0%)	0(0%)	0(0%)	0(0%)
ITGAX(117)	19(3.2%)	46(5.4%)	11(3.9%)	3(0.3%)	10(1.1%)	8(2.5%)	3(0.7%)	4(0.8%)	5(2.9%)	2(0.4%)	0(0%)	2(0.5%)	0(0%)	1(0.3%)	1(2.1%)	1(0.6%)	1(0.3%)	0(0%)	0(0%)	0(0%)	0(0%)	0(0%)	0(0%)
LRP6(117)	32(5.3%)	19(2.2%)	20(7.1%)	3(0.3%)	5(0.5%)	5(1.6%)	8(1.8%)	4(0.8%)	3(1.7%)	3(0.6%)	2(1.9%)	4(1%)	0(0%)	1(0.3%)	0(0%)	5(3.1%)	2(0.6%)	1(1.4%)	0(0%)	0(0%)	0(0%)	0(0%)	0(0%)
LRRTM4(117)	19(3.2%)	57(6.6%)	10(3.6%)	0(0%)	2(0.2%)	1(0.3%)	5(1.1%)	2(0.4%)	7(4%)	4(0.8%)	0(0%)	1(0.3%)	1(0.2%)	4(1.2%)	0(0%)	1(0.6%)	2(0.6%)	1(1.4%)	0(0%)	0(0%)	0(0%)	0(0%)	0(0%)
MADD(117)	29(4.8%)	27(3.1%)	15(5.3%)	1(0.1%)	13(1.4%)	6(1.9%)	3(0.7%)	5(1.1%)	2(1.2%)	6(1.2%)	1(1%)	2(0.5%)	0(0%)	3(0.9%)	1(2.1%)	2(1.2%)	1(0.3%)	0(0%)	0(0%)	0(0%)	0(0%)	0(0%)	0(0%)
NLRP14(117)	18(3%)	47(5.5%)	13(4.6%)	0(0%)	4(0.4%)	7(2.2%)	1(0.2%)	5(1.1%)	8(4.6%)	3(0.6%)	5(4.9%)	1(0.3%)	0(0%)	0(0%)	2(4.3%)	2(1.2%)	1(0.3%)	0(0%)	0(0%)	0(0%)	0(0%)	0(0%)	0(0%)
PTPRM(117)	40(6.7%)	20(2.3%)	14(5%)	2(0.2%)	6(0.6%)	4(1.3%)	5(1.1%)	6(1.3%)	5(2.9%)	4(0.8%)	3(2.9%)	2(0.5%)	0(0%)	1(0.3%)	2(4.3%)	1(0.6%)	2(0.6%)	0(0%)	0(0%)	0(0%)	0(0%)	0(0%)	0(0%)
SAGE1(117)	21(3.5%)	34(4%)	16(5.7%)	1(0.1%)	11(1.2%)	15(4.7%)	3(0.7%)	0(0%)	3(1.7%)	4(0.8%)	2(1.9%)	1(0.3%)	0(0%)	3(0.9%)	0(0%)	2(1.2%)	1(0.3%)	0(0%)	0(0%)	0(0%)	0(0%)	0(0%)	0(0%)
SMARCA2(117)	23(3.8%)	26(3%)	18(6.4%)	1(0.1%)	5(0.5%)	5(1.6%)	9(2.1%)	6(1.3%)	5(2.9%)	4(0.8%)	5(4.9%)	3(0.8%)	0(0%)	3(0.9%)	0(0%)	1(0.6%)	0(0%)	1(1.4%)	0(0%)	0(0%)	2(4.1%)	0(0%)	0(0%)
ABCA5(116)	29(4.8%)	30(3.5%)	19(6.8%)	0(0%)	5(0.5%)	5(1.6%)	6(1.4%)	4(0.8%)	2(1.2%)	3(0.6%)	2(1.9%)	1(0.3%)	0(0%)	5(1.4%)	2(4.3%)	0(0%)	2(0.6%)	0(0%)	1(2.9%)	0(0%)	0(0%)	0(0%)	0(0%)
ANKRD26(116)	32(5.3%)	34(4%)	18(6.4%)	4(0.4%)	7(0.7%)	1(0.3%)	5(1.1%)	2(0.4%)	5(2.9%)	1(0.2%)	1(1%)	2(0.5%)	0(0%)	1(0.3%)	1(2.1%)	0(0%)	1(0.3%)	0(0%)	0(0%)	0(0%)	0(0%)	0(0%)	1(2.4%)
ATP8B4(116)	26(4.3%)	33(3.8%)	15(5.3%)	1(0.1%)	4(0.4%)	13(4.1%)	4(0.9%)	4(0.8%)	3(1.7%)	2(0.4%)	2(1.9%)	2(0.5%)	0(0%)	2(0.6%)	3(6.4%)	0(0%)	1(0.3%)	0(0%)	1(2.9%)	0(0%)	0(0%)	0(0%)	0(0%)
CACNA1G(116)	30(5%)	28(3.3%)	19(6.8%)	2(0.2%)	6(0.6%)	1(0.3%)	5(1.1%)	8(1.7%)	6(3.5%)	3(0.6%)	4(3.9%)	2(0.5%)	1(0.2%)	1(0.3%)	0(0%)	0(0%)	0(0%)	0(0%)	0(0%)	0(0%)	0(0%)	0(0%)	0(0%)
COL4A2(116)	22(3.7%)	46(5.4%)	12(4.3%)	3(0.3%)	7(0.7%)	3(0.9%)	3(0.7%)	1(0.2%)	6(3.5%)	2(0.4%)	2(1.9%)	4(1%)	0(0%)	2(0.6%)	0(0%)	3(1.9%)	0(0%)	0(0%)	0(0%)	0(0%)	0(0%)	0(0%)	0(0%)
GLI2(116)	32(5.3%)	32(3.7%)	10(3.6%)	5(0.5%)	5(0.5%)	6(1.9%)	4(0.9%)	4(0.8%)	0(0%)	10(2%)	1(1%)	1(0.3%)	2(0.4%)	2(0.6%)	1(2.1%)	1(0.6%)	0(0%)	0(0%)	0(0%)	0(0%)	0(0%)	0(0%)	0(0%)
HEATR5B(116)	24(4%)	30(3.5%)	17(6%)	2(0.2%)	4(0.4%)	11(3.4%)	10(2.3%)	6(1.3%)	2(1.2%)	4(0.8%)	2(1.9%)	2(0.5%)	0(0%)	0(0%)	1(2.1%)	0(0%)	1(0.3%)	0(0%)	0(0%)	0(0%)	0(0%)	0(0%)	0(0%)
KIF16B(116)	35(5.8%)	28(3.3%)	15(5.3%)	1(0.1%)	4(0.4%)	3(0.9%)	1(0.2%)	3(0.6%)	6(3.5%)	2(0.4%)	2(1.9%)	8(2.1%)	2(0.4%)	1(0.3%)	1(2.1%)	2(1.2%)	2(0.6%)	0(0%)	0(0%)	0(0%)	0(0%)	0(0%)	0(0%)
MYOCD(116)	23(3.8%)	38(4.4%)	13(4.6%)	1(0.1%)	2(0.2%)	17(5.3%)	5(1.1%)	4(0.8%)	1(0.6%)	6(1.2%)	1(1%)	3(0.8%)	0(0%)	1(0.3%)	0(0%)	1(0.6%)	0(0%)	0(0%)	0(0%)	0(0%)	0(0%)	0(0%)	0(0%)
PHF3(116)	32(5.3%)	21(2.4%)	18(6.4%)	2(0.2%)	8(0.8%)	6(1.9%)	1(0.2%)	9(1.9%)	1(0.6%)	4(0.8%)	4(3.9%)	2(0.5%)	0(0%)	2(0.6%)	0(0%)	4(2.5%)	0(0%)	1(1.4%)	0(0%)	0(0%)	0(0%)	0(0%)	1(2.4%)
PLXNA1(116)	25(4.2%)	33(3.8%)	20(7.1%)	1(0.1%)	7(0.7%)	9(2.8%)	4(0.9%)	2(0.4%)	4(2.3%)	2(0.4%)	0(0%)	3(0.8%)	5(1%)	1(0.3%)	0(0%)	0(0%)	0(0%)	0(0%)	0(0%)	0(0%)	0(0%)	0(0%)	0(0%)
SLC9A11(116)	24(4%)	33(3.8%)	16(5.7%)	2(0.2%)	1(0.1%)	19(5.9%)	6(1.4%)	3(0.6%)	3(1.7%)	3(0.6%)	2(1.9%)	1(0.3%)	0(0%)	0(0%)	1(2.1%)	0(0%)	0(0%)	0(0%)	0(0%)	0(0%)	2(4.1%)	0(0%)	0(0%)
ZNF560(116)	22(3.7%)	30(3.5%)	15(5.3%)	3(0.3%)	6(0.6%)	15(4.7%)	7(1.6%)	2(0.4%)	2(1.2%)	2(0.4%)	0(0%)	3(0.8%)	0(0%)	1(0.3%)	1(2.1%)	3(1.9%)	3(0.9%)	0(0%)	1(2.9%)	0(0%)	0(0%)	0(0%)	0(0%)
ABCB4(115)	34(5.7%)	26(3%)	17(6%)	0(0%)	4(0.4%)	6(1.9%)	10(2.3%)	3(0.6%)	3(1.7%)	6(1.2%)	1(1%)	2(0.5%)	0(0%)	3(0.9%)	0(0%)	0(0%)	0(0%)	0(0%)	0(0%)	0(0%)	0(0%)	0(0%)	0(0%)
ADCY5(115)	33(5.5%)	31(3.6%)	13(4.6%)	2(0.2%)	8(0.8%)	8(2.5%)	1(0.2%)	4(0.8%)	4(2.3%)	4(0.8%)	1(1%)	2(0.5%)	0(0%)	2(0.6%)	1(2.1%)	0(0%)	0(0%)	0(0%)	0(0%)	0(0%)	0(0%)	0(0%)	1(2.4%)
ANKRD11(115)	28(4.7%)	16(1.9%)	20(7.1%)	2(0.2%)	8(0.8%)	9(2.8%)	2(0.5%)	3(0.6%)	4(2.3%)	7(1.4%)	7(6.8%)	0(0%)	2(0.4%)	1(0.3%)	3(6.4%)	1(0.6%)	1(0.3%)	1(1.4%)	0(0%)	0(0%)	0(0%)	0(0%)	0(0%)
AOX1(115)	20(3.3%)	38(4.4%)	13(4.6%)	0(0%)	6(0.6%)	11(3.4%)	7(1.6%)	4(0.8%)	1(0.6%)	6(1.2%)	1(1%)	2(0.5%)	1(0.2%)	1(0.3%)	2(4.3%)	1(0.6%)	1(0.3%)	0(0%)	0(0%)	0(0%)	0(0%)	0(0%)	0(0%)
BAP1(115)	21(3.5%)	9(1%)	10(3.6%)	1(0.1%)	5(0.5%)	4(1.3%)	5(1.1%)	34(7.2%)	3(1.7%)	3(0.6%)	4(3.9%)	4(1%)	2(0.4%)	1(0.3%)	0(0%)	0(0%)	0(0%)	0(0%)	8(23.5%)	0(0%)	1(2%)	0(0%)	0(0%)
CROCC(115)	27(4.5%)	28(3.3%)	11(3.9%)	6(0.6%)	9(0.9%)	4(1.3%)	4(0.9%)	8(1.7%)	1(0.6%)	5(1%)	3(2.9%)	7(1.8%)	1(0.2%)	1(0.3%)	0(0%)	0(0%)	0(0%)	0(0%)	0(0%)	0(0%)	0(0%)	0(0%)	0(0%)
DIP2B(115)	37(6.2%)	20(2.3%)	13(4.6%)	2(0.2%)	6(0.6%)	7(2.2%)	5(1.1%)	5(1.1%)	4(2.3%)	4(0.8%)	7(6.8%)	1(0.3%)	1(0.2%)	2(0.6%)	0(0%)	0(0%)	1(0.3%)	0(0%)	0(0%)	0(0%)	0(0%)	0(0%)	0(0%)
FCRL5(115)	22(3.7%)	39(4.5%)	10(3.6%)	1(0.1%)	8(0.8%)	11(3.4%)	3(0.7%)	4(0.8%)	6(3.5%)	4(0.8%)	2(1.9%)	0(0%)	0(0%)	2(0.6%)	0(0%)	2(1.2%)	1(0.3%)	0(0%)	0(0%)	0(0%)	0(0%)	0(0%)	0(0%)
FLJ42177(115)	26(4.3%)	19(2.2%)	20(7.1%)	3(0.3%)	19(2%)	8(2.5%)	11(2.5%)	4(0.8%)	0(0%)	0(0%)	3(2.9%)	1(0.3%)	0(0%)	1(0.3%)	0(0%)	0(0%)	0(0%)	0(0%)	0(0%)	0(0%)	0(0%)	0(0%)	0(0%)
HECTD1(115)	19(3.2%)	25(2.9%)	19(6.8%)	1(0.1%)	14(1.5%)	1(0.3%)	9(2.1%)	5(1.1%)	3(1.7%)	6(1.2%)	6(5.8%)	2(0.5%)	0(0%)	0(0%)	1(2.1%)	2(1.2%)	1(0.3%)	1(1.4%)	0(0%)	0(0%)	0(0%)	0(0%)	0(0%)
HGF(115)	15(2.5%)	51(5.9%)	10(3.6%)	4(0.4%)	4(0.4%)	11(3.4%)	7(1.6%)	1(0.2%)	4(2.3%)	2(0.4%)	1(1%)	2(0.5%)	1(0.2%)	2(0.6%)	0(0%)	0(0%)	0(0%)	0(0%)	0(0%)	0(0%)	0(0%)	0(0%)	0(0%)
IL1RAPL1(115)	31(5.2%)	37(4.3%)	15(5.3%)	0(0%)	5(0.5%)	3(0.9%)	2(0.5%)	1(0.2%)	4(2.3%)	8(1.6%)	3(2.9%)	1(0.3%)	1(0.2%)	1(0.3%)	1(2.1%)	1(0.6%)	1(0.3%)	0(0%)	0(0%)	0(0%)	0(0%)	0(0%)	0(0%)
KIAA0100(115)	22(3.7%)	31(3.6%)	17(6%)	3(0.3%)	4(0.4%)	8(2.5%)	4(0.9%)	6(1.3%)	7(4%)	4(0.8%)	4(3.9%)	2(0.5%)	0(0%)	0(0%)	1(2.1%)	0(0%)	1(0.3%)	0(0%)	1(2.9%)	0(0%)	0(0%)	0(0%)	0(0%)
KIAA0564(115)	31(5.2%)	24(2.8%)	23(8.2%)	2(0.2%)	2(0.2%)	10(3.1%)	4(0.9%)	6(1.3%)	1(0.6%)	3(0.6%)	3(2.9%)	1(0.3%)	0(0%)	2(0.6%)	2(4.3%)	0(0%)	0(0%)	0(0%)	0(0%)	0(0%)	1(2%)	0(0%)	0(0%)
LRP4(115)	28(4.7%)	31(3.6%)	10(3.6%)	3(0.3%)	9(0.9%)	6(1.9%)	2(0.5%)	5(1.1%)	2(1.2%)	5(1%)	3(2.9%)	4(1%)	1(0.2%)	2(0.6%)	2(4.3%)	1(0.6%)	1(0.3%)	0(0%)	0(0%)	0(0%)	0(0%)	0(0%)	0(0%)
MARK1(115)	34(5.7%)	31(3.6%)	15(5.3%)	2(0.2%)	7(0.7%)	3(0.9%)	2(0.5%)	8(1.7%)	0(0%)	2(0.4%)	2(1.9%)	0(0%)	3(0.6%)	4(1.2%)	2(4.3%)	0(0%)	0(0%)	0(0%)	0(0%)	0(0%)	0(0%)	0(0%)	0(0%)
MBD5(115)	27(4.5%)	35(4.1%)	16(5.7%)	1(0.1%)	6(0.6%)	7(2.2%)	3(0.7%)	1(0.2%)	5(2.9%)	3(0.6%)	3(2.9%)	1(0.3%)	1(0.2%)	1(0.3%)	1(2.1%)	3(1.9%)	0(0%)	0(0%)	0(0%)	0(0%)	1(2%)	0(0%)	0(0%)
PCDHB5(115)	27(4.5%)	33(3.8%)	13(4.6%)	3(0.3%)	4(0.4%)	9(2.8%)	2(0.5%)	1(0.2%)	6(3.5%)	3(0.6%)	3(2.9%)	4(1%)	1(0.2%)	0(0%)	1(2.1%)	2(1.2%)	2(0.6%)	1(1.4%)	0(0%)	0(0%)	0(0%)	0(0%)	0(0%)
PRPF8(115)	26(4.3%)	17(2%)	25(8.9%)	8(0.8%)	7(0.7%)	5(1.6%)	4(0.9%)	11(2.3%)	1(0.6%)	1(0.2%)	1(1%)	1(0.3%)	1(0.2%)	1(0.3%)	1(2.1%)	3(1.9%)	2(0.6%)	0(0%)	0(0%)	0(0%)	0(0%)	0(0%)	0(0%)
RET(115)	42(7%)	28(3.3%)	12(4.3%)	1(0.1%)	3(0.3%)	7(2.2%)	3(0.7%)	3(0.6%)	3(1.7%)	3(0.6%)	2(1.9%)	4(1%)	1(0.2%)	0(0%)	1(2.1%)	1(0.6%)	0(0%)	0(0%)	0(0%)	0(0%)	0(0%)	1(4.3%)	0(0%)
RNF17(115)	26(4.3%)	26(3%)	16(5.7%)	4(0.4%)	4(0.4%)	14(4.4%)	6(1.4%)	1(0.2%)	3(1.7%)	1(0.2%)	3(2.9%)	4(1%)	0(0%)	0(0%)	2(4.3%)	2(1.2%)	3(0.9%)	0(0%)	0(0%)	0(0%)	0(0%)	0(0%)	0(0%)
SEMA6D(115)	14(2.3%)	43(5%)	18(6.4%)	2(0.2%)	3(0.3%)	3(0.9%)	6(1.4%)	4(0.8%)	11(6.4%)	0(0%)	2(1.9%)	2(0.5%)	0(0%)	1(0.3%)	3(6.4%)	2(1.2%)	0(0%)	1(1.4%)	0(0%)	0(0%)	0(0%)	0(0%)	0(0%)
SGIP1(115)	17(2.8%)	50(5.8%)	11(3.9%)	2(0.2%)	6(0.6%)	4(1.3%)	4(0.9%)	7(1.5%)	5(2.9%)	3(0.6%)	0(0%)	1(0.3%)	0(0%)	3(0.9%)	2(4.3%)	0(0%)	0(0%)	0(0%)	0(0%)	0(0%)	0(0%)	0(0%)	0(0%)
WDR49(115)	21(3.5%)	37(4.3%)	10(3.6%)	0(0%)	4(0.4%)	13(4.1%)	4(0.9%)	4(0.8%)	5(2.9%)	4(0.8%)	5(4.9%)	3(0.8%)	0(0%)	0(0%)	1(2.1%)	3(1.9%)	1(0.3%)	0(0%)	0(0%)	0(0%)	0(0%)	0(0%)	0(0%)
XIRP1(115)	28(4.7%)	27(3.1%)	17(6%)	4(0.4%)	6(0.6%)	12(3.8%)	2(0.5%)	3(0.6%)	1(0.6%)	4(0.8%)	2(1.9%)	3(0.8%)	2(0.4%)	2(0.6%)	0(0%)	0(0%)	1(0.3%)	1(1.4%)	0(0%)	0(0%)	0(0%)	0(0%)	0(0%)
ZFC3H1(115)	26(4.3%)	32(3.7%)	20(7.1%)	1(0.1%)	4(0.4%)	2(0.6%)	9(2.1%)	4(0.8%)	2(1.2%)	3(0.6%)	3(2.9%)	2(0.5%)	0(0%)	2(0.6%)	2(4.3%)	1(0.6%)	1(0.3%)	0(0%)	0(0%)	0(0%)	1(2%)	0(0%)	0(0%)
CAPS2(114)	28(4.7%)	34(4%)	19(6.8%)	2(0.2%)	7(0.7%)	4(1.3%)	6(1.4%)	3(0.6%)	0(0%)	6(1.2%)	5(4.9%)	0(0%)	0(0%)	0(0%)	0(0%)	0(0%)	0(0%)	0(0%)	0(0%)	0(0%)	0(0%)	0(0%)	0(0%)
CCDC165(114)	30(5%)	32(3.7%)	14(5%)	4(0.4%)	2(0.2%)	7(2.2%)	1(0.2%)	7(1.5%)	3(1.7%)	6(1.2%)	0(0%)	4(1%)	0(0%)	0(0%)	0(0%)	2(1.2%)	2(0.6%)	0(0%)	0(0%)	0(0%)	0(0%)	0(0%)	0(0%)
CIC(114)	29(4.8%)	21(2.4%)	18(6.4%)	3(0.3%)	2(0.2%)	4(1.3%)	1(0.2%)	4(0.8%)	3(1.7%)	6(1.2%)	2(1.9%)	2(0.5%)	18(3.5%)	0(0%)	0(0%)	0(0%)	1(0.3%)	0(0%)	0(0%)	0(0%)	0(0%)	0(0%)	0(0%)
DOCK5(114)	36(6%)	22(2.6%)	19(6.8%)	1(0.1%)	6(0.6%)	5(1.6%)	2(0.5%)	9(1.9%)	2(1.2%)	5(1%)	2(1.9%)	2(0.5%)	0(0%)	1(0.3%)	1(2.1%)	0(0%)	1(0.3%)	0(0%)	0(0%)	0(0%)	0(0%)	0(0%)	0(0%)
ERBB2(114)	38(6.3%)	11(1.3%)	9(3.2%)	3(0.3%)	16(1.7%)	4(1.3%)	1(0.2%)	3(0.6%)	5(2.9%)	6(1.2%)	6(5.8%)	5(1.3%)	1(0.2%)	1(0.3%)	2(4.3%)	3(1.9%)	0(0%)	0(0%)	0(0%)	0(0%)	0(0%)	0(0%)	0(0%)
GUCY2F(114)	27(4.5%)	33(3.8%)	18(6.4%)	1(0.1%)	5(0.5%)	4(1.3%)	4(0.9%)	7(1.5%)	5(2.9%)	3(0.6%)	2(1.9%)	3(0.8%)	0(0%)	0(0%)	0(0%)	0(0%)	1(0.3%)	1(1.4%)	0(0%)	0(0%)	0(0%)	0(0%)	0(0%)
JAK3(114)	32(5.3%)	11(1.3%)	9(3.2%)	29(2.9%)	5(0.5%)	4(1.3%)	3(0.7%)	2(0.4%)	2(1.2%)	4(0.8%)	2(1.9%)	2(0.5%)	0(0%)	0(0%)	2(4.3%)	7(4.3%)	0(0%)	0(0%)	0(0%)	0(0%)	0(0%)	0(0%)	0(0%)
KCNA4(114)	23(3.8%)	41(4.8%)	11(3.9%)	5(0.5%)	5(0.5%)	3(0.9%)	4(0.9%)	3(0.6%)	5(2.9%)	5(1%)	0(0%)	1(0.3%)	0(0%)	0(0%)	2(4.3%)	4(2.5%)	2(0.6%)	0(0%)	0(0%)	0(0%)	0(0%)	0(0%)	0(0%)
KDM5B(114)	35(5.8%)	25(2.9%)	18(6.4%)	0(0%)	5(0.5%)	8(2.5%)	4(0.9%)	6(1.3%)	1(0.6%)	2(0.4%)	3(2.9%)	2(0.5%)	1(0.2%)	0(0%)	1(2.1%)	2(1.2%)	1(0.3%)	0(0%)	0(0%)	0(0%)	0(0%)	0(0%)	0(0%)
KDM5C(114)	30(5%)	19(2.2%)	18(6.4%)	1(0.1%)	7(0.7%)	1(0.3%)	2(0.5%)	19(4%)	1(0.6%)	8(1.6%)	1(1%)	1(0.3%)	1(0.2%)	2(0.6%)	0(0%)	1(0.6%)	0(0%)	0(0%)	0(0%)	1(1.8%)	0(0%)	1(4.3%)	0(0%)
LTBP2(114)	31(5.2%)	35(4.1%)	10(3.6%)	2(0.2%)	8(0.8%)	5(1.6%)	8(1.8%)	2(0.4%)	5(2.9%)	1(0.2%)	4(3.9%)	2(0.5%)	0(0%)	1(0.3%)	0(0%)	0(0%)	0(0%)	0(0%)	0(0%)	0(0%)	0(0%)	0(0%)	0(0%)
NRG1(114)	35(5.8%)	18(2.1%)	21(7.5%)	3(0.3%)	2(0.2%)	7(2.2%)	2(0.5%)	3(0.6%)	13(7.5%)	2(0.4%)	4(3.9%)	1(0.3%)	0(0%)	1(0.3%)	1(2.1%)	0(0%)	1(0.3%)	0(0%)	0(0%)	0(0%)	0(0%)	0(0%)	0(0%)
OCA2(114)	25(4.2%)	43(5%)	14(5%)	1(0.1%)	1(0.1%)	5(1.6%)	4(0.9%)	4(0.8%)	2(1.2%)	6(1.2%)	2(1.9%)	1(0.3%)	1(0.2%)	2(0.6%)	0(0%)	2(1.2%)	0(0%)	0(0%)	1(2.9%)	0(0%)	0(0%)	0(0%)	0(0%)
PAK7(114)	28(4.7%)	42(4.9%)	7(2.5%)	3(0.3%)	2(0.2%)	17(5.3%)	4(0.9%)	2(0.4%)	1(0.6%)	2(0.4%)	1(1%)	1(0.3%)	1(0.2%)	0(0%)	1(2.1%)	2(1.2%)	0(0%)	0(0%)	0(0%)	0(0%)	0(0%)	0(0%)	0(0%)
PDE11A(114)	21(3.5%)	35(4.1%)	11(3.9%)	6(0.6%)	5(0.5%)	7(2.2%)	2(0.5%)	5(1.1%)	4(2.3%)	6(1.2%)	4(3.9%)	0(0%)	4(0.8%)	2(0.6%)	0(0%)	2(1.2%)	0(0%)	0(0%)	0(0%)	0(0%)	0(0%)	0(0%)	0(0%)
PKD1(114)	23(3.8%)	37(4.3%)	10(3.6%)	1(0.1%)	7(0.7%)	11(3.4%)	2(0.5%)	5(1.1%)	5(2.9%)	1(0.2%)	3(2.9%)	4(1%)	1(0.2%)	0(0%)	0(0%)	2(1.2%)	2(0.6%)	0(0%)	0(0%)	0(0%)	0(0%)	0(0%)	0(0%)
SLITRK4(114)	25(4.2%)	35(4.1%)	19(6.8%)	1(0.1%)	5(0.5%)	6(1.9%)	1(0.2%)	4(0.8%)	3(1.7%)	5(1%)	0(0%)	4(1%)	0(0%)	3(0.9%)	0(0%)	1(0.6%)	2(0.6%)	0(0%)	0(0%)	0(0%)	0(0%)	0(0%)	0(0%)
UNC13B(114)	27(4.5%)	23(2.7%)	15(5.3%)	8(0.8%)	4(0.4%)	8(2.5%)	6(1.4%)	7(1.5%)	1(0.6%)	3(0.6%)	2(1.9%)	3(0.8%)	0(0%)	3(0.9%)	2(4.3%)	2(1.2%)	0(0%)	0(0%)	0(0%)	0(0%)	0(0%)	0(0%)	0(0%)
A2M(113)	35(5.8%)	30(3.5%)	14(5%)	0(0%)	5(0.5%)	3(0.9%)	3(0.7%)	8(1.7%)	4(2.3%)	2(0.4%)	5(4.9%)	0(0%)	0(0%)	0(0%)	1(2.1%)	0(0%)	3(0.9%)	0(0%)	0(0%)	0(0%)	0(0%)	0(0%)	0(0%)
C10orf18(113)	18(3%)	25(2.9%)	22(7.8%)	1(0.1%)	14(1.5%)	2(0.6%)	4(0.9%)	10(2.1%)	3(1.7%)	3(0.6%)	3(2.9%)	2(0.5%)	2(0.4%)	2(0.6%)	0(0%)	1(0.6%)	1(0.3%)	0(0%)	0(0%)	0(0%)	0(0%)	0(0%)	0(0%)
C9orf79(113)	23(3.8%)	43(5%)	17(6%)	0(0%)	5(0.5%)	6(1.9%)	2(0.5%)	1(0.2%)	3(1.7%)	4(0.8%)	1(1%)	3(0.8%)	1(0.2%)	0(0%)	1(2.1%)	1(0.6%)	2(0.6%)	0(0%)	0(0%)	0(0%)	0(0%)	0(0%)	0(0%)
CCDC108(113)	28(4.7%)	33(3.8%)	14(5%)	0(0%)	3(0.3%)	8(2.5%)	3(0.7%)	2(0.4%)	4(2.3%)	4(0.8%)	2(1.9%)	6(1.6%)	0(0%)	2(0.6%)	2(4.3%)	1(0.6%)	1(0.3%)	0(0%)	0(0%)	0(0%)	0(0%)	0(0%)	0(0%)
EFCAB6(113)	22(3.7%)	27(3.1%)	16(5.7%)	1(0.1%)	3(0.3%)	11(3.4%)	4(0.9%)	4(0.8%)	2(1.2%)	4(0.8%)	4(3.9%)	7(1.8%)	2(0.4%)	1(0.3%)	1(2.1%)	2(1.2%)	1(0.3%)	0(0%)	1(2.9%)	0(0%)	0(0%)	0(0%)	0(0%)
KCNQ3(113)	33(5.5%)	16(1.9%)	18(6.4%)	2(0.2%)	7(0.7%)	12(3.8%)	5(1.1%)	3(0.6%)	6(3.5%)	4(0.8%)	1(1%)	3(0.8%)	0(0%)	1(0.3%)	2(4.3%)	0(0%)	0(0%)	0(0%)	0(0%)	0(0%)	0(0%)	0(0%)	0(0%)
KCNQ5(113)	30(5%)	18(2.1%)	13(4.6%)	0(0%)	8(0.8%)	13(4.1%)	4(0.9%)	6(1.3%)	1(0.6%)	6(1.2%)	4(3.9%)	4(1%)	0(0%)	3(0.9%)	1(2.1%)	1(0.6%)	0(0%)	0(0%)	1(2.9%)	0(0%)	0(0%)	0(0%)	0(0%)
KIAA1210(113)	19(3.2%)	38(4.4%)	19(6.8%)	1(0.1%)	14(1.5%)	2(0.6%)	1(0.2%)	4(0.8%)	5(2.9%)	4(0.8%)	2(1.9%)	2(0.5%)	1(0.2%)	1(0.3%)	0(0%)	0(0%)	0(0%)	0(0%)	0(0%)	0(0%)	0(0%)	0(0%)	0(0%)
MLLT4(113)	22(3.7%)	21(2.4%)	18(6.4%)	1(0.1%)	14(1.5%)	7(2.2%)	5(1.1%)	12(2.5%)	2(1.2%)	3(0.6%)	2(1.9%)	2(0.5%)	1(0.2%)	1(0.3%)	1(2.1%)	1(0.6%)	0(0%)	0(0%)	0(0%)	0(0%)	0(0%)	0(0%)	0(0%)
N4BP2(113)	30(5%)	27(3.1%)	15(5.3%)	1(0.1%)	11(1.2%)	8(2.5%)	4(0.9%)	3(0.6%)	2(1.2%)	2(0.4%)	5(4.9%)	2(0.5%)	0(0%)	1(0.3%)	0(0%)	1(0.6%)	1(0.3%)	0(0%)	0(0%)	0(0%)	0(0%)	0(0%)	0(0%)
NLRC4(113)	28(4.7%)	29(3.4%)	16(5.7%)	4(0.4%)	10(1.1%)	5(1.6%)	2(0.5%)	4(0.8%)	4(2.3%)	4(0.8%)	2(1.9%)	2(0.5%)	0(0%)	0(0%)	1(2.1%)	0(0%)	2(0.6%)	0(0%)	0(0%)	0(0%)	0(0%)	0(0%)	0(0%)
NLRP1(113)	29(4.8%)	27(3.1%)	17(6%)	2(0.2%)	6(0.6%)	10(3.1%)	4(0.9%)	3(0.6%)	3(1.7%)	1(0.2%)	0(0%)	4(1%)	0(0%)	1(0.3%)	2(4.3%)	1(0.6%)	2(0.6%)	1(1.4%)	0(0%)	0(0%)	0(0%)	0(0%)	0(0%)
NUP214(113)	26(4.3%)	32(3.7%)	17(6%)	1(0.1%)	6(0.6%)	8(2.5%)	4(0.9%)	2(0.4%)	4(2.3%)	1(0.2%)	2(1.9%)	4(1%)	1(0.2%)	0(0%)	2(4.3%)	2(1.2%)	0(0%)	0(0%)	0(0%)	1(1.8%)	0(0%)	0(0%)	0(0%)
SCN8A(113)	24(4%)	27(3.1%)	21(7.5%)	4(0.4%)	9(0.9%)	0(0%)	3(0.7%)	3(0.6%)	3(1.7%)	9(1.8%)	4(3.9%)	2(0.5%)	1(0.2%)	0(0%)	0(0%)	1(0.6%)	2(0.6%)	0(0%)	0(0%)	0(0%)	0(0%)	0(0%)	0(0%)
SHANK2(113)	27(4.5%)	25(2.9%)	15(5.3%)	4(0.4%)	8(0.8%)	5(1.6%)	5(1.1%)	2(0.4%)	3(1.7%)	3(0.6%)	3(2.9%)	3(0.8%)	0(0%)	2(0.6%)	4(8.5%)	1(0.6%)	2(0.6%)	0(0%)	1(2.9%)	0(0%)	0(0%)	0(0%)	0(0%)
SLCO1B1(113)	21(3.5%)	42(4.9%)	6(2.1%)	4(0.4%)	4(0.4%)	11(3.4%)	4(0.9%)	6(1.3%)	4(2.3%)	4(0.8%)	3(2.9%)	1(0.3%)	1(0.2%)	0(0%)	0(0%)	1(0.6%)	0(0%)	0(0%)	1(2.9%)	0(0%)	0(0%)	0(0%)	0(0%)
SRGAP3(113)	26(4.3%)	29(3.4%)	9(3.2%)	1(0.1%)	1(0.1%)	16(5%)	1(0.2%)	21(4.4%)	2(1.2%)	1(0.2%)	1(1%)	3(0.8%)	0(0%)	0(0%)	0(0%)	1(0.6%)	0(0%)	1(1.4%)	0(0%)	0(0%)	0(0%)	0(0%)	0(0%)
TET2(113)	20(3.3%)	11(1.3%)	16(5.7%)	31(3.1%)	6(0.6%)	4(1.3%)	5(1.1%)	10(2.1%)	0(0%)	2(0.4%)	3(2.9%)	2(0.5%)	0(0%)	0(0%)	0(0%)	1(0.6%)	1(0.3%)	1(1.4%)	0(0%)	0(0%)	0(0%)	0(0%)	0(0%)
TNNI3K(113)	28(4.7%)	31(3.6%)	12(4.3%)	3(0.3%)	0(0%)	10(3.1%)	1(0.2%)	3(0.6%)	7(4%)	6(1.2%)	2(1.9%)	4(1%)	0(0%)	1(0.3%)	3(6.4%)	2(1.2%)	0(0%)	0(0%)	0(0%)	0(0%)	0(0%)	0(0%)	0(0%)
TP53BP1(113)	27(4.5%)	22(2.6%)	16(5.7%)	2(0.2%)	6(0.6%)	11(3.4%)	2(0.5%)	7(1.5%)	3(1.7%)	4(0.8%)	4(3.9%)	2(0.5%)	1(0.2%)	3(0.9%)	2(4.3%)	1(0.6%)	0(0%)	0(0%)	0(0%)	0(0%)	0(0%)	0(0%)	0(0%)
TTC3(113)	33(5.5%)	20(2.3%)	17(6%)	0(0%)	5(0.5%)	8(2.5%)	4(0.9%)	5(1.1%)	3(1.7%)	5(1%)	3(2.9%)	2(0.5%)	0(0%)	0(0%)	3(6.4%)	1(0.6%)	2(0.6%)	2(2.7%)	0(0%)	0(0%)	0(0%)	0(0%)	0(0%)
USP24(113)	35(5.8%)	20(2.3%)	18(6.4%)	4(0.4%)	8(0.8%)	1(0.3%)	6(1.4%)	5(1.1%)	5(2.9%)	5(1%)	3(2.9%)	1(0.3%)	0(0%)	0(0%)	1(2.1%)	1(0.6%)	0(0%)	0(0%)	0(0%)	0(0%)	0(0%)	0(0%)	0(0%)
WDFY4(113)	35(5.8%)	7(0.8%)	22(7.8%)	2(0.2%)	10(1.1%)	6(1.9%)	11(2.5%)	3(0.6%)	1(0.6%)	0(0%)	0(0%)	4(1%)	5(1%)	5(1.4%)	1(2.1%)	0(0%)	0(0%)	1(1.4%)	0(0%)	0(0%)	0(0%)	0(0%)	0(0%)
YLPM1(113)	30(5%)	27(3.1%)	16(5.7%)	5(0.5%)	10(1.1%)	2(0.6%)	6(1.4%)	8(1.7%)	2(1.2%)	2(0.4%)	0(0%)	1(0.3%)	1(0.2%)	2(0.6%)	0(0%)	0(0%)	1(0.3%)	0(0%)	0(0%)	0(0%)	0(0%)	0(0%)	0(0%)
ATP12A(112)	35(5.8%)	24(2.8%)	14(5%)	0(0%)	5(0.5%)	9(2.8%)	3(0.7%)	7(1.5%)	1(0.6%)	3(0.6%)	3(2.9%)	2(0.5%)	3(0.6%)	3(0.9%)	0(0%)	0(0%)	0(0%)	0(0%)	0(0%)	0(0%)	0(0%)	0(0%)	0(0%)
AUTS2(112)	24(4%)	33(3.8%)	13(4.6%)	6(0.6%)	3(0.3%)	8(2.5%)	3(0.7%)	2(0.4%)	7(4%)	2(0.4%)	4(3.9%)	1(0.3%)	1(0.2%)	1(0.3%)	2(4.3%)	0(0%)	0(0%)	1(1.4%)	1(2.9%)	0(0%)	0(0%)	0(0%)	0(0%)
BNC2(112)	33(5.5%)	30(3.5%)	14(5%)	3(0.3%)	7(0.7%)	1(0.3%)	5(1.1%)	1(0.2%)	10(5.8%)	1(0.2%)	3(2.9%)	1(0.3%)	1(0.2%)	1(0.3%)	1(2.1%)	0(0%)	0(0%)	0(0%)	0(0%)	0(0%)	0(0%)	0(0%)	0(0%)
C2orf16(112)	22(3.7%)	35(4.1%)	23(8.2%)	4(0.4%)	8(0.8%)	2(0.6%)	2(0.5%)	3(0.6%)	1(0.6%)	1(0.2%)	6(5.8%)	0(0%)	2(0.4%)	0(0%)	0(0%)	0(0%)	3(0.9%)	0(0%)	0(0%)	0(0%)	0(0%)	0(0%)	0(0%)
CDH4(112)	24(4%)	30(3.5%)	16(5.7%)	1(0.1%)	3(0.3%)	8(2.5%)	5(1.1%)	2(0.4%)	5(2.9%)	3(0.6%)	4(3.9%)	3(0.8%)	0(0%)	3(0.9%)	3(6.4%)	1(0.6%)	1(0.3%)	0(0%)	0(0%)	0(0%)	0(0%)	0(0%)	0(0%)
CORIN(112)	19(3.2%)	45(5.2%)	12(4.3%)	1(0.1%)	2(0.2%)	12(3.8%)	0(0%)	2(0.4%)	2(1.2%)	3(0.6%)	1(1%)	5(1.3%)	0(0%)	3(0.9%)	1(2.1%)	2(1.2%)	1(0.3%)	0(0%)	0(0%)	0(0%)	0(0%)	0(0%)	1(2.4%)
GOLGA4(112)	29(4.8%)	22(2.6%)	20(7.1%)	1(0.1%)	7(0.7%)	5(1.6%)	4(0.9%)	3(0.6%)	3(1.7%)	6(1.2%)	1(1%)	2(0.5%)	2(0.4%)	3(0.9%)	3(6.4%)	1(0.6%)	0(0%)	0(0%)	0(0%)	0(0%)	0(0%)	0(0%)	0(0%)
GPRC6A(112)	21(3.5%)	33(3.8%)	14(5%)	5(0.5%)	5(0.5%)	10(3.1%)	3(0.7%)	3(0.6%)	5(2.9%)	3(0.6%)	3(2.9%)	0(0%)	1(0.2%)	1(0.3%)	1(2.1%)	2(1.2%)	2(0.6%)	0(0%)	0(0%)	0(0%)	0(0%)	0(0%)	0(0%)
LPPR4(112)	26(4.3%)	53(6.2%)	10(3.6%)	4(0.4%)	1(0.1%)	1(0.3%)	1(0.2%)	2(0.4%)	3(1.7%)	4(0.8%)	1(1%)	2(0.5%)	0(0%)	1(0.3%)	0(0%)	2(1.2%)	0(0%)	1(1.4%)	0(0%)	0(0%)	0(0%)	0(0%)	0(0%)
MKRN3(112)	17(2.8%)	38(4.4%)	11(3.9%)	4(0.4%)	5(0.5%)	9(2.8%)	3(0.7%)	5(1.1%)	7(4%)	3(0.6%)	3(2.9%)	3(0.8%)	1(0.2%)	0(0%)	1(2.1%)	1(0.6%)	1(0.3%)	0(0%)	0(0%)	0(0%)	0(0%)	0(0%)	0(0%)
MYO3B(112)	37(6.2%)	30(3.5%)	15(5.3%)	3(0.3%)	1(0.1%)	2(0.6%)	2(0.5%)	4(0.8%)	1(0.6%)	7(1.4%)	1(1%)	1(0.3%)	1(0.2%)	2(0.6%)	1(2.1%)	2(1.2%)	2(0.6%)	0(0%)	0(0%)	0(0%)	0(0%)	0(0%)	0(0%)
NBPF10(112)	3(0.5%)	39(4.5%)	12(4.3%)	1(0.1%)	13(1.4%)	6(1.9%)	0(0%)	18(3.8%)	0(0%)	1(0.2%)	5(4.9%)	5(1.3%)	2(0.4%)	0(0%)	0(0%)	0(0%)	5(1.5%)	0(0%)	2(5.9%)	0(0%)	0(0%)	0(0%)	0(0%)
PRKD1(112)	35(5.8%)	29(3.4%)	12(4.3%)	3(0.3%)	3(0.3%)	3(0.9%)	9(2.1%)	4(0.8%)	5(2.9%)	3(0.6%)	2(1.9%)	2(0.5%)	0(0%)	1(0.3%)	0(0%)	0(0%)	1(0.3%)	0(0%)	0(0%)	0(0%)	0(0%)	0(0%)	0(0%)
PTPRF(112)	29(4.8%)	21(2.4%)	19(6.8%)	3(0.3%)	5(0.5%)	8(2.5%)	3(0.7%)	4(0.8%)	4(2.3%)	5(1%)	3(2.9%)	1(0.3%)	2(0.4%)	0(0%)	2(4.3%)	3(1.9%)	0(0%)	0(0%)	0(0%)	0(0%)	0(0%)	0(0%)	0(0%)
PTPRS(112)	36(6%)	20(2.3%)	20(7.1%)	1(0.1%)	2(0.2%)	6(1.9%)	6(1.4%)	3(0.6%)	8(4.6%)	5(1%)	1(1%)	0(0%)	0(0%)	2(0.6%)	0(0%)	1(0.6%)	0(0%)	0(0%)	0(0%)	1(1.8%)	0(0%)	0(0%)	0(0%)
QSER1(112)	25(4.2%)	23(2.7%)	17(6%)	4(0.4%)	13(1.4%)	5(1.6%)	2(0.5%)	4(0.8%)	2(1.2%)	5(1%)	7(6.8%)	2(0.5%)	2(0.4%)	0(0%)	1(2.1%)	0(0%)	0(0%)	0(0%)	0(0%)	0(0%)	0(0%)	0(0%)	0(0%)
RBBP6(112)	24(4%)	25(2.9%)	24(8.5%)	1(0.1%)	9(0.9%)	3(0.9%)	3(0.7%)	4(0.8%)	4(2.3%)	4(0.8%)	5(4.9%)	1(0.3%)	1(0.2%)	2(0.6%)	2(4.3%)	0(0%)	0(0%)	0(0%)	0(0%)	0(0%)	0(0%)	0(0%)	0(0%)
RGAG1(112)	21(3.5%)	39(4.5%)	18(6.4%)	1(0.1%)	10(1.1%)	3(0.9%)	4(0.9%)	5(1.1%)	0(0%)	2(0.4%)	2(1.9%)	4(1%)	0(0%)	0(0%)	0(0%)	2(1.2%)	1(0.3%)	0(0%)	0(0%)	0(0%)	0(0%)	0(0%)	0(0%)
SLCO1B3(112)	23(3.8%)	25(2.9%)	9(3.2%)	2(0.2%)	8(0.8%)	23(7.2%)	3(0.7%)	3(0.6%)	5(2.9%)	0(0%)	3(2.9%)	0(0%)	2(0.4%)	0(0%)	3(6.4%)	3(1.9%)	0(0%)	0(0%)	0(0%)	0(0%)	0(0%)	0(0%)	0(0%)
TEN1(112)	89(14.9%)	0(0%)	0(0%)	0(0%)	15(1.6%)	0(0%)	8(1.8%)	0(0%)	0(0%)	0(0%)	0(0%)	0(0%)	0(0%)	0(0%)	0(0%)	0(0%)	0(0%)	0(0%)	0(0%)	0(0%)	0(0%)	0(0%)	0(0%)
TRIP11(112)	29(4.8%)	26(3%)	13(4.6%)	3(0.3%)	9(0.9%)	1(0.3%)	8(1.8%)	4(0.8%)	0(0%)	4(0.8%)	3(2.9%)	1(0.3%)	4(0.8%)	2(0.6%)	1(2.1%)	2(1.2%)	1(0.3%)	1(1.4%)	0(0%)	0(0%)	0(0%)	0(0%)	0(0%)
VAV3(112)	34(5.7%)	29(3.4%)	12(4.3%)	1(0.1%)	7(0.7%)	5(1.6%)	10(2.3%)	3(0.6%)	3(1.7%)	5(1%)	1(1%)	1(0.3%)	0(0%)	0(0%)	1(2.1%)	0(0%)	0(0%)	0(0%)	0(0%)	0(0%)	0(0%)	0(0%)	0(0%)
ZNF638(112)	20(3.3%)	36(4.2%)	15(5.3%)	3(0.3%)	5(0.5%)	2(0.6%)	8(1.8%)	2(0.4%)	2(1.2%)	8(1.6%)	2(1.9%)	1(0.3%)	1(0.2%)	3(0.9%)	2(4.3%)	1(0.6%)	0(0%)	1(1.4%)	0(0%)	0(0%)	0(0%)	0(0%)	0(0%)
ARHGAP32(111)	32(5.3%)	27(3.1%)	16(5.7%)	1(0.1%)	3(0.3%)	2(0.6%)	3(0.7%)	4(0.8%)	1(0.6%)	4(0.8%)	9(8.7%)	6(1.6%)	1(0.2%)	0(0%)	1(2.1%)	0(0%)	1(0.3%)	0(0%)	0(0%)	0(0%)	0(0%)	0(0%)	0(0%)
CNTN3(111)	22(3.7%)	41(4.8%)	11(3.9%)	1(0.1%)	4(0.4%)	7(2.2%)	2(0.5%)	3(0.6%)	8(4.6%)	1(0.2%)	2(1.9%)	1(0.3%)	1(0.2%)	1(0.3%)	2(4.3%)	4(2.5%)	0(0%)	0(0%)	0(0%)	0(0%)	0(0%)	0(0%)	0(0%)
DEPDC5(111)	29(4.8%)	19(2.2%)	17(6%)	2(0.2%)	4(0.4%)	0(0%)	4(0.9%)	5(1.1%)	2(1.2%)	6(1.2%)	9(8.7%)	2(0.5%)	3(0.6%)	2(0.6%)	1(2.1%)	2(1.2%)	2(0.6%)	0(0%)	1(2.9%)	0(0%)	1(2%)	0(0%)	0(0%)
GBF1(111)	24(4%)	21(2.4%)	18(6.4%)	1(0.1%)	8(0.8%)	5(1.6%)	6(1.4%)	7(1.5%)	4(2.3%)	1(0.2%)	4(3.9%)	4(1%)	0(0%)	2(0.6%)	1(2.1%)	2(1.2%)	1(0.3%)	0(0%)	1(2.9%)	0(0%)	1(2%)	0(0%)	0(0%)
GRIA3(111)	17(2.8%)	35(4.1%)	21(7.5%)	0(0%)	11(1.2%)	8(2.5%)	2(0.5%)	1(0.2%)	3(1.7%)	5(1%)	1(1%)	1(0.3%)	1(0.2%)	2(0.6%)	2(4.3%)	1(0.6%)	0(0%)	0(0%)	0(0%)	0(0%)	0(0%)	0(0%)	0(0%)
KIF1A(111)	27(4.5%)	29(3.4%)	16(5.7%)	3(0.3%)	6(0.6%)	2(0.6%)	5(1.1%)	6(1.3%)	5(2.9%)	2(0.4%)	4(3.9%)	5(1.3%)	1(0.2%)	0(0%)	0(0%)	0(0%)	0(0%)	0(0%)	0(0%)	0(0%)	0(0%)	0(0%)	0(0%)
MMRN1(111)	16(2.7%)	47(5.5%)	9(3.2%)	0(0%)	6(0.6%)	4(1.3%)	12(2.7%)	3(0.6%)	3(1.7%)	5(1%)	1(1%)	2(0.5%)	1(0.2%)	0(0%)	1(2.1%)	0(0%)	1(0.3%)	0(0%)	0(0%)	0(0%)	0(0%)	0(0%)	0(0%)
MYO7B(111)	20(3.3%)	40(4.7%)	16(5.7%)	2(0.2%)	10(1.1%)	0(0%)	4(0.9%)	3(0.6%)	2(1.2%)	4(0.8%)	3(2.9%)	1(0.3%)	1(0.2%)	3(0.9%)	0(0%)	0(0%)	1(0.3%)	0(0%)	0(0%)	0(0%)	1(2%)	0(0%)	0(0%)
PCDHB12(111)	24(4%)	37(4.3%)	18(6.4%)	0(0%)	5(0.5%)	8(2.5%)	2(0.5%)	2(0.4%)	2(1.2%)	4(0.8%)	0(0%)	2(0.5%)	1(0.2%)	2(0.6%)	1(2.1%)	1(0.6%)	0(0%)	1(1.4%)	0(0%)	0(0%)	0(0%)	0(0%)	1(2.4%)
PIWIL1(111)	30(5%)	29(3.4%)	14(5%)	0(0%)	11(1.2%)	10(3.1%)	4(0.9%)	2(0.4%)	2(1.2%)	2(0.4%)	1(1%)	4(1%)	0(0%)	2(0.6%)	0(0%)	0(0%)	0(0%)	0(0%)	0(0%)	0(0%)	0(0%)	0(0%)	0(0%)
ROR2(111)	30(5%)	35(4.1%)	9(3.2%)	7(0.7%)	2(0.2%)	5(1.6%)	3(0.7%)	3(0.6%)	4(2.3%)	3(0.6%)	0(0%)	6(1.6%)	0(0%)	1(0.3%)	0(0%)	2(1.2%)	1(0.3%)	0(0%)	0(0%)	0(0%)	0(0%)	0(0%)	0(0%)
SALL4(111)	28(4.7%)	27(3.1%)	17(6%)	3(0.3%)	1(0.1%)	10(3.1%)	1(0.2%)	5(1.1%)	4(2.3%)	7(1.4%)	2(1.9%)	2(0.5%)	0(0%)	1(0.3%)	1(2.1%)	1(0.6%)	1(0.3%)	0(0%)	0(0%)	0(0%)	0(0%)	0(0%)	0(0%)
SHPRH(111)	27(4.5%)	31(3.6%)	15(5.3%)	3(0.3%)	6(0.6%)	1(0.3%)	4(0.9%)	2(0.4%)	4(2.3%)	4(0.8%)	2(1.9%)	7(1.8%)	1(0.2%)	2(0.6%)	1(2.1%)	0(0%)	1(0.3%)	0(0%)	0(0%)	0(0%)	0(0%)	0(0%)	0(0%)
SLC4A10(111)	34(5.7%)	34(4%)	12(4.3%)	7(0.7%)	2(0.2%)	0(0%)	4(0.9%)	2(0.4%)	3(1.7%)	4(0.8%)	4(3.9%)	0(0%)	0(0%)	3(0.9%)	0(0%)	1(0.6%)	0(0%)	0(0%)	0(0%)	0(0%)	1(2%)	0(0%)	0(0%)
UNC13A(111)	31(5.2%)	34(4%)	11(3.9%)	2(0.2%)	8(0.8%)	1(0.3%)	6(1.4%)	2(0.4%)	3(1.7%)	5(1%)	1(1%)	3(0.8%)	2(0.4%)	2(0.6%)	0(0%)	0(0%)	0(0%)	0(0%)	0(0%)	0(0%)	0(0%)	0(0%)	0(0%)
AR(110)	28(4.7%)	23(2.7%)	15(5.3%)	0(0%)	6(0.6%)	4(1.3%)	4(0.9%)	2(0.4%)	8(4.6%)	4(0.8%)	1(1%)	9(2.3%)	1(0.2%)	1(0.3%)	3(6.4%)	0(0%)	1(0.3%)	0(0%)	0(0%)	0(0%)	0(0%)	0(0%)	0(0%)
BCHE(110)	31(5.2%)	39(4.5%)	14(5%)	2(0.2%)	4(0.4%)	0(0%)	2(0.5%)	2(0.4%)	3(1.7%)	4(0.8%)	2(1.9%)	0(0%)	0(0%)	5(1.4%)	2(4.3%)	0(0%)	0(0%)	0(0%)	0(0%)	0(0%)	0(0%)	0(0%)	0(0%)
CNKSR2(110)	19(3.2%)	40(4.7%)	16(5.7%)	2(0.2%)	8(0.8%)	6(1.9%)	2(0.5%)	4(0.8%)	5(2.9%)	0(0%)	1(1%)	2(0.5%)	1(0.2%)	1(0.3%)	1(2.1%)	2(1.2%)	0(0%)	0(0%)	0(0%)	0(0%)	0(0%)	0(0%)	0(0%)
CXorf22(110)	24(4%)	31(3.6%)	15(5.3%)	5(0.5%)	7(0.7%)	5(1.6%)	2(0.5%)	5(1.1%)	1(0.6%)	1(0.2%)	3(2.9%)	1(0.3%)	3(0.6%)	3(0.9%)	2(4.3%)	2(1.2%)	0(0%)	0(0%)	0(0%)	0(0%)	0(0%)	0(0%)	0(0%)
DLG2(110)	31(5.2%)	31(3.6%)	21(7.5%)	2(0.2%)	4(0.4%)	1(0.3%)	1(0.2%)	4(0.8%)	5(2.9%)	3(0.6%)	2(1.9%)	1(0.3%)	1(0.2%)	2(0.6%)	0(0%)	1(0.6%)	0(0%)	0(0%)	0(0%)	0(0%)	0(0%)	0(0%)	0(0%)
EGFLAM(110)	20(3.3%)	36(4.2%)	12(4.3%)	5(0.5%)	6(0.6%)	11(3.4%)	3(0.7%)	2(0.4%)	1(0.6%)	6(1.2%)	2(1.9%)	1(0.3%)	0(0%)	3(0.9%)	1(2.1%)	1(0.6%)	0(0%)	0(0%)	0(0%)	0(0%)	0(0%)	0(0%)	0(0%)
IGF1R(110)	34(5.7%)	20(2.3%)	13(4.6%)	7(0.7%)	3(0.3%)	2(0.6%)	11(2.5%)	5(1.1%)	5(2.9%)	1(0.2%)	4(3.9%)	2(0.5%)	0(0%)	1(0.3%)	0(0%)	2(1.2%)	0(0%)	0(0%)	0(0%)	0(0%)	0(0%)	0(0%)	0(0%)
KIF14(110)	17(2.8%)	24(2.8%)	22(7.8%)	0(0%)	6(0.6%)	7(2.2%)	3(0.7%)	9(1.9%)	8(4.6%)	3(0.6%)	4(3.9%)	2(0.5%)	2(0.4%)	2(0.6%)	1(2.1%)	0(0%)	0(0%)	0(0%)	0(0%)	0(0%)	0(0%)	0(0%)	0(0%)
KNTC1(110)	30(5%)	22(2.6%)	20(7.1%)	1(0.1%)	6(0.6%)	1(0.3%)	6(1.4%)	7(1.5%)	2(1.2%)	4(0.8%)	3(2.9%)	0(0%)	2(0.4%)	0(0%)	0(0%)	3(1.9%)	1(0.3%)	0(0%)	0(0%)	1(1.8%)	1(2%)	0(0%)	0(0%)
*number of missense mutations detected in cosmic v68 for all cancer types

## Sheet: Table S2B
Table S2B. Top 10 mutated genes for individual cancer types detected by sample coverage
Tissue type(# samples)	1*	2	3	4	5	6	7	8	9	10
large_intestine(599)	APC(71.3%**)	TTN(55.4%)	TP53(53.8%)	PIK3CA(35.1%)	PTEN(32.1%)	KRAS(30.7%)	ATM(29%)	SYNE1(27.4%)	SMAD4(26.4%)	MUC4(26.2%)
lung(858)	TP53(51.7%)	TTN(45.3%)	MUC16(35.5%)	CSMD3(33.6%)	RYR2(30.4%)	LRP1B(29.6%)	USH2A(29.6%)	ZFHX4(25.2%)	SPTA1(21.4%)	FLG(21.1%)
endometrium(281)	PTEN(56.2%)	PIK3CA(46.3%)	TTN(36.7%)	KDM5A(32.4%)	TP53(31%)	PIK3R1(30.6%)	CTNNB1(28.8%)	MUC4(24.6%)	MUC16(21%)	CSMD3(18.9%)
oesophagus(173)	TP53(71.7%)	TTN(49.1%)	MUC16(27.2%)	SYNE1(23.7%)	FLG(20.8%)	SPTA1(20.8%)	LRP1B(20.2%)	Q9Y6V0-3(19.7%)	CSMD3(17.3%)	FAT3(15.6%)
ovary(504)	TP53(70.6%)	TTN(18.7%)	CSMD3(6.3%)	USH2A(5.8%)	HMCN1(5.4%)	NF1(5%)	DST(4.6%)	FAT3(4.4%)	RYR2(4.2%)	LOC652153(4.2%)
stomach(47)	TP53(55.3%)	TTN(31.9%)	LRP1B(25.5%)	KDM5A(23.4%)	CSMD3(17%)	MUC4(17%)	DNAH7(17%)	PIK3CA(14.9%)	USH2A(14.9%)	SPTA1(14.9%)
breast(952)	TP53(28.4%)	PIK3CA(21.7%)	TTN(15.4%)	GATA3(7.7%)	MLL3(7.6%)	MUC16(6.7%)	CDH1(6.6%)	MUC4(6.5%)	MAP3K1(6.5%)	USH2A(4.6%)
skin(320)	BRAF(43.1%)	NRAS(19.7%)	TTN(18.8%)	DNAH5(17.8%)	TP53(14.1%)	LRP1B(13.8%)	ANK3(13.8%)	DNAH8(13.4%)	MUC17(12.5%)	CSMD2(12.2%)
liver(438)	TP53(32.6%)	CTNNB1(29.7%)	TTN(19.9%)	KDM5A(12.3%)	MUC16(11.6%)	ARID2(10.3%)	Q9Y6V0-3(9.4%)	LRP1B(8%)	APOB(8%)	CSMD3(6.4%)
kidney(475)	VHL(31.8%)	PBRM1(22.7%)	TTN(22.1%)	MUC4(12.4%)	MUC16(11.4%)	SETD2(9.5%)	MTOR(8%)	BAP1(7.2%)	AHNAK(6.1%)	CSMD3(5.9%)
urinary_tract(103)	TTN(47.6%)	TP53(38.8%)	MUC16(31.1%)	MLL3(21.4%)	KDM5A(21.4%)	SYNE1(19.4%)	MLL2(18.4%)	FLG(17.5%)	PIK3CA(16.5%)	DNAH11(15.5%)
prostate(384)	TP53(14.3%)	TTN(11.2%)	MUC4(6.3%)	MUC16(5.5%)	HMCN1(4.9%)	MLL3(4.7%)	PTEN(4.4%)	ATM(4.4%)	ABCA13(4.4%)	SPTA1(4.2%)
central_nervous_system(519)	ZNF429(17.5%)	CHEK2(17.3%)	TP53(12.9%)	IRS4(7.7%)	PTEN(6%)	CTNNB1(5.6%)	RB1(5.4%)	IDH1(5.4%)	EGFR(4.6%)	MLL2(3.7%)
pancreas(345)	KRAS(36.5%)	TP53(20.9%)	SMAD4(14.2%)	TTN(11%)	MLL3(7.5%)	MUC16(4.1%)	ZIM2(4.1%)	PEG3(4.1%)	HMCN1(3.8%)	PCDH15(3.5%)
upper_aerodigestive_tract(161)	TP53(42.2%)	TTN(15.5%)	PIK3CA(15.5%)	SYNE1(10.6%)	MUC16(8.7%)	USH2A(8.7%)	NOTCH1(8.7%)	CSMD3(8.1%)	LRP1B(7.5%)	CUBN(6.8%)
bone(74)	IDH1(45.9%)	COL2A1(23%)	TP53(21.6%)	TTN(9.5%)	RYR2(6.8%)	PTCH1(5.4%)	MUC16(4.1%)	USH2A(4.1%)	DNAH11(4.1%)	MUC17(4.1%)
eye(34)	BAP1(23.5%)	SF3B1(17.6%)	MUC4(11.8%)	ABCA13(8.8%)	MUC2(8.8%)	HMCN1(5.9%)	DNAH7(5.9%)	FBXW7(5.9%)	ZAN(5.9%)	PRG4(5.9%)
meninges(55)	NF2(30.9%)	TTN(7.3%)	RIMS2(3.6%)	EPPK1(3.6%)	MUC16(1.8%)	PIK3CA(1.8%)	CSMD3(1.8%)	HMCN1(1.8%)	DNAH11(1.8%)	SPTA1(1.8%)
adrenal_gland(23)	CACNA1D(26.1%)	TCHH(13%)	NF1(8.7%)	TP53(4.3%)	LRP1B(4.3%)	MUC17(4.3%)	CTNNB1(4.3%)	VPS13D(4.3%)	TRPM6(4.3%)	EXPH5(4.3%)
haematopoietic_and_lymphoid_tissue(1008)	TP53(9.8%)	SF3B1(5.2%)	FLT3(5.2%)	DNMT3A(4.4%)	EZH2(4.3%)	TTN(3.9%)	MLL2(3.8%)	CREBBP(3.2%)	TET2(3.1%)	LRP1B(3%)
autonomic_ganglia(327)	ALK(9.2%)	MUC16(6.1%)	TTN(4.6%)	DNAH11(2.8%)	LRP1B(2.4%)	FLG(2.4%)	KDM5A(2.4%)	RYR1(2.4%)	AHNAK2(2.4%)	HMCN1(2.1%)
salivary_gland(49)	KDM5A(6.1%)	SPEN(6.1%)	KDM6A(6.1%)	RYR3(4.1%)	CNTNAP5(4.1%)	LAMA3(4.1%)	AFF2(4.1%)	EP300(4.1%)	SF3B1(4.1%)	NOTCH1(4.1%)
small_intestine(41)	ABCC12(4.9%)	FLG(2.4%)	XIRP2(2.4%)	APOB(2.4%)	ABCA13(2.4%)	MACF1(2.4%)	PKHD1L1(2.4%)	DNAH7(2.4%)	TG(2.4%)	VHL(2.4%)
*rank order
**Percentages following each gene name indicate fraction of patient samples carrying that mutant gene.

## Sheet: Table S2C
Table S2C. Top frequently mutated genes in general and across cancer types detected in COSMIC v68 (statistical significance by binomial test)
Gene name (seq. length*)	large_intestine	lung	endometrium	haematopoietic_and_lymphoid_tissue	breast	skin	liver	kidney	oesophagus	ovary	urinary_tract	prostate	central_nervous_system	pancreas	stomach	upper_aerodigestive_tract	autonomic_ganglia	bone	eye	meninges	salivary_gland	adrenal_gland	small_intestine
TP53 (393)	0	0	0	0	0	0	0	0	0	0	0	0	0	0	0	0	0.31225	0	1	1	1	0.025986	1
TTN (34350)	0	0	0	1	1.035e-07	1.5757e-06	4.9345e-10	7.8826e-15	0	3.0687e-09	0	0.23912	1	0.28935	3.2964e-05	0.017941	0.99989	0.6184	0.97219	0.81305	1	1	1
MUC16 (22152)	0	0	8.8818e-16	1	0.38379	0.92441	3.9066e-05	4.5456e-05	0	0.99835	3.6526e-14	0.81057	1	0.97856	0.95642	0.15786	0.62871	0.86357	1	0.97443	0.96186	1	1
PIK3CA (1068)	0	0	0	0.82045	0	7.6869e-05	0.00051362	4.9557e-12	1.2446e-11	5.6038e-06	0	0.0002346	7.2242e-06	0.02356	1.5842e-10	0	0.27039	1	1	0.15741	0.14152	1	1
CSMD3 (3707)	0	0	0	0.0003657	0.017566	0	1.4488e-13	1.0243e-12	0	3.3307e-15	5.2414e-13	0.025257	0.0049002	0.97633	3.9761e-08	2.9101e-08	0.97122	1	1	0.44942	0.41238	1	1
LRP1B (4599)	0	0	0	6.3621e-05	0.81855	0	1.1102e-16	3.2295e-05	0	0.0015508	1.3403e-10	0.0063424	0.82413	0.095308	1.1224e-12	2.1882e-06	0.07553	0.63118	1	1	0.48339	0.26657	1
USH2A (5202)	0	0	0	0.56223	1.8607e-10	0	1.076e-07	0.0067922	3.8858e-15	1.8455e-09	0.00018355	0.070281	0.98518	0.89484	6.754e-06	2.0977e-07	0.73032	0.1024	0.40479	1	1	1	1
SYNE1 (8797)	0	0	0	0.98554	0.00033851	2.5625e-08	0.00050146	0.0031575	0	0.15509	1.9671e-12	0.1209	0.95562	0.52393	0.032059	1.0143e-06	0.96871	0.85337	1	1	0.71951	1	1
RYR2 (4967)	0	0	0	0.69744	1.5697e-05	0.49271	1.118e-08	0.00070505	1.2973e-11	2.1489e-05	3.5999e-10	0.05521	0.87013	0.38204	0.4957	0.00061555	1	0.0044585	1	1	1	1	1
KRAS (189)	0	0	0	0	1.3343e-06	0.16148	0.02473	0.00015615	1.309e-13	1.8898e-08	0.0015326	0.1905	1	0	0.025536	0.00010655	1	1	1	1	1	1	1
APC (2843)	0	1.0103e-12	0	0.45538	0.67264	1.1409e-07	9.7407e-05	0.3577	2.251e-06	0.01033	0.20996	0.0001105	0.80328	0.16029	0.0070076	1	1	1	1	1	0.33452	1	1
FLG (4061)	0	0	0	0.84102	4.2175e-12	1.1102e-16	0.00089095	0.0049812	0	3.8745e-06	4.4409e-16	0.0024094	0.092339	0.054866	0.00023433	2.5604e-05	0.042552	0.58525	0.33259	1	1	1	0.38591
MUC4 (2169)	0	0	0	3.5637e-05	0	4.7407e-14	0	0	0.0051006	0.043028	0.00052606	1.1102e-16	0.048911	0.0017834	6.3829e-10	0.019627	0.058101	1	6.3365e-05	1	0.26684	1	1
PTEN (403)	0	0	0	4.2117e-06	0	0	2.0223e-10	4.1189e-14	2.2984e-06	3.5004e-05	0.0066836	0	0	0.00079962	2.687e-11	1.0214e-14	1	1	1	1	0.055898	1	1
MLL3 (4911)	0	0	0	0.13989	0	1.2385e-08	8.27e-05	2.5692e-09	0.00094763	0.0069174	0	1.5153e-05	0.32652	1.2033e-11	0.029714	0.0088566	1	1	1	1	0.50619	1	1
KDM5A (1690)	0	0	0	2.7344e-07	3.4206e-11	1.0011e-12	0	5.9386e-06	0	3.3719e-07	0	0.00073335	0.47017	1	5.5511e-16	0.0012937	0.00025562	1	1	1	0.0018528	1	1
HMCN1 (5635)	0	0	0	0.84213	0.0014114	1.216e-07	3.157e-08	5.9416e-06	2.1094e-15	1.384e-07	1.7896e-09	2.7342e-05	0.99819	0.0051946	0.0010273	0.0053909	0.29197	1	0.10701	0.59737	1	1	1
ZFHX4 (3567)	0	0	0	0.89789	1.2774e-05	0.051559	0.041674	0.012069	4.3854e-14	0.017891	4.9117e-12	0.049471	0.99556	0.070812	1	5.4345e-05	0.85408	0.53812	1	1	1	1	1
DNAH11 (4516)	0	0	0	0.99702	8.7518e-07	0.24714	5.9427e-07	2.5351e-05	2.5424e-14	5.5858e-05	6.0674e-13	0.032639	0.67778	0.30265	0.12698	0.88125	0.030705	0.074159	1	0.51707	1	1	1
MUC17 (4493)	0	0	0	0.90984	1.0235e-08	0	0.0058203	1.3698e-07	2.074e-05	1.6441e-05	1.1728e-09	0.0053158	0.80866	0.47093	0.12593	0.87994	0.25876	0.073282	1	1	1	0.26127	1
FAT4 (4981)	0	0	0	0.70113	0.51535	0	0.00029359	0.010729	1.6542e-14	0.067091	0.00013691	0.0017233	0.98075	0.73741	5.9945e-05	0.00013688	0.8538	1	0.39142	1	0.51117	1	1
SPTA1 (2419)	0	0	0	0.83677	2.4449e-09	0.0001123	1.8231e-12	1.0164e-05	0	0.0010815	7.9384e-07	2.4921e-08	0.70787	0.22705	4.2208e-08	0.00593	0.029614	1	1	0.32206	1	1	1
DNAH5 (4624)	0	0	0	0.38369	0.02114	0	1.2451e-08	0.76614	1.2475e-07	0.0016368	1.1665e-05	0.4139	0.97082	0.097515	0.0036938	0.0016422	0.4497	1	1	0.52546	1	1	1
Q9Y6V0-3 (5065)	0	0	0	0.322	0.33364	0.008749	0	1.1938e-05	0	0.75302	0.00015332	0.92265	0.98257	0.39943	0.15258	0.00070611	0.86146	0.66689	0.39654	1	1	1	1
XIRP2 (3374)	0	0	0	0.29141	0.0002694	9.5821e-07	7.0188e-13	2.7269e-05	2.4025e-12	0.029375	9.3043e-07	0.001711	1	0.0077998	0.0011855	0.022034	0.62382	0.16471	1	0.41894	1	1	0.33283
APOB (4563)	0	0	0	0.99731	0.0026577	0	1.1102e-16	0.012327	2.2204e-16	2.0401e-05	0.00047579	0.14275	1	0.31081	3.6979e-05	0.63215	0.43846	0.25794	1	1	1	1	0.42206
FAT3 (4589)	0	0	0	0.92113	0.00029288	0.25839	4.6721e-08	0.00029363	0	1.9722e-06	1.0988e-05	0.0062393	1	0.67752	0.46854	0.0015666	1	1	1	1	1	1	1
LRP2 (4655)	0	0	0	0.98306	6.0656e-07	0	0.00013494	0.00034481	5.2034e-06	8.2597e-05	1.2294e-05	0.76437	0.99916	0.68823	0.0037822	0.37274	0.9366	1	1	1	0.48756	1	1
ATM (3056)	0	0	0	0.00015345	0.00018541	0.00017122	2.688e-08	3.2865e-05	0.069795	0.0388	3.4522e-08	1.0608e-07	0.019469	0.00032473	0.065761	0.76278	0.78823	1	1	1	0.3546	1	1
CTNNB1 (781)	0	0	0	1	0.88548	1.0781e-05	0	0.095379	0.0007095	0.1088	0.0017542	3.6503e-06	0	1.0675e-08	4.4082e-06	1	1	1	1	1	0.10554	0.051007	1
CSMD1 (3565)	0	0	0	0.3564	1.5203e-06	0.006868	1.4243e-11	0.00056212	0	0.017826	0.0045491	0.0076042	1	0.010878	0.38758	0.49877	0.96701	0.17932	1	1	1	1	1
RYR1 (5038)	0	0	0	0.31444	0.16856	9.069e-08	0.00033375	4.3606e-09	3.4638e-07	0.0716	0.00014787	0.012364	0.99592	0.24561	0.00062351	0.21225	0.11139	0.095294	0.3949	1	1	1	1
RYR3 (4870)	0	0	0	0.97386	0.0003276	0.66571	0.00022727	0.00056874	9.298e-12	0.28925	0.015977	0.022817	0.017968	0.36483	0.48886	0.028032	0.99062	1	1	1	0.1532	1	1
DNAH9 (4486)	0	0	0	0.25	0.015806	0	5.349e-07	1.9318e-06	0.00010642	0.070211	0.0024123	0.031416	0.9658	0.1684	0.023571	0.0055311	0.92762	0.62197	1	1	0.47489	1	1
OBSCN (7968)	0	0	0	1	0.22609	0.86523	0.0076768	0.92451	0.00022534	0.8268	0.092159	0.40025	0.98116	0.18205	0.66815	0.88977	0.94605	1	0.54976	0.72496	0.68337	1	1
NEB (543)	0	0	0	0.023218	0	3.0353e-13	0	1.667e-12	5.2226e-10	9.0319e-10	0	1.6475e-08	0.0015536	3.4768e-10	6.08e-05	0.0022383	0.095259	1	0.052368	1	1	1	1
DMD (3685)	0	0	0	0.39837	8.0119e-06	1.0824e-07	0.19427	0.014993	0.039695	0.096765	0.0052198	0.05756	0.91686	0.080812	0.00014978	0.096245	1	0.1886	1	1	1	1	1
DST (7570)	0	0	0	0.97598	0.52824	0.27633	0.00037323	0.06477	0.005347	0.001024	0.39676	0.97038	0.99923	0.94659	0.019831	0.027098	0.99932	1	1	1	1	1	1
NF1 (2839)	0	0	0	0.044335	7.8223e-06	0	0.074113	0.046124	0.015021	2.4192e-12	2.6107e-05	0.39179	0.069448	0.31938	0.32299	0.14935	0.75309	1	1	1	1	0.015401	1
PCDH15 (1955)	0	0	0	0.014521	0.0014184	0	8.4316e-09	4.9299e-06	0	0.16262	3.0314e-05	0.00042444	0.9483	9.8769e-07	7.5065e-06	4.7732e-06	1	1	1	1	1	1	1
RELN (3460)	0	0	0	0.029826	0.0020607	0	0.0019293	0.20618	3.803e-11	0.014656	1.1425e-06	0.19372	1	0.8628	0.0012999	4.3102e-05	0.84206	1	1	0.42697	1	1	1
DNAH8 (4490)	0	0	0	0.9773	0.36566	0	7.6724e-06	0.010919	8.7591e-08	0.016979	0.0024229	0.13403	0.96596	0.47035	0.023626	0.061328	0.98647	0.6223	1	1	1	1	1
CSMD2 (3487)	0	0	0	0.88509	0.0009899	0	5.7255e-05	0.056141	0.00043329	0.074923	9.9826e-09	0.017925	0.9683	0.27449	0.082548	0.08263	0.96444	0.53001	0.29313	1	1	1	1
ABCA13 (5058)	0	0	0	0.99909	0.047155	0.33327	1.1752e-05	0.002198	2.1556e-06	0.32667	0.00015189	7.4588e-05	0.94737	0.74813	0.50203	1	0.35138	0.66638	0.013594	1	1	1	0.45568
COL11A1 (1806)	0	0	0	0.96884	0.5609	0	5.9952e-15	0.0010879	4.5297e-14	0.00041393	0.0022341	0.00024014	0.021304	0.27297	0.00011378	0.010732	0.24767	1	1	1	1	1	1
BRAF (766)	0	0	3.1078e-07	2.2593e-09	0.021283	0	0.25567	0.28605	0.32038	0.10425	0.02251	0.011303	2.7625e-05	0.0078661	1	1	1	1	1	1	1	1	1
ANK2 (3957)	0	0	1.8626e-10	0.61184	0.41673	5.6093e-08	0.0020365	0.023731	0.00097748	0.0065182	3.6623e-07	0.15814	0.0012556	0.36611	0.017004	0.55467	1	1	1	1	1	1	1
MACF1 (7388)	0	0	0	0.99998	0.31544	0.00068411	0.029894	0.054667	0.17089	0.02712	6.6744e-09	0.72004	0.99903	0.97942	0.080295	0.060389	0.97227	1	1	1	1	1	0.58994
PKHD1 (NA**)
MLL2 (5537)	0	0	0	2.3016e-06	0.5704	0.89001	0.10111	0.14984	0.062571	0.99743	5.8842e-15	0.049526	0.00097512	0.99633	0.5341	0.0048666	0.96871	0.69957	1	0.5909	1	1	1
DNAH3 (4116)	0	0	0	0.54808	0.04199	5.7732e-15	2.263e-06	0.0002608	0.001253	0.00016793	5.2993e-08	0.48769	0.94809	0.59355	0.00024924	0.0034902	0.20123	0.59019	1	1	1	1	1
AHNAK2 (5795)	0	0	0	0.99996	0.81311	0.99568	3.4942e-09	9.2487e-06	0.009579	0.14975	1.9611e-07	0.32341	0.8708	1	0.55053	1	0.191	0.71608	1	1	1	1	1
GPR98 (6306)	0	0	1.2967e-13	0.99805	0.38846	0.37337	9.2383e-07	0.0035563	0.00039591	0.44612	4.7673e-07	1	0.91479	0.30218	0.5814	0.077657	0.98337	0.39491	1	1	1	1	1
AHNAK (5890)	0	0	3.5527e-15	0.99997	0.46642	0.00051005	0.020787	7.3915e-09	0.030574	0.029787	1.214e-05	0.48752	0.88019	0.84345	0.19272	0.76479	0.49023	0.72193	1	1	0.57151	1	1
FBN2 (2912)	0	0	0	0.85489	0.8163	7.2366e-11	1.9307e-13	0.00026907	2.0106e-05	0.1401	0.057747	0.047321	0.98795	0.1715	0.0074812	0.0125	0.061897	1	1	1	0.34109	1	1
SI (1827)	1.1102e-16	0	0	8.9611e-07	0.03379	0	0.002707	0.0002853	2.3614e-10	2.2806e-05	0.0023287	0.15014	0.29913	0.84116	0.22171	2.1179e-08	0.098628	1	1	1	1	1	1
PKHD1L1 (4243)	0	0	0	0.99846	0.00047228	0.75671	1.283e-05	0.00036228	2.0448e-06	0.051534	7.1748e-08	0.33881	0.76792	0.42243	0.020406	0.015501	0.91259	1	1	1	1	1	0.39926
MUC5AC (5030)	0	0	0	0.99148	0.00011039	0.19215	0.46034	0.39462	5.6984e-05	0.60671	0.00084039	0.66314	0.35138	0.96224	1	0.68444	0.52269	1	1	1	1	1	1
SYNE2 (6885)	0	0	6.1754e-12	0.9998	0.0068386	0.060225	0.061329	0.48155	0.0027708	0.086742	2.1794e-08	0.78217	0.99968	0.99254	0.014518	0.404	0.78516	1	1	1	1	1	1
LOC652153 (NA)
CUBN (3623)	0	0	9.992e-16	0.49589	0.049251	0.00070241	6.2264e-06	0.013397	6.6502e-13	0.16732	0.00011892	1	0.91116	0.70558	0.01347	1.4039e-06	0.9688	1	1	1	1	1	1
ZIM2 (527)	0	0	0	0.020754	3.9435e-13	0	3.9254e-08	5.5401e-09	0	1.619e-05	0.011158	0.0031131	1	7.7716e-16	9.3742e-07	7.9326e-09	1	1	1	1	1	1	1
MDN1 (5596)	0	0	0	0.99973	0.043044	0.1549	4.7701e-05	0.65548	3.1571e-05	0.072822	5.1138e-05	0.29104	0.9981	0.97678	0.00099618	0.73953	0.90221	1	1	1	1	1	1
NAV3 (2385)	0	0	0	0.82785	0.0079174	0.074196	6.7805e-07	0.019316	4.543e-09	0.06457	0.00080375	0.05342	0.87555	0.034855	0.042409	0.00014945	1	0.40285	1	1	1	1	1
ANK3 (4377)	0	0	0	0.89441	0.066854	0	0.0017794	0.0005046	0.0018362	0.11466	0.14474	0.86771	0.9901	0.81622	0.0030391	1	0.78719	0.61287	1	1	0.46655	1	1
COL6A3 (3177)	0	0	4.6874e-13	0.82233	0.03479	5.6017e-12	0.0085084	1.3312e-05	0.0057658	9.7433e-05	0.0027996	0.0003015	0.52445	0.39564	7.5126e-05	0.063406	0.95209	1	1	1	1	1	1
FMN2 (1722)	0	0	0	0.96165	3.7939e-05	0	0.024375	0.00078348	7.5409e-12	0.24787	0.0018822	0.0035927	0.4824	0.0084689	4.1983e-09	0.00018012	0.80668	1	1	0.2415	1	1	1
DNAH7 (4024)	0	0	0	0.51688	0.32753	3.3129e-05	0.00026601	0.00061454	1.1901e-06	0.53968	0.0014033	0.46816	1	0.37933	7.4228e-08	0.56377	0.97879	1	0.060139	1	1	1	0.38316
PTPRD (1912)	0	0	0	0.66016	3.7754e-05	0	0.00021487	0.74185	0	0.024266	0.00029748	0.00036217	0.94481	0.013585	0.028382	0.012983	1	1	1	1	1	1	1
RB1 (928)	0	0	0	0.75594	4.9208e-12	0.21449	2.5692e-12	0.36737	0.37375	1.8438e-11	8.8818e-15	0.00010017	0	0.014953	0.007278	0.35309	1	1	1	1	0.12415	1	1
LAMA2 (3122)	0	0	0	0.95097	0.030626	2.2809e-10	3.6355e-11	0.14534	0.0002087	0.00088286	4.923e-07	0.67858	0.99125	0.82154	0.00089115	0.060271	1	1	1	1	1	1	1
MGAM (1857)	0	0	0	0.63516	1.1409e-07	0.0019901	4.1457e-09	0.0013153	0.06829	1.0115e-06	1	0.61492	1	1	0.22491	0.21657	0.033704	0.33044	1	1	1	1	1
PAPPA2 (1791)	0	0	0	0.041646	0.03016	0.0071627	0.39984	0.013301	4.0891e-07	0.0055304	0.00022074	0.1428	0.93367	0.53743	0.025164	0.00022205	0.81903	1	1	1	0.22598	1	1
HYDIN (5121)	0	0	4.0412e-14	0.93248	0.25977	0.00039227	0.33109	0.17636	0.0012637	0.078509	0.06875	0.51008	1	0.58575	0.50637	0.91093	0.99264	0.67094	1	1	1	1	1
NALCN (1738)	0	0	0	0.14352	0.0039987	1.5484e-12	0.00010048	0.00019283	1.3323e-15	0.00030771	0.001946	0.047206	0.92811	0.00043812	0.0017784	0.5581	0.23059	1	1	1	1	1	1
SMAD4 (552)	0	0	4.797e-07	1	0.019918	0.40229	0.0058107	1	0	0.19472	0.012182	0.0036668	2.6586e-06	0	0.0026605	0.028101	0.40898	1	1	1	1	1	1
HERC2 (4834)	0	0	0	0.99962	0.58089	0.085397	0.42018	0.22965	3.1722e-08	0.41519	0.003476	0.047709	0.99463	1	0.00051771	0.0081662	0.94496	0.64964	1	1	1	1	1
CREBBP (2442)	0	0	0	6.4728e-12	0.36663	0.00055771	0.0046483	0.055553	0.035847	1.0695e-06	6.9933e-13	0.93541	0.16777	0.038356	0.044244	0.0061647	0.67588	1	1	0.32457	0.29503	1	1
FAT1 (4588)	0	0	0	0.9809	0.61857	0.92786	0.53091	0.10823	0.029574	0.019829	7.8102e-05	0.07548	0.99252	0.67736	1	0.00034987	0.98769	1	1	1	1	1	1
CACNA1E (2313)	0	0	0	0.80766	1.0054e-06	0.17127	0.00092346	0.10454	3.5919e-07	0.12798	0.032832	0.01636	0.97	1	0.27207	1	0.89023	0.089169	0.20524	1	1	1	1
VCAN (3396)	0	0	0	0.778	0.34346	1.9471e-07	0.00015495	0.10256	0.0003644	0.381	9.4251e-06	0.00054091	1	0.12982	0.011334	0.21398	0.40505	1	1	1	1	1	1
LRRK2 (2527)	0	0	0	0.75019	0.27088	6.1057e-06	0.62564	2.015e-11	7.7899e-10	3.4625e-07	0.0072724	0.53719	0.73509	0.46641	1.3142e-06	0.001323	1	1	1	1	1	1	1
RP1L1 (2480)	0	0	4.7347e-11	0.30739	0.089008	0.084241	0.3892	0.26091	0.00029333	0.012116	1.1059e-05	0.14737	0.97673	1	0.0048146	0.32395	0.90647	1	0.21836	1	0.29886	1	1
ASPM (3477)	0	0	0	0.99133	0.036456	0.00050296	0.080179	0.35023	0.00042524	0.25214	0.00066567	0.34897	0.0010334	0.46222	0.38008	1	0.96409	1	1	1	1	1	1
GPR112 (3080)	0	0	0	0.79791	0.0066301	4.5075e-14	0.046147	0.067197	0.071371	0.040415	0.23602	0.26339	0.99067	0.37379	0.066662	0.76546	0.79183	1	1	1	1	1	1
SACS (4579)	0	0	0	0.99986	0.88684	3.4471e-05	0.006764	0.10723	2.5685e-10	0.50831	7.7055e-05	0.5814	0.99243	0.67588	0.02485	0.16906	1	1	1	1	0.4819	1	1
RP1 (2156)	0	0	0	0.4462	0.0012925	0	0.00013042	0.0035316	1.7651e-08	0.041904	0.00051205	4.0899e-05	0.63278	0.63783	0.25616	0.26812	0.15191	1	1	1	1	1	1
DNAH2 (4427)	0	0	0	0.94681	0.11514	1.5203e-12	0.028736	1.9417e-05	0.074463	0.12084	0.0022597	0.063562	0.99881	0.98861	0.45647	0.87612	0.79354	0.61707	1	1	1	1	1
LOC51059 (1406)	0	0	0	0.91765	5.5306e-05	1.3063e-09	0.10716	0.047404	2.8977e-14	0.05813	0.00089894	0.20915	1	0.41264	0.00097186	5.4132e-06	0.38699	1	1	1	1	1	1
LAMA1 (3075)	0	0	2.5435e-13	0.88682	0.091315	3.7492e-13	3.2623e-06	0.011653	0	0.0023306	0.23546	0.45026	0.9906	0.59739	0.00084262	0.0034885	0.94716	0.48595	1	1	1	1	1
RIMS2 (1411)	0	0	0	0.025579	0.0023397	0.010955	0.00010373	0.13379	0	0.0053296	0.00091076	0.46811	0.064945	0.055305	0.016138	3.0299e-08	0.73972	1	1	0.021696	1	1	1
FLG2 (2391)	0	0	2.4425e-14	0.70227	0.0033984	0	0.58846	8.9406e-06	4.8394e-07	3.8712e-06	3.4957e-09	0.053942	1	0.69294	0.27985	0.10315	0.19531	1	1	1	1	1	1
HRNR (2850)	0	0	0	0.96742	1.6672e-11	0.0016169	0.49256	0.002421	0.00011291	0.026716	1.2696e-09	0.39454	0.62492	0.78061	0.32401	0.046028	0.5103	1	1	1	1	1	1
DCHS2 (2916)	0	0	8.8818e-16	0.75099	0.0087114	1.4655e-14	0.013701	0.21929	3.7065e-11	0.42563	0.011811	0.0061667	0.93479	0.79124	0.0075092	0.39718	0.7661	1	1	1	1	1	1
SPHKAP (1700)	0	0	6.6613e-16	0.23579	3.2649e-05	0	0.0017459	2.6909e-08	2.1509e-08	0.10757	1.3935e-05	0.012996	0.72725	0.24455	0.02285	0.0087507	0.22115	0.30729	1	0.23881	1	1	1
BAI3 (1522)	0	0	1.5543e-15	0.46169	0.011254	0	0.00018136	0.06217	3.8858e-15	0.00010775	0.01107	6.7789e-05	0.20026	0.45211	5.9041e-05	0.16024	1	1	0.14014	1	1	1	1
KIAA1109 (5005)	0	0	0	0.99898	0.043116	0.49936	0.059077	0.91558	0.11013	0.20463	0.00014144	1	0.99574	0.38878	0.49835	0.087732	0.3425	1	1	1	0.51286	1	1
AKAP9 (3911)	0	0	0	0.9894	0.027779	0.00037129	0.030537	9.0904e-07	1.2509e-07	0.21991	0.00018941	0.63705	0.93491	0.9043	0.01649	1	0.8873	0.57146	1	0.46731	1	1	1
PEG3 (1588)	0	0	3.1086e-15	0.68459	5.4665e-05	0	0.0011433	0.0018954	0	0.00067502	0.082705	0.26262	1	1.4535e-09	6.9508e-05	0.00011661	1	1	1	1	1	1	1
SPTBN5 (3674)	0	0	0	0.84354	0.0039889	1.0383e-07	0.10145	0.1408	2.0465e-05	4.3713e-05	0.09894	0.02404	0.48033	0.88421	0.013979	1	1	1	1	1	1	1	1
ADAMTS12 (1594)	0	0	0	0.50153	0.079493	3.387e-06	0.00025389	0.00045568	5.0811e-11	0.010001	6.2201e-07	0.26441	0.22275	0.79905	7.0523e-05	0.17213	0.19526	1	1	1	1	1	1
FAT2 (4349)	0	0	0	0.971	0.76389	0.053098	0.054997	0.39594	2.6263e-06	0.7645	0.0020692	0.058247	0.98972	0.81284	0.11942	0.00023755	0.12445	1	1	0.50381	1	1	1
EGFR (1210)	0	0	8.9015e-08	0.0011131	0.12328	0.0058981	0.20179	0.088881	0.00040466	0.00049677	0.30474	0.15491	0	1	1	0.11096	0.6846	1	1	1	1	1	1
MYH1 (1939)	0	0	0	0.67202	0.094653	0	0.013169	0.0061998	7.8424e-07	3.0397e-07	0.02094	0.36872	0.79095	0.30907	0.029122	0.013601	0.84293	0.34223	1	1	0.24223	1	1
NFATC4 (902)	0	0	0	0.018563	1.9015e-10	0.20568	3.4288e-09	8.399e-09	4.7878e-07	0.045246	1	1	1	1	1	1	1	1	1	1	1	1	1
FBXW7 (707)	0	0	0	0.0013577	0.00019995	5.6947e-06	1	0.017527	0.00049039	0.004213	1.3978e-12	1	0.02332	0.0059755	0.092295	1.2739e-06	1	1	0.0022747	1	0.096028	1	1
CDH10 (788)	0	0	0	0.0001463	0.0018618	1.1732e-12	0.266	0.097302	9.2546e-09	0.0012213	0.0017991	0.22049	0.33405	1.8476e-05	0.0053118	0.3091	0.17331	1	1	1	1	1	1
ZNF536 (1300)	0	0	5.1215e-13	0.18631	0.011568	5.9385e-08	0.00031577	0.010161	9.7853e-11	0.0034427	3.0688e-06	0.059565	1	0.043341	0.16324	0.45691	1	0.24466	1	1	1	1	1
CNTNAP2 (1331)	0	0	0	0.2	0.080436	0	0.00036857	0.011301	4.8663e-07	1.4188e-07	3.5085e-06	0.017789	0.5975	0.15114	0.16679	4.4616e-05	0.13505	1	1	1	1	1	1
CNTNAP5 (1306)	0	0	0	0.18893	0.031349	0.03493	0.0071465	0.036536	0	3.0804e-05	0.059009	2.1085e-05	0.86152	0.73131	1	0.024062	0.71224	1	1	1	0.015101	1	1
HUWE1 (4374)	0	0	0	0.89398	0.0032293	0.0030387	0.026673	0.26187	0.37841	0.01402	0.043162	0.86741	0.99871	0.9345	1	0.33697	0.78681	1	0.3532	1	1	1	1
NRXN1 (1477)	0	0	0	0.80752	0.12019	1.3124e-05	9.2621e-08	2.3285e-07	2.1411e-11	0.068573	6.3249e-06	0.80885	1	0.77387	0.18334	0.032871	1	1	1	1	1	1	1
TG (2768)	0	0	0	0.99971	0.00095998	2.829e-06	1.8094e-05	0.040863	1.7793e-06	2.1146e-05	0.0099152	0.092902	0.78858	0.14847	0.055287	0.042149	0.92905	1	1	1	1	1	0.28232
VPS13B (4022)	0	0	1.2212e-15	0.99941	0.78237	1.7344e-06	0.00026464	0.055952	4.3572e-05	0.1415	3.1292e-05	0.65855	0.94239	0.57541	0.10498	0.84987	0.97875	1	1	1	1	1	1
MUC5B (5762)	0	0	0	0.99982	0.0019458	1	0.7437	0.54369	0.00018539	0.9998	0.0018221	0.9886	0.99247	0.97989	1	1	0.64214	1	1	1	1	1	1
TAF1L (1826)	0	0	0	0.093455	0.0058328	1.62e-06	0.00066768	0.0011729	4.5244e-05	0.74836	0.10456	0.0011965	1	0.27837	0.2216	0.57605	0.51915	1	1	0.25409	1	1	1
BIRC6 (4857)	0	0	0	0.99858	0.2775	0.00076009	0.023912	0.0014725	0.0034516	0.42025	2.2772e-06	0.30231	0.99479	0.86656	0.48794	1	1	1	1	1	1	1	1
LRRC7 (1537)	0	0	0	0.98912	0.011976	3.0851e-07	0.13529	0.3573	8.4208e-09	0.00011657	1.2358e-09	0.51289	0.67493	0.4571	0.19004	0.036308	0.43012	0.28241	1	1	0.19728	1	1
COL12A1 (3063)	0	0	8.079e-09	0.29209	0.013295	0.31983	0.00020006	0.41729	6.8216e-08	0.82703	0.065112	0.44733	0.94572	0.95451	6.331e-05	0.17456	0.78928	1	1	1	1	1	1
COL22A1 (1626)	0	0	0	0.20482	0.04017	0	0.00029307	0.026959	0.00019559	0.00018253	0.086091	0.037319	1	0.48617	0.0014719	7.1542e-09	1	1	1	0.22969	1	1	1
FREM2 (3169)	0	0	0	0.9832	0.38386	7.7734e-08	0.00093158	0.15323	0.0056978	0.046799	3.7707e-09	7.6654e-05	0.99185	0.39385	0.35313	0.00080647	0.18679	0.49635	1	1	1	1	1
MXRA5 (2828)	0	0	5.107e-15	0.96593	0.0029155	5.521e-12	0.030448	0.35363	0.014797	0.059749	0.053833	0.38903	0.92729	0.94228	0.057416	1	0.93302	1	1	0.36535	1	1	1
MYH2 (1941)	0	0	0	0.82031	0.095096	8.5516e-12	0.10494	2.2972e-05	6.6115e-05	0.0026284	0.020996	0.36932	0.94719	0.014521	0.23382	0.23099	0.11596	1	1	1	1	1	1
VHL (213)	0	0.016896	0.00076693	0.46487	1	0.18003	1	0	1	1	1	1	1	7.2456e-05	1	1	1	1	1	1	1	1	0.025111
DNAH10 (4471)	0	0	0	0.99909	0.1839	0.0003553	0.063612	0.58439	0.0020922	0.12642	0.046116	0.56033	1	0.93957	0.45977	0.060454	0.92677	1	1	1	1	1	1
ANKRD30A (1397)	0	0	0	0.58615	0.00067258	8.4812e-06	9.6313e-05	0	1.1362e-11	0.0050565	7.1243e-13	0.79089	0.87937	0.053707	0.015838	0.48114	0.73621	1	1	1	1	1	1
DOCK2 (1830)	0	0	0	0.44887	0.034105	3.6209e-11	1.0038e-06	6.394e-05	0	0.0017802	2.1015e-05	0.056384	1	0.011167	0.026184	0.21195	0.82566	1	1	1	1	1	1
TNR (1358)	0	0	1.7792e-10	0.98155	0.0053383	0	0.0020209	0.0031595	6.929e-06	0.051625	0.063174	0.44856	1	0.0027487	0.015017	1	1	1	1	1	1	1	1
UBR4 (5183)	0	1.1102e-16	0	1	0.67813	0.00044119	0.0076523	0.030594	0.048456	0.49132	5.1427e-07	0.52171	0.98485	0.89344	0.15822	0.43877	1	0.67537	1	1	1	1	1
FAM5C (766)	0	0	3.4674e-12	7.1501e-07	0.00035656	0	5.6333e-10	1.7404e-07	1.615e-07	0.0010584	0.0016604	0.0018608	0.68609	1	1	0.0058246	1	1	1	1	1	1	0.087467
SDK1 (2213)	0	0	5.8842e-15	0.77656	0.00060988	2.4388e-07	1.4868e-06	0.012962	1.5902e-10	0.40811	0.00057564	0.44987	0.84753	0.65187	0.26197	0.086683	0.62302	1	1	1	1	1	1
TRRAP (3859)	0	0	0	0.79706	0.74128	2.8856e-11	0.028261	0.091089	0.046715	0.66858	0.0063128	0.07094	0.6931	0.97971	0.41199	0.10902	0.97514	1	1	1	0.42512	1	1
MUC2 (5179)	0	4.4054e-13	0	0.93771	0.020605	0.35307	0.21961	0.059555	0.048309	0.98183	0.79086	0.068702	1	1	0.51033	0.91335	1	1	0.014476	1	1	1	1
MYCBP2 (4640)	0	0	1.1102e-16	0.99772	0.15309	0.0015944	0.076914	0.11409	5.0382e-06	0.52215	0.0028473	0.26481	0.99303	0.84552	0.0037392	0.88804	0.93585	1	1	1	0.48645	1	1
ZFHX3 (3703)	0	0	0	0.64595	0.032424	0.002819	0.19741	0.0023215	0.00012477	0.30302	0.10069	0.0011304	0.99639	0.71936	0.39916	0.82536	0.97111	0.5516	1	1	0.41204	1	1
PREX2 (1606)	0	0	0	0.84961	1.6666e-05	0	2.374e-07	2.5754e-11	1.712e-13	0.2119	0.00013369	0.26801	1	0.024093	0.19769	0.17412	0.78399	1	0.14729	1	1	1	1
UNC79 (2635)	0	0	1.1102e-16	0.99626	0.20077	1.8097e-14	0.021244	0.012194	1.3044e-07	0.0062867	0.54759	0.077772	1	0.74266	0.30367	1	0.91939	0.11083	1	1	0.31431	1	1
LRP1 (4544)	2.9754e-14	0	0	0.68136	0.28319	0.028218	0.13083	0.054245	1.0116e-07	0.018508	7.3091e-05	0.072095	0.999	0.17596	0.00039133	1	0.98715	0.62673	1	1	1	1	1
PLXNA4 (1894)	0	0	0	0.80556	3.3646e-05	0.033463	5.4471e-09	0.001503	6.4719e-07	0.002237	0.019704	0.16418	0.94328	0.5676	1	0.22292	1	1	1	1	1	1	1
C1orf173 (1530)	0	0	7.4047e-10	0.98889	0.029099	0	0.58113	0.16396	0.0011501	0.026798	0.0012254	7.0515e-05	1	1	6.0244e-05	0.035898	1	1	1	1	1	1	1
ERBB4 (1308)	0	0	0	0.53465	0.0013072	0	2.8551e-10	0.00010835	0	0.85381	0.007356	0.18148	1	0.14575	0.00078983	0.12598	0.3538	0.24597	1	1	1	1	1
SCN1A (2009)	0	0	0	0.37685	0.0047804	0	0.0047518	0.023156	1.0004e-07	0.030514	1.2252e-08	0.0080875	1	0.053737	0.24095	0.61108	1	1	1	1	1	1	1
ABCA12 (2595)	0	0	0	0.49248	0.42997	5.1209e-09	0.050878	0.15356	1.1216e-07	0.015782	0.0079641	0.33051	1	0.048833	0.29982	0.70504	0.70773	0.42945	1	1	1	1	1
FCGBP (5405)	5.5511e-16	0	2.7756e-15	0.99998	0.12189	6.2331e-05	0.81911	0.94123	0.0018212	0.031035	0.22122	0.085216	0.91124	0.63305	0.03782	0.24877	0.58618	1	1	1	1	1	1
DCC (1447)	0	0	0	0.41925	0.0028274	0	1.2286e-10	0.01637	8.8463e-13	0.00034975	8.2414e-05	0.22099	1	0.76692	0.016919	0.0050282	1	0.2683	1	1	1	1	1
PDE4DIP (2346)	0	0	0	0.99207	0.0028581	1.6669e-05	0.032563	0.0060292	2.9462e-05	0.024132	8.8667e-12	0.0054237	0.86964	1	0.27537	0.30094	0.38642	0.39778	0.20785	1	1	1	1
SETD2 (2564)	0	3.3307e-16	1.1102e-16	0.22571	0.014045	0.00017874	3.4908e-05	0	0.14028	0.086611	1.3681e-05	0.78111	0.74394	0.92459	0.04827	1	1	0.4256	1	1	1	1	1
BRCA2 (3418)	0	6.5324e-12	0	0.99015	0.0017948	0.0052824	0.033301	0.050798	0.24807	0.0019511	0.00060926	0.73593	0.41299	0.26142	0.0012431	0.4767	1	1	1	1	1	1	1
DYNC1H1 (4646)	0	0	0	0.92724	0.41326	0.071755	0.0030275	0.11478	0.087121	0.0042501	0.013298	0.89237	0.97155	0.68679	0.13294	0.3716	1	0.26456	1	1	1	1	1
RNF213 (5207)	0	2.2204e-15	8.3267e-15	0.9401	0.77664	0.11664	0.22398	0.0011676	0.48838	0.023726	0.00018474	0.9804	1	0.42459	0.034447	0.9145	0.99323	1	1	0.56834	1	1	1
ADAMTS20 (1910)	0	0	5.3291e-15	0.91847	0.088367	0	0.00091242	0.0056856	0.00045714	0.024147	0.0027296	0.065142	0.78399	0.013522	1	1	0.83851	0.33809	1	1	1	1	1
LCTL (567)	0	0	0	1	1.4172e-10	0	5.1077e-09	0.00016169	1	9.5132e-11	1.1399e-11	0.00049497	1	1	1	0.0025277	1	1	1	1	1	1	1
STAB2 (2551)	0	0	0	0.75804	0.055889	1.1102e-16	0.11075	0.027306	0.36815	0.0016373	0.041886	0.15979	0.97912	0.47256	0.0052049	1	0.43812	1	1	1	1	1	1
ZNF253 (1280)	0	0	0	1	0.00031439	0.11855	1.9328e-12	0.26125	3.3307e-16	0.00071335	2.5366e-10	1	1	0.13928	1	0.0032689	0.12423	0.24139	1	1	1	1	1
MTOR (2549)	0	0	0	0.33503	0.013423	0.033594	0.22789	0	0.0098305	0.014229	0.17813	0.54301	1	1	0.29536	0.032735	1	1	1	1	1	1	0.26316
MYH8 (1937)	0	0	5.5511e-16	0.50267	1.2753e-05	7.8626e-13	0.039577	2.252e-05	0.0031781	0.025784	0.11524	0.022935	0.94687	0.57977	0.23339	0.23031	1	1	0.17492	1	1	1	1
PRDM9 (894)	0	0	0	0.0015512	0.45061	2.5393e-05	1	0.35054	2.1094e-15	6.5744e-05	8.4555e-06	0.079952	0.39121	0.062276	1	6.1232e-10	0.57351	1	1	1	1	1	1
GRIN2A (1464)	0	0	0	1	8.4221e-05	0	0.041075	0.001145	7.6641e-08	0.17018	8.702e-05	0.0065756	1	0.0039536	0.017294	0.15078	0.75258	0.27099	1	0.20936	1	1	1
PRKDC (4128)	0	0	0	0.99955	0.4735	0.97912	0.041431	0.21591	0.15636	0.26308	0.008305	0.31637	0.99812	0.23725	1	1	0.9045	1	1	1	0.44701	1	1
ROS1 (2347)	0	0	1.1102e-16	0.089991	0.20837	0	0.082491	0.00052599	0.031706	0.13434	0.0056362	0.12528	0.028082	0.90608	0.0041328	0.0052361	0.89375	1	1	1	1	1	1
TPTE (551)	0	0	0	0.22094	0.068935	0	0.03433	0.007634	4.5153e-13	0.001457	8.1567e-07	0.024608	0.20289	1	0.0026511	0.22776	0.40842	1	0.053119	0.084509	1	1	1
PTPRT (1441)	0	0	1.5099e-13	0.011442	0.21355	1.3986e-06	0.00012126	1.1922e-06	0	0.0003395	5.502e-06	0.079916	1	0.17776	0.016788	0.030894	0.74708	0.26735	1	1	1	1	1
LYST (3801)	0	0	0	0.55912	0.17637	0.027582	0.21485	0.42913	0.0033634	0.32573	2.5455e-07	0.6149	0.9969	0.73555	0.095519	0.034217	0.97371	0.19763	1	0.45773	1	1	1
MYH4 (1939)	0	0	6.8834e-15	0.3439	0.0091013	0	0.0038593	0.0061998	0.25559	8.484e-06	0.02094	0.0067343	0.94703	0.014455	0.23361	0.23065	0.55137	1	1	1	1	1	1
EPHA3 (983)	0	0	9.77e-15	0.072453	0.006879	2.6145e-10	7.8427e-07	0.39422	4.9947e-08	0.0036323	0.2556	0.099102	0.18727	0.62794	1	0.0012654	0.2406	1	1	1	1	1	1
KALRN (2985)	0	0	0	0.87001	0.71993	1.7752e-12	0.18459	0.39621	0.065241	0.63807	0.0021442	0.42813	1	0.95076	0.06312	0.40845	0.94239	1	0.25677	1	1	1	1
SPEN (3664)	0	0	1.1546e-14	0.391	0.00078987	5.254e-07	0.1003	0.00073021	0.011134	0.09429	0.0050977	0.22927	0.97476	0.97527	0.089789	0.24695	1	1	1	1	0.015524	1	1
PIK3R1 (724)	0	4.5912e-07	0	0.064391	0	0.49094	0.0025733	0.63294	2.2132e-06	0.28717	0.0014148	0.1945	0.0052514	1	1	6.7831e-08	1	1	1	0.10957	1	1	1
PLEC (4684)	0	0	1.789e-08	0.99945	0.53561	0.4423	0.38927	0.014966	0.0027765	0.81696	0.00055493	0.1578	0.97277	0.99123	0.1347	0.0069365	0.8237	0.63797	1	1	1	1	1
VWF (2813)	0	0	4.5519e-15	0.96488	0.16355	0	0.48251	0.00067758	2.736e-08	0.12351	0.0016592	0.20898	0.92593	0.02491	0.056881	0.14651	1	0.45583	1	1	1	1	1
ARID2 (1835)	0	0	4.5175e-13	0.78566	0.034636	0	0	0.72113	4.9924e-07	0.01998	0.018146	0.87214	0.76503	0.0028275	1	0.21281	0.82649	1	0.1665	1	1	1	1
UNC13C (2214)	0	0	4.4409e-16	0.47325	0.02294	0.61156	0.00066552	0.19467	1.9605e-05	0.0060911	6.0084e-05	0.10486	1	1	1	0.02097	0.62327	1	1	1	1	1	1
COL7A1 (2944)	0	0	1.1213e-13	0.16255	0.42976	6.3637e-10	0.51771	0.11731	0.017281	0.14568	2.443e-08	0.23523	0.98852	0.56801	0.0077071	0.16102	0.77068	1	1	0.37713	1	1	1
SMARCA4 (1647)	0	0	5.7732e-15	0.21345	0.091504	6.0301e-07	0.0057278	0.00012574	7.3529e-11	0.036298	7.72e-07	1	1.5987e-10	0.026456	1	0.18097	0.7923	1	1	1	1	1	1
ZNF804A (1209)	0	0	4.3741e-11	0.86954	1	0	0.0010512	0.0072876	3.2701e-06	9.402e-05	0.0059338	0.39154	1	0.12332	0.012056	1	1	1	1	1	0.15867	1	1
ALMS1 (4167)	0	0	1.7653e-13	0.86092	0.48634	0.54421	0.043639	0.35533	0.019661	0.86028	0.35573	0.99078	1	0.061767	0.11132	0.85985	0.90732	0.22644	1	1	1	1	1
C15orf2 (1156)	0	0	0	1	0.21983	0	5.3319e-11	0.79835	0.00032915	0.0077973	0.29335	0.72596	0.82615	1	0.011073	1	0.30121	0.22078	1	0.16923	1	1	1
PKD1L1 (2849)	0	0	0	0.22068	0.015168	2.735e-09	0.29955	0.01915	0.42076	0.026665	0.010926	0.39429	0.92915	0.94349	0.32392	0.045979	0.93435	1	1	1	0.33509	1	1
UTRN (3433)	0	0	0	0.99046	0.16373	0.10416	0.00057986	0.201	0.00039124	0.24254	0.003885	0.97887	0.99456	0.6708	0.3763	0.023517	0.83889	1	1	1	0.38871	1	1
KIT (976)	0	1.8782e-12	0	1.9017e-06	0.13756	5.8398e-14	0.35352	0.74116	0.013597	0.00011959	0.25403	0.66467	0.18463	0.62531	0.008017	0.36752	1	1	0.092211	1	1	1	1
MYO3A (1616)	0	0	0	0.99138	0.00074465	6.7066e-09	0.00028033	0.00010796	2.0356e-06	6.8909e-06	0.0014954	0.010352	0.10069	0.48296	0.0014463	0.53197	0.78605	1	1	1	1	1	1
SCN3A (2000)	0	0	1.4799e-13	0.83751	0.011378	1.3274e-12	0.0012508	0.061601	0.00058071	0.010317	0.00036489	0.65494	0.95172	0.86663	0.24001	0.015065	1	0.35087	1	1	1	1	1
MLLT3 (568)	0	0	0	0.0072488	1.0799e-07	0	1	1.4549e-07	2.1641e-08	6.0535e-12	0	3.5098e-07	1	2.8404e-05	1	1	0.10267	1	1	1	1	1	1
USP34 (3546)	0	0	6.6613e-16	0.99809	0.011791	0.11647	0.087298	0.060989	0.26531	0.15435	0.022423	0.20845	1	0.1496	0.00012534	1	0.85179	0.53601	1	1	1	1	1
ZNF804B (1349)	0	0	5.6177e-14	0.75635	0.036766	8.6243e-09	1.8625e-06	0.11907	0	0.1388	0.062446	0.4452	1	0.15541	0.16885	4.1428e-06	0.36777	0.25262	1	1	1	1	1
PBRM1 (1689)	4.7955e-11	3.7745e-12	2.2414e-10	0.55223	0.68797	0.20953	0.0003849	0	0.010928	0.70895	0.0017551	0.293	0.72396	0.50616	0.20679	0.045805	0.47809	1	1	1	1	1	1
PCDH11X (1347)	0	0	0	0.20721	0.17432	0.13229	0.095453	0.00067535	1.632e-14	0.86197	0.062285	0.19237	0.055525	1	0.014788	0.13208	0.7233	1	1	1	1	1	1
FRAS1 (4008)	0	0	1.1102e-16	0.99735	0.77904	0.88828	7.7673e-05	0.1947	0.14519	0.7002	3.0536e-05	0.083789	0.94149	0.91154	1	0.012028	0.33495	1	1	1	0.43735	1	1
MYH7 (1935)	0	0	0	0.92261	0.003521	6.5933e-09	0.013035	0.0017355	5.9097e-09	0.15795	1.4986e-07	0.022834	1	0.57921	0.029012	0.22996	0.84233	1	1	1	1	1	1
PTPRZ1 (2315)	0	0	1.1102e-15	0.67295	0.061612	4.0272e-07	0.078468	0.0016902	0.0012273	5.1885e-05	0.00070401	0.26107	0.86477	0.67591	1	0.2956	0.89044	1	1	1	1	1	1
SRCAP (3230)	0	0	7.7716e-16	0.91145	0.070509	6.5238e-05	0.024498	0.16376	0.22312	0.10659	5.8573e-05	0.87657	0.99258	0.63043	0.35856	0.19407	0.81315	0.15386	1	1	0.37057	1	0.32115
TEX15 (2789)	0	0	3.9813e-13	0.43327	0.012778	7.7847e-05	0.003544	0.34308	0.0030912	0.11965	0.0015986	0.60367	1	0.30814	0.0066498	0.01054	0.93046	0.45299	1	1	0.32933	1	1
CDH1 (882)	0	3.4377e-06	9.1871e-13	0.4788	0	0.050362	0.6757	0.34456	0.0011096	0.37122	7.9256e-06	0.077506	0.15027	1	0.0066006	0.064973	1	0.17325	1	1	1	1	1
COL5A1 (1838)	0	0	0	0.78671	0.14281	0	0.00069893	0.46719	5.8176e-14	0.28502	0.0023793	0.15241	0.52556	0.1157	0.026395	0.21332	0.82699	1	1	0.25553	1	1	1
HECW1 (1606)	0	0	2.2204e-16	0.33367	1.6666e-05	0.018121	0.056639	0.18439	8.5487e-15	0.00016549	0.00013369	1	0.91216	0.47972	0.19769	1	0.78399	1	1	1	1	1	1
MKI67 (3256)	0	0	0	0.61579	0.41576	0.36025	0.0099748	0.0064241	0.02529	0.52029	6.1564e-05	0.30088	0.99287	0.96259	0.0010403	0.7842	0.37517	0.50578	1	1	1	1	1
MYO18B (2567)	0	0	0	0.76316	0.18055	0.034574	7.9213e-06	0.028181	0.01011	0.037829	0.0076743	0.009048	1	1	1	0.33879	1	1	1	0.33805	1	1	1
CDH9 (789)	0	0	2.3082e-13	0.030638	3.2062e-06	0	1.1071e-06	1	5.6538e-05	0.030041	0.023776	0.012474	1	1	1	0.30943	0.17365	1	1	1	1	1	1
EPHA5 (1037)	0	0	0	0.035492	0.00078338	0.073887	1.5674e-08	0.0035289	9.1225e-12	0.44962	0.039163	0.32269	7.7543e-07	0.27954	0.0090028	0.085769	0.62793	1	1	1	1	1	1
PTCH1 (1447)	0	6.7728e-12	0	0.98581	0.051372	7.7508e-05	0.55096	0.59482	0.03739	0.0015428	0.00099909	0.48116	1.0665e-08	0.76692	1	0.4932	0.74852	0.00028641	1	1	1	1	1
COL6A6 (2263)	0	0	7.7716e-16	0.99018	0.026503	0.87939	0.072173	0.0048102	0.001094	0.020034	3.3602e-08	0.71979	1	0.89776	0.26704	0.0045016	0.36514	0.38684	1	1	0.27667	1	1
HERC1 (4861)	0	5.0071e-14	0	0.99999	0.47908	0.98955	0.0017493	0.14095	0.70409	0.92629	1.7255e-05	0.90903	0.99482	0.99268	0.48822	0.66625	0.84222	1	0.38405	1	0.50261	1	1
MAGEC1 (1142)	0	0	0	0.0074883	0.00044133	5.3635e-13	2.0835e-05	0.00022991	4.6518e-14	0.027851	0.046551	0.36504	0.82242	0.10893	1.9438e-05	0.0021766	0.096705	1	1	1	1	1	0.12762
SCN10A (1956)	0	0	0	0.97858	0.0096966	0	0.71237	0.75309	5.0641e-10	0.02698	0.11709	0.023904	0.79494	0.58507	0.029592	0.014	1	1	1	1	1	1	1
VPS13D (4388)	0	0	8.6597e-15	0.99997	0.55755	0.0010014	0.11252	0.0091648	0.38032	0.9559	5.7423e-05	0.2231	1	0.93526	0.45352	0.33876	0.92188	1	0.35411	1	1	0.25599	1
ASTN1 (1302)	0	0	3.2974e-14	0.53106	0.030874	9.992e-16	0.49469	0.53775	4.1306e-07	0.044602	0.32372	0.0037748	1	1	1	1	1	1	1	1	0.16979	1	1
CHEK2 (543)	0	0	2.1094e-15	0.79703	0.19229	1	0.49989	1.0002e-07	1	4.4409e-16	0.011809	0.023704	0	1	1	1	0.40389	1	1	1	1	1	1
LAMA3 (3333)	0	0	1.5543e-15	0.96692	0.32204	1.9868e-05	0.011582	0.489	0.089068	0.011413	7.6782e-08	0.17274	0.9614	0.84844	0.076407	1	0.82664	0.51399	1	1	0.08209	1	1
DSCAM (2012)	0	0	0	0.2425	0.32578	0.00013777	0.0013026	0.14901	8.2528e-05	0.010663	3.5528e-05	0.39065	0.95259	0.32897	1	0.015364	1	1	1	1	1	1	1
PXDNL (1463)	0	0	0	0.8024	0.054066	0.39557	0.011989	0.60079	3.3443e-10	0.0016513	0.071876	0.80582	1	0.77065	1	0.032094	0.75234	1	0.13508	1	1	1	1
HSPG2 (4391)	1.9984e-15	2.6312e-14	1.0894e-09	0.98881	0.67171	2.1472e-05	0.11286	0.044575	0.0072361	0.11637	0.010639	0.027757	0.89856	0.81789	1	0.33914	0.60231	1	1	0.50718	0.46763	1	1
THSD7B (1608)	0	0	7.7327e-13	0.99117	0.0060997	0.064949	2.4072e-07	0.0077211	8.6597e-15	0.032922	0.012816	1.7705e-05	1	0.2203	0.19791	0.0072387	1	1	0.14746	1	1	1	1
AFF2 (1311)	0	0	2.2204e-15	0.34127	1.3683e-06	6.4566e-08	0.00033375	0.010555	2.6001e-13	0.129	0.059405	0.43089	0.86256	9.3542e-06	0.1645	0.45971	0.35483	1	1	1	0.01521	1	1
GOLGB1 (3259)	0	0	0	0.99616	0.12554	0.034622	0.025734	0.46961	4.776e-05	0.00042063	6.1917e-05	0.7062	0.9576	0.6364	1	0.7845	0.81704	1	1	1	1	1	1
LPHN3 (1447)	0	0	2.2957e-12	0.0014622	0.021419	0.39034	0.00012505	0.14267	0.16566	0.021167	8.2414e-05	0.0062267	0.88819	0.17924	1	0.4932	1	0.2683	1	1	1	1	1
PPP1R3A (1122)	0	0	0	0.019357	0.0014007	2.5979e-14	0.0034844	0.020902	2.0918e-11	1.6525e-07	0.045107	0.35705	0.50563	0.0010631	0.00050747	0.097912	0.65694	1	1	0.16468	1	1	1
WDFY3 (3526)	0	0	0	0.99222	0.27693	0.0064157	0.16745	0.026852	0.0022284	0.41461	0.00010069	0.20499	0.77944	1	0.084127	0.81009	1	0.53398	1	0.43305	1	1	1
TMEM132D (1099)	0	0	1.1102e-16	0.6257	0.0012041	6.8485e-11	0.0031524	0.19593	0	0.00026461	0.00035994	0.34781	0.81046	0.30242	0.13982	0.09458	1	1	1	0.16159	1	1	1
DYSF (2080)	0	0	1.8874e-15	0.94302	0.35584	1.9803e-09	0.27517	0.54915	1.2593e-05	0.0041105	0.0036937	0.20538	1	0.15878	0.0029507	0.25498	0.58939	1	1	1	0.25741	1	1
EP400 (3159)	0	0	0	0.90081	0.64765	0.030041	0.021652	0.44306	0.00022578	0.68119	0.015404	0.68622	1	0.95872	0.069657	0.77406	0.57947	1	1	1	1	1	1
SCN2A (2005)	0	0	1.8006e-12	0.14037	6.6889e-05	1.4074e-11	0.0046969	0.76511	9.6906e-06	0.077584	0.0032438	0.38855	1	0.32706	0.24054	0.61035	1	1	1	1	1	1	1
AKAP6 (2319)	0	0	0	0.80941	0.031052	2.5841e-06	0.078965	0.10549	2.7904e-10	0.12909	0.0054062	0.26205	1	0.41196	1	1	0.89086	1	1	1	1	1	0.2425
HCN1 (890)	0	0	0	0.049672	0.039615	1.2878e-09	0.0060936	0.70838	0.010637	0.72952	1.0607e-11	0.0035242	1	0.59141	0.11479	0.00876	0.57188	0.17468	1	1	1	1	1
NBEA (2946)	0	0	0	0.99835	0.70742	0.93647	1.9058e-06	0.5817	0.017326	0.14603	0.012222	0.64036	1	0.94878	1	0.75012	1	1	1	1	1	1	1
PRUNE2 (3088)	0	0	2.0812e-11	0.94783	0.1554	0.02705	7.6208e-07	0.029897	0.20462	0.17206	0.2369	0.67144	1	0.95564	1	0.17744	0.94782	1	1	1	1	1	1
SORCS1 (1168)	0	0	0	0.96772	0.10933	0.00013294	0.18826	0.48028	3.1903e-11	0.0081768	3.0165e-05	8.8258e-06	0.82928	0.031224	0.14793	0.018028	1	1	1	1	0.15371	1	1
CDH18 (790)	0	0	1.0325e-14	0.009654	0.37452	0	1.028e-05	0.00013831	0.060797	0.030159	0.21113	0.012527	1	0.54813	0.00018286	1	0.52901	0.15666	1	1	1	1	1
CTNNA2 (953)	0	0	2.3878e-12	0.15153	0.0057623	0.012724	0.00026194	6.7714e-05	4.774e-15	1	0.003071	1.52e-05	1	0.0029879	0.0076588	0.074267	1	0.18583	1	1	1	1	1
MAP2 (1827)	0	0	5.7574e-11	0.62106	0.0058569	0.2431	0.00014991	0.92059	9.4613e-13	4.5353e-06	0.01794	0.33483	1	0.54814	5.4207e-06	0.055384	0.82516	0.32608	1	1	1	1	1
PDZD2 (2839)	0	0	0	0.72645	0.056892	3.7085e-06	0.0040061	0.2027	0.0033695	0.12776	0.00022986	0.39179	0.92827	0.54354	0.32299	0.38448	0.75309	1	1	1	0.33413	1	1
CACNA1C (2221)	0	0	0	0.95798	0.048809	0.34207	1.1514e-09	0.013218	0.10277	0.018161	0.02964	0.23841	0.84895	0.65381	1	0.64809	0.88011	1	1	0.30007	0.27229	1	1
CARD11 (1154)	0	0	3.3307e-16	1.1102e-16	0.21884	3.9746e-14	0.017075	0.0058664	3.0373e-05	0.505	0.00043212	0.0102	0.52055	1	1	0.4183	0.66727	1	1	1	1	1	0.12888
LRRIQ1 (1722)	0	0	1.1102e-16	0.74307	0.11018	0.00025048	1.7963e-10	0.010936	0.0019232	0.043396	0.0018822	0.85483	0.92634	1	0.21038	1	0.2266	1	1	1	1	1	1
ALPK2 (2170)	0	0	4.1078e-15	0.76206	0.5571	8.1624e-06	0.14662	1.4671e-05	1	0.043115	0.47939	0.69811	0.018763	0.88768	1	0.63952	0.87411	1	1	1	1	1	1
COL3A1 (1466)	0	0	0	0.80351	0.91338	0	0.041274	0.33071	0.006757	0.066892	0.3563	0.083843	0.38143	0.43324	0.1821	0.15111	0.40693	1	1	1	1	1	1
TSHZ3 (1081)	0	0	0	0.82559	0.0037072	1.0073e-05	0.0029096	2.5617e-05	5.8928e-09	0.022719	0.0422	0.0015157	0.80522	0.096438	0.0097458	1	1	1	1	1	1	1	1
ZAN (2812)	0	0	0	0.99765	0.51831	0.049761	0.029596	0.044073	0.014474	0.23426	0.010457	0.38502	1	0.53712	0.32046	0.38	0.74839	1	0.031616	1	1	1	1
EP300 (2414)	0	9.3035e-08	0	0.10383	0.13879	0.0021595	0.091278	0.00066085	0.034596	0.14729	2.7534e-14	0.75218	0.70656	0.22599	1	0.10536	0.66975	1	1	0.32151	0.046719	1	1
FBN1 (2871)	0	0	6.8834e-15	0.60541	0.060947	0.00043214	0.077557	0.36529	0.00011869	0.60784	0.011212	0.016651	1	0.55108	0.058959	0.38977	0.75857	1	1	1	0.33719	1	1
TECTA (2155)	0	0	3.3307e-16	0.9515	0.55039	2.481e-08	0.060063	0.081281	8.2842e-12	0.10047	5.1825e-05	0.69449	0.83686	0.36787	0.25606	0.26795	1	1	1	1	1	1	1
NIPBL (2804)	0	3.3137e-10	0	0.82991	0.37542	0.0014489	0.029176	8.3216e-10	0.014314	0.0010933	0.010357	0.60728	0.98579	0.065745	1	0.73277	0.93145	0.45477	1	1	1	1	1
ROBO2 (1378)	0	0	0	0.053415	0.016243	0.0020369	0.00046216	0.29772	1.796e-10	0.14648	0.0084731	0.020297	0.87585	0.05158	0.015436	0.47648	1	1	1	1	1	1	1
TCHH (1943)	0	0	0	0.92389	0.0092387	0.10979	0.0010265	0.0017841	7.7382e-06	0.77831	0.0029014	0.068964	0.7919	0.31016	0.23403	0.59879	0.03964	1	0.17541	1	1	0.00029446	1
ADAMTS16 (1224)	0	0	0	0.15441	0.44011	0.68092	0.20634	0.091735	4.5519e-15	0.010125	2.1775e-06	0.74609	1	0.12663	0.15446	0.43714	0.68879	0.23215	1	1	1	1	1
ALK (1620)	0	0	4.4409e-15	0.20238	0.65657	6.832e-11	0.0052508	0.18825	1.3748e-08	0.092525	0.38548	0.541	0.70252	0.80425	0.19923	1	0	1	1	1	1	1	1
ODZ2 (2774)	0	0	3.4417e-15	0.56708	0.36382	0.2602	0.0674	0.18908	0.0030111	0.00099898	2.2554e-05	0.81663	1	0.063132	1	1	0.92945	0.4512	1	1	1	1	1
TRPM6 (2022)	0	0	0	0.93554	0.33018	1.1102e-16	0.0049336	0.064202	0.00061453	0.56997	0.00038342	0.002245	0.9533	1	8.8236e-06	0.61346	0.57404	1	0.18187	1	1	0.12697	0.21499
ATRX (2492)	0	0	0	0.59646	0.09125	0.085559	0.01584	0.00023436	0.35751	0.88066	9.8912e-07	0.063185	0.51994	0.4574	0.045878	1	0.033472	1	1	1	0.30007	1	1
CHD6 (2715)	0	0	2.4536e-13	0.98615	0.004579	6.1514e-05	0.061637	0.085868	0.74661	0.10814	1.9684e-05	0.012327	0.98373	0.93528	0.053431	1	0.92534	1	1	1	1	1	1
F5 (2224)	0	0	6.4393e-15	0.98915	0.0017381	1.6914e-06	0.15735	0.036939	0.0010015	0.0019449	0.0046727	0.10634	0.6534	0.89365	0.26309	0.0041869	0.62571	0.38163	1	1	0.2726	1	1
F8 (2351)	0	0	0	0.81854	0.20969	1.6994e-05	0.18378	0.22806	0.0013266	0.060814	8.3349e-05	1	0.97169	0.090386	0.27587	0.099348	1	0.39843	1	1	1	1	1
GRIN2B (1484)	0	0	9.992e-16	0.81004	9.6864e-05	0	0.5646	2.4547e-07	1.223e-05	0.023568	0.07366	0.23179	0.89429	1	0.18412	0.033262	0.75726	1	0.13688	1	1	1	1
LRFN5 (719)	0	0	7.2609e-14	0.16306	0.051807	1.4179e-10	5.1877e-07	0.079054	2.1275e-06	0.00076654	2.9655e-06	0.55274	1	0.036721	0.00013879	2.5937e-05	1	1	1	1	1	1	1
ZNF831 (1677)	0	0	2.1794e-08	0.95717	0.49599	0.0011218	0.0016053	0.030648	2.3755e-07	0.44633	1.2913e-05	0.55964	0.92113	0.028277	0.20548	0.54522	0.79818	1	1	1	1	1	1
CPS1 (1500)	0	0	5.8496e-10	1	0.12724	0.00059019	1.1029e-07	0.0013327	0.0073098	0.02466	0.010647	0.5	1	0.77906	1	0.15664	0.4181	1	1	1	1	1	1
FBN3 (2809)	0	0	4.4409e-15	0.91434	0.027684	1.5229e-08	0.28975	0.098123	0.0032003	0.12286	0.001649	0.82203	0.9859	0.5364	0.32018	0.044064	1	1	1	1	1	1	1
NRXN3 (1643)	0	0	0	0.95346	0.090563	5.8902e-07	0.001414	0.39669	2.2976e-06	0.011644	0.38972	0.038729	0.91696	0.085414	0.20176	1.4685e-05	1	1	1	1	1	1	1
PCDH17 (1159)	0	0	5.6621e-15	0.25583	0.83086	0.00085316	0.00014707	1	0	0.24279	0.00043915	0.010376	0.52286	0.32445	0.14688	0.017668	1	1	1	1	1	1	1
ADCY2 (1091)	0	0	2.2204e-15	0.21943	0.95161	0.083042	2.4121e-11	0.19313	1.5577e-11	1.2297e-07	1.8831e-09	0.70523	0.80815	0.6663	1	0.40081	0.64663	0.023425	0.10252	1	1	1	1
CDH8 (799)	0	0	0	0.41588	0.00048119	2.5311e-11	1.2262e-06	0.0054658	1.7986e-14	0.031242	0.001871	0.00032092	0.70139	0.0014018	1	1	0.53304	0.1583	0.076125	1	1	1	1
SVEP1 (3571)	7.7716e-16	0	0	0.99997	0.024227	0.96471	0.47855	0.12588	0.035469	0.27301	0.0045811	0.3696	0.99559	0.97282	0.38809	0.81409	0.66157	1	1	1	1	1	1
FLNC (2725)	0	0	2.4425e-15	0.54711	0.14143	0.2503	0.67554	0.087128	8.3154e-05	0.56697	0.1971	1	1	0.75918	0.053779	1	1	1	1	1	0.32313	1	1
ODZ3 (2699)	0	0	0	0.98563	0.33503	0.71685	1.3748e-05	0.97641	1.1116e-05	1	0.0091034	0.80458	0.91481	0.75451	1	0.36111	1	1	1	1	0.32059	1	1
TNN (81)	0	0	0	0.21158	1.2747e-10	0	4.3098e-06	0.0058132	8.5938e-10	3.4352e-09	1.3418e-08	2.5671e-06	0.0068939	2.6982e-08	0.011023	0.037258	0.0028166	1	1	1	1	1	1
UBR5 (2799)	0	1.1102e-16	3.3307e-16	0.99757	0.0060496	0.016966	0.15085	0.0063204	0.054081	0.05699	0.0016236	0.096641	1	0.15331	0.056383	0.37784	0.93113	1	1	1	1	1	1
ASH1L (2969)	0	0	0	0.99984	0.12818	2.9395e-05	0.18157	0.0032888	0.01785	0.81084	0.00029146	0.051455	1	1	0.06253	0.40585	0.7747	1	1	1	1	1	1
COL14A1 (1796)	0	0	4.5553e-11	0.99493	0.030647	0	0.19826	0.0039723	0.0023042	0.051196	0.10173	0.5968	1	0.53893	0.025293	0.20615	0.24515	0.32154	1	1	1	1	1
GLI3 (1580)	0	0	0	0.94575	0.034559	0.061736	0.00023817	0.00042802	1.3778e-13	0.67403	0.0013778	0.52759	0.90862	0.076574	0.0013565	0.52396	1	1	1	1	1	1	1
ADCY8 (1251)	0	0	0	1	0.0091974	0	0.077796	0.0085289	2.0396e-08	0.5481	0.054713	0.053227	0.84947	0.038575	0.15759	0.00033875	1	1	1	1	1	1	1
DNAH17 (4485)	0	0.0012121	8.1934e-13	0.99982	0.12485	0.0036605	0.00080114	0.42631	0.077711	0.070126	0.0024097	0.73875	0.80745	1	0.46082	0.6228	0.9864	1	1	1	1	1	0.41658
SCN11A (1791)	0	0	1.6653e-15	0.99485	0.01282	0	0.19697	0.1052	0.00032635	0.12603	0.0021682	1.8111e-07	1	0.53743	0.025164	0.052799	1	0.3208	1	1	1	1	1
SORCS3 (1222)	0	0	3.386e-12	0.0012027	0.43889	5.9952e-15	0.0011172	0.50397	1.6721e-08	0.01005	1.06e-07	0.012783	1	0.34738	0.012303	0.43661	0.32418	1	1	1	1	1	1
TRPS1 (1281)	0	0	2.5757e-14	0.5184	0.14873	0.11875	0.0065325	0.26162	5.3919e-05	0.042125	1.4534e-07	0.76182	1	1	0.00074384	1	0.34454	1	1	1	1	1	1
CMYA5 (4069)	0	0	1.5543e-15	0.95356	0.34149	0.33009	0.59312	0.66334	4.7963e-05	0.84772	0.3451	0.83349	0.99794	0.77608	0.10702	0.29806	0.74452	1	1	1	1	1	1
CRB1 (1406)	0	0	0	0.91765	0.099763	0	0.10716	0.13258	8.9525e-05	0.00028451	4.7876e-06	1	0.62719	1	1	0.14145	0.73847	1	1	1	1	1	1
FRY (3013)	0	1.5543e-15	1.7764e-15	0.99309	0.32733	0.064864	0.0019863	0.0036668	0.00091757	0.15807	3.975e-06	0.12458	1	0.95214	0.33905	0.413	1	1	1	1	1	1	1
PCNT (3336)	0	0	1.3411e-13	0.99681	0.049119	0.0045307	0.42085	0.31617	0.027671	0.72124	8.4816e-07	0.88764	0.74198	0.12229	1	0.46413	1	0.51431	0.28238	1	1	1	1
SALL1 (1324)	0	0	1.6485e-09	0.90009	0.078752	0	0.091063	0.038366	3.2933e-08	0.047288	0.32819	0.00082913	0.86525	0.38392	1	0.12847	0.71715	1	1	1	1	1	1
POLQ (2590)	0	0	1.0469e-13	0.87603	0.18728	0.0001936	0.050457	0.029472	0.0021505	0.52717	1.4589e-05	0.94532	0.98032	0.92655	0.049145	0.034393	0.91583	1	1	1	1	1	1
ATL3 (1691)	0	0	2.2756e-10	1	0.0086771	1.2231e-09	0.0065734	0.41433	9.899e-11	1	9.1855e-07	1	1	0.092467	0.20701	1	0.80086	1	1	1	1	1	1
CENPF (3210)	0	0	6.6613e-15	0.95832	0.53118	6.1552e-05	0.2289	0.16028	0.48137	0.19591	0.016236	0.97282	1	0.83324	1	1	0.95359	0.50082	1	1	1	1	1
ODZ1 (NA)
TRIO (3097)	0	0	3.2196e-15	0.89064	0.35761	0.027417	0.019368	0.62076	0.02096	0.30426	4.6076e-07	0.96913	0.99091	0.95605	0.0088431	0.17848	0.34112	1	1	1	1	1	1
VPS13C (3753)	1.3024e-11	0	7.4938e-11	0.99998	0.10485	1.5611e-05	0.053982	0.00091585	0.56484	0.31457	0.026863	0.4095	1	0.72771	0.0935	0.82945	0.87301	1	1	1	1	1	1
DMXL1 (3027)	0	0	0	0.18488	0.33234	0.31232	0.017005	0.010541	0.00094232	0.82097	0.013377	0.25232	0.98989	0.95282	0.0083119	0.75951	0.55068	1	1	1	1	1	1
KCNH7 (1196)	0	0	9.1038e-15	0.68142	0.0069958	4.2188e-15	0.00098833	0.00031204	3.6991e-05	0.0021833	0.00049378	0.38644	1	1	0.1512	0.42967	1	0.22748	1	1	1	1	1
SF3B1 (1304)	4.5802e-12	1.1358e-13	1.1102e-16	0	2.6444e-07	3.779e-05	0.0016119	0.10886	0.14069	1	0.007295	0.060099	0.04967	6.3881e-05	0.16369	0.45793	0.71169	1	3.6745e-09	1	0.015058	1	1
ABCB1 (1280)	0	0	0	0.72449	0.068646	4.8621e-09	0.2248	9.223e-05	2.4759e-08	0.012382	0.056964	0.0034775	0.85595	1	0.013431	0.45177	0.705	1	1	1	1	1	1
CDH23 (3354)	0	0	0	0.6502	0.71079	1	0.61978	0.68174	5.9398e-05	0.95752	0.018736	0.32211	0.99386	0.43517	0.36946	0.79398	0.82928	0.51621	1	1	1	1	1
DSCAML1 (2053)	0	0	2.2804e-13	0.0036471	0.1218	0.044593	0.12451	0.15789	1.249e-06	0.033674	0.02426	0.082578	1	0.87358	0.032329	0.61907	0.5823	1	0.18439	1	1	1	1
CFH (1231)	0	0	7.7716e-16	0.29579	1.3348e-05	0	0.021818	0.029496	2.2204e-16	0.10936	3.8647e-05	9.0171e-05	1	0.35063	0.012475	1	0.69086	1	1	0.17918	1	1	1
CHD7 (2997)	0	0	0	0.99856	0.32162	0.52946	0.73583	0.059369	0.44606	0.64116	3.6704e-05	0.4311	0.30154	0.35504	1	1	0.94305	1	1	1	1	1	1
MYO16 (1858)	0	0	0	0.99578	0.14888	0.00041299	0.091496	0.0013201	5.6091e-06	0.0019699	0.018744	0.61521	1	0.55722	0.026926	0.58239	1	0.33059	1	1	1	1	1
PCDH10 (1040)	0	0	0	0.19328	0.16509	0.074383	0.00043953	0.00070702	7.6526e-08	0.068652	0.039367	0.68789	1	0.6487	1	0.013287	1	1	1	1	1	1	1
FN1 (2386)	0	0	0	1	0.64793	0.1846	0.0040104	0.050305	0.001429	0.27439	0.16084	0.27846	0.15591	0.09472	0.27935	0.30783	0.89765	1	1	1	1	1	1
KIAA2022 (1516)	0	0	2.2204e-14	0.162	3.2672e-05	2.7533e-11	0.014047	0.0014236	0.0011046	0.025786	0.0011849	0.02896	0.8993	0.19658	0.018461	0.15926	1	1	1	1	1	1	1
VPS13A (3174)	0	0	5.0515e-14	0.90315	0.65278	1.1996e-05	0.05315	0.98784	0.21578	0.49799	0.61563	0.87033	1	0.10308	0.00945	0.77566	0.80542	1	1	1	1	1	1
CDH12 (794)	0	0	0	0.412	9.8216e-05	1.1978e-05	0.0037993	0.0053264	5.8234e-05	0.32476	0.0018381	0.22294	1	1	0.0053902	1	0.17534	0.15739	1	1	1	1	1
DSP (2871)	0	2.6545e-13	0	0.73684	0.0075949	2.0511e-08	0.0043261	0.10671	0.0035571	0.79262	2.7973e-06	0.96016	1	0.94474	0.058959	0.011821	0.75857	1	1	1	1	1	1
SPEF2 (1822)	0	0	4.8872e-12	0.61868	0.88013	0.00036339	0.20503	0.014474	4.7091e-07	0.27984	0.017812	0.33331	0.93672	0.54666	0.22117	0.21059	0.25172	0.32535	1	1	0.22941	1	1
BSN (3926)	0	3.4115e-09	4.0701e-13	0.99925	0.64761	0.0013295	0.38511	0.63261	6.0041e-06	0.2228	0.0067736	0.44711	0.98205	0.75513	1	1	0.7225	1	1	1	1	1	1
CNTN6 (1028)	0	0	0	0.034127	0.0088509	7.0296e-06	1.1665e-06	0.055911	0	0.19306	0.0037928	0.10942	0.4601	0.27621	0.00039384	0.084512	0.62472	1	1	1	0.13659	1	1
DCHS1 (3298)	0	0	0	0.98723	0.045372	0.59396	0.027464	0.66906	0.0068691	0.05719	0.017737	0.88378	0.99331	0.96415	1	0.0048799	0.95735	0.51028	1	1	1	1	1
LAMB4 (1761)	0	0	1.1102e-16	0.2624	0.00053221	1.8995e-12	0.18927	0.037417	0.060254	0.11979	0.098445	0.049411	0.74492	1	0.21461	1	1	1	1	1	1	1	1
KCNT2 (1135)	0	0	7.5384e-14	0.0072115	0.00041962	0	0.01602	0.021828	2.3611e-11	0.027228	0.046044	0.71943	0.82053	0.68077	0.00052466	0.41308	1	1	1	0.16643	1	1	1
MED12 (2177)	0	0	0	0.11256	3.7592e-07	0.14741	0.52538	0.084328	0.29977	0.82895	4.7824e-06	8.6751e-06	0.96311	0.64305	0.25831	0.64071	0.87495	1	1	1	0.26768	1	1
MYH6 (1939)	0	0	1.2917e-09	0.97764	0.0013156	8.417e-12	0.00023988	0.13377	0.00049447	0.77734	0.02094	0.023035	1	0.133	0.029122	0.063802	1	1	1	1	1	1	0.20713
SLIT2 (1529)	0	0	0	0.65604	0.028997	0	0.014587	0.001501	1.4792e-05	0.026725	1	0.51012	0.90127	0.020032	1	1	0.76749	1	1	1	1	1	1
SPAG17 (2223)	0	0	8.8078e-11	0.95816	0.094766	6.7853e-11	0.025412	0.19681	0.10297	0.63366	0.0046654	0.040496	1	0.89354	0.26299	0.0041791	0.35485	0.3815	1	1	1	1	1
TAF1 (1872)	0	0	0	0.64209	9.8862e-05	0.099339	0.0031321	0.0013889	0.24316	0.0020706	0.10895	0.34847	0.77455	0.12141	0.027301	1	0.53245	1	1	1	1	1	1
TNC (2201)	0	0	6.3616e-14	0.88607	0.16261	5.8358e-11	0.002375	0.012585	0.67112	0.40419	0.028969	0.23365	0.42552	0.38031	0.0034561	0.27591	0.061053	1	1	1	1	1	1
ATR (2644)	0	3.8224e-12	0	0.78672	0.12257	0.0002278	2.3652e-06	0.16297	0.045646	0.74482	0.0084885	1	0.37015	0.93046	0.30453	0.71179	1	1	1	1	1	1	1
BRWD3 (1802)	0	0	0	0.77384	0.013354	0.001683	0.029474	0.2404	0.063629	0.018316	0.10229	0.59861	1	1	0.02545	1	0.51212	0.32242	1	0.2512	1	1	1
COL19A1 (1142)	4.3928e-11	0	0	0.05412	0.042247	3.3973e-14	2.0835e-05	0.07565	2.8668e-05	0.027851	2.712e-05	0.13727	0.24939	1	1	0.016998	1	1	1	1	1	1	1
COL5A3 (1745)	0	5.5511e-16	3.0685e-11	0.88577	0.057451	0	2.0215e-05	1.5543e-15	0.058961	7.1119e-05	0.015907	0.047871	1	1	0.0017988	0.55956	0.23234	0.054804	1	1	1	1	1
GRM1 (1194)	0	0	0	0.27511	0.019861	2.4321e-06	0.068165	0.001553	1.8849e-12	0.0021632	0.0057342	0.011671	1	0.33721	1	0.10855	1	1	1	1	1	1	1
MYH11 (1972)	0	0	0	0.92837	0.051484	6.6481e-08	0.042513	0.021208	0.26172	0.00080619	0.11866	0.072423	0.94962	0.31806	0.030036	0.60424	0.84782	1	1	1	1	1	1
COL4A5 (1685)	0	0	0	0.87124	0.19087	0	0.0064529	0.0027169	0.001751	0.0038738	0.091429	0.56221	0.92209	0.81668	0.022477	0.18735	0.79971	1	1	1	1	1	1
GPR158 (1215)	0	0	0	0.47763	0.125	2.7974e-06	0.0010813	1.5004e-06	0.0035121	0.26465	0.0060149	0.15624	1	0.12464	0.01217	0.43475	0.6861	1	1	1	1	1	1
KDR (1356)	0	0	1.3187e-11	0.21131	0.72484	8.5032e-10	1.2874e-05	0.041756	0.14968	0.004317	6.0854e-05	0.019096	0.87163	1	0.014975	1	0.72567	0.034895	1	1	1	1	1
FER1L6 (1857)	0	0	6.4602e-12	0.30579	0.40982	0.00041154	0.09134	0.25678	0.06829	0.51288	2.2797e-05	0.15637	0.53244	0.8459	0.026899	0.0019474	1	1	1	1	1	1	1
NCKAP5 (1909)	0	0	0	0.65882	0.043172	0.53136	1	0.051517	6.2679e-08	0.76994	0.11252	0.16738	0.78374	0.85379	1	0.59231	0.83836	1	1	1	1	1	1
RIMS1 (1692)	0	0	9.1038e-15	0.87301	0.1935	0.46782	2.6496e-06	0.031793	1.4999e-09	0.04046	0.0017664	0.56446	0.72486	0.092617	0.20712	0.18853	0.47901	0.30609	1	0.23783	1	1	1
SLITRK3 (977)	0	0	0	0.54665	0.13797	4.8739e-06	0.35398	0.048106	1	0.015464	0.25426	0.024971	0.43439	0.25734	1	0.0012374	1	0.19004	0.092301	1	1	1	1
ASXL3 (2248)	7.5553e-07	0	0	0.89541	0.025372	0.61982	0.070413	0.37716	2.6862e-08	0.050273	0.14647	1	0.85366	0.89619	1	1	0.88317	1	1	1	1	1	1
CHD4 (1912)	0	3.2974e-08	0	0.91881	0.0031898	9.4366e-05	0.03756	0.0016018	0.073102	0.002381	2.6803e-05	0.36057	0.78447	0.85423	0.0023289	1	1	1	1	0.26435	1	1	1
EYS (3165)	1	0	0	0.99908	0.062044	0.0032322	8.8819e-09	0.034112	1.1625e-09	0.94645	0.61459	0.8693	1	0.95897	1	0.43737	1	1	0.27001	1	1	1	1
KIF2B (673)	0	0	3.1752e-14	0.58742	0.012086	1.6598e-13	0.055969	0.23872	1.1102e-16	0.0034277	1	0.040655	0.63863	0.49166	0.088054	0.27076	0.47339	1	1	1	1	1	1
LPHN2 (1459)	0	0	0	0.00014635	0.022428	4.4409e-16	0.040581	0.14567	0.00093313	0.16877	1.7598e-08	0.22448	1	0.43085	1	0.14997	1	0.2702	1	1	1	1	1
NLRP3 (1036)	0	0	2.065e-14	0.80722	0.071201	4.6996e-10	0.0023637	0.41959	1	5.7792e-07	0.039095	0.030026	1	0.087627	1	0.38511	0.077509	1	1	1	1	1	0.11648
NOTCH2 (2471)	0	0	4.4802e-11	0.19517	0.15371	0.00013319	0.0015009	0.058399	0.35371	0.15873	0.0009403	0.14582	0.8877	0.23814	0.28775	0.029714	0.90566	1	1	1	0.29796	1	1
IGF2R (2491)	0	0	0	0.8544	0.81905	0.00064125	0.39234	0.060414	0.35733	0.7079	0.039496	0.30448	1	0.45714	0.045845	0.69019	1	1	1	1	1	1	1
ITPR2 (2701)	0	0	2.1871e-14	0.99685	0.6207	0.92003	0.0086842	0.0049749	0.0026435	0.04827	0.0013902	0.80491	0.98338	0.28848	0.0060907	0.039123	1	1	1	0.35221	1	1	1
ZNF462 (2506)	0	4.4834e-08	0	0.99476	0.093908	0.00066877	0.043721	2.4986e-08	1	0.079052	0.040087	0.064535	0.18178	1	0.0049554	0.031048	0.4269	1	1	1	0.30148	1	1
ABCA4 (2273)	0	2.3315e-15	7.7716e-16	0.018927	0.18454	0	0.55434	0.040702	0.10817	0.052717	0.14906	0.25089	0.66774	0.89879	1	0.0921	0.88594	0.38817	1	1	1	1	1
ATP10A (1499)	0	0	0	0.44876	0.060452	0.052931	0.0034699	0.61397	6.6641e-09	0.18019	9.7125e-05	1	1	0.01858	1	1	0.41777	1	1	1	1	1	1
BOD1L (3051)	0	0	1.9829e-12	0.97847	0.6095	0.06799	0.34966	0.064393	0.0047609	0.29267	0.013732	0.66353	0.99025	0.36724	0.065573	1	0.94593	1	1	1	1	1	1
DLC1 (1528)	0	0	4.9003e-12	0.29413	0.028894	0.00011234	0.047723	0.062997	0.0011435	0.076673	0.0012196	0.24476	1	0.0048483	0.001233	0.0060735	0.76726	1	1	1	1	1	1
DMXL2 (3036)	0	2.5421e-11	2.2204e-16	0.87977	0.73573	0.00016191	0.19432	0.41	0.068496	0.0059683	0.00032791	0.25419	1	1	0.34115	0.76053	1	1	1	1	1	1	1
GRID2 (1007)	0	0	6.6613e-16	0.56698	0.023852	0	0.010029	0.013811	1.4251e-05	0.062578	0.037142	0.00016467	0.7821	0.63683	1	0.012197	0.61712	0.19528	1	1	1	1	1
IGSF10 (2623)	0	0	1.1068e-10	0.88261	0.73341	4.5381e-05	2.1497e-06	0.031396	1.247e-07	0.016786	0.0082611	0.33754	1	0.74038	0.050263	1	0.91845	1	1	1	1	1	1
ZNF99 (864)	0	0	0	0.044214	0.21998	0.19288	0.02569	0.11916	0	0.36181	3.0804e-10	6.4545e-05	0.14394	0.21569	0.0063439	0.33334	0.19924	1	1	1	1	1	1
CNTNAP4 (1308)	0	0	0	0.89628	0.011994	0.0080945	0.0071974	1.8939e-05	1.8515e-09	0.12824	0.32494	0.18148	0.86194	0.73185	0.013991	0.45895	1	1	1	1	1	1	1
DIDO1 (2240)	0	0	8.6375e-14	0.99863	0.098299	6.0185e-05	0.32049	0.81591	2.5267e-06	0.018992	5.7505e-06	0.45766	1	0.65837	0.037875	1	0.88227	1	1	0.30221	1	1	1
MED12L (2145)	0	0	0	0.98672	0.3848	0.001038	0.021482	0.00024987	0.00083269	0.040969	0.13594	0.43007	0.83495	0.36516	0.035015	0.018933	0.87105	1	1	1	1	1	1
RIF1 (2472)	0	0	3.9968e-15	0.43922	0.15398	0.0024944	0.82349	0.25884	0.35389	0.011887	0.006743	0.52245	1	0.45221	0.28784	0.6874	1	1	1	1	1	1	1
TIAM1 (1591)	0	0	0	0.84517	0.4508	0.0040994	0.60234	0.024604	0.00017414	0.41327	0.0014131	0.10484	0.69311	0.47485	7.0014e-05	1	0.19454	1	1	0.22534	1	1	1
TNXB (4289)	0	5.107e-14	3.504e-06	1	0.52604	0.76309	0.051057	0.70725	0.022257	0.95088	0.0096864	0.34784	0.8883	1	1	0.016254	0.22705	0.60536	0.34767	1	1	1	1
ZDBF2 (2354)	0	0	2.1507e-12	0.99223	0.034164	0.17872	0.80212	0.40993	0.11679	0.26553	0.15749	0.73971	0.97181	0.68474	1	0.66949	0.89446	1	1	1	1	1	1
C12orf51 (3996)	0	2.176e-14	0	0.9999	0.22462	0.88728	0.073323	0.64786	0.32673	0.37159	2.99e-05	0.65359	0.9977	0.98235	0.42303	1	1	1	1	1	1	1	1
NCOR2 (2525)	0	4.2299e-14	4.4483e-09	0.99501	3.4818e-12	0.68213	0.0057359	0.46195	0.03971	0.3135	1.09e-06	0.77389	0.89476	0.24978	1	0.33164	0.43165	1	1	1	1	1	1
NLRP4 (994)	0	0	5.5511e-16	0.55824	0.0073269	7.5606e-14	0.71897	0.0028747	5.4342e-08	3.0078e-06	1.4031e-05	0.10159	0.77777	0.26363	1	8.8097e-06	0.61234	1	1	1	1	1	1
NOTCH1 (2555)	0	0	0.0013663	0.00074673	0.5629	0.010811	0.22927	0.68628	0.0003502	0.72382	0.0075522	0.54459	0.095867	0.72716	1	2.8796e-11	0.69966	1	1	0.33677	0.051683	1	1
ODZ4 (2769)	0	0	0	0.96162	0.088999	0.72989	0.0669	0.18804	9.2779e-05	0.57953	0.00020124	0.20039	1	0.76692	1	0.72831	0.27153	0.45061	1	1	0.32739	1	1
PTPRB (1997)	0	0	0	0.53202	0.011257	0.28549	2.5824e-06	0.061251	0.0036141	0.56159	0.022595	0.18662	0.80429	1	1	0.60888	0.85142	0.35045	1	1	1	1	1
ADAM29 (820)	0	0	1.4092e-10	0.011642	0.00057766	0	0.28103	0.00017332	0.33865	0.12099	0.00011891	0.00036773	1	1	1	1	0.18416	1	1	1	1	1	1
ANK1 (1881)	0	0	3.3307e-16	0.99605	0.002784	1.4043e-05	0.69206	0.73367	0.0028066	0.061148	1.2109e-07	0.62188	1	0.84959	0.22747	0.5869	1	1	1	0.26067	1	1	1
CTNND2 (1225)	0	0	5.1296e-11	0.03031	0.057168	3.0036e-09	0.021421	0.24104	0.12729	0.10794	0.00053986	0.74637	1	0.34846	0.15457	0.11322	0.32522	1	0.11438	1	0.16059	1	1
IRS4 (1257)	0	0	0	0.16795	0.13988	0.69061	0.078847	0.51894	4.8615e-05	0.00063514	0.055176	0.75531	0	0.71771	1	1	0.33628	0.23761	1	1	1	1	1
LAMA5 (3695)	0	7.9038e-10	1.476e-05	0.95957	0.5726	0.023879	0.33329	0.14394	4.9296e-07	0.90784	0.00091002	0.782	0.91774	0.88614	0.014192	0.096959	1	1	1	1	1	1	1
LPA (4548)	3.3631e-12	0	2.9883e-05	0.99924	0.60669	0.065209	0.83179	0.87447	0.0086734	0.50122	0.012228	0.99401	0.96815	0.98993	0.46551	1	0.93105	0.62705	1	1	1	1	1
NAV2 (2488)	0	0	0	0.59479	0.38565	0.00014069	0.10155	0.13389	0.13161	0.16221	0.0068943	0.062802	0.88997	0.91857	0.28941	0.68975	0.90718	0.41605	1	0.32956	0.29967	1	1
PCDH9 (1237)	0	0	0	0.97366	0.1327	0.00018818	0.07537	0.030024	1.2612e-13	0.11078	0.00055979	0.40247	0.28786	0.12953	0.012591	0.020925	0.11537	1	0.11544	1	1	1	1
ROBO1 (1651)	0	0	0	0.11717	0.0073467	1	0.0014573	0.19686	1.6397e-08	0.01193	0.013745	1	1	1	1	0.18164	0.79309	1	1	1	1	1	1
ASTN2 (1339)	0	0	2.2204e-16	0.90354	0.3148	0	0.24457	0.039933	0.0049385	0.049174	1	0.44145	1	0.04736	0.16771	1	1	1	1	1	1	1	1
GRIK2 (908)	0	0	8.7378e-08	0.278	0.00028424	0	0.32215	0.0018428	1.3209e-09	0.046153	0.23862	0.6381	1	0.23186	0.0069798	0.068328	1	1	1	1	1	1	1
MYO15A (3530)	0	3.6593e-12	5.218e-15	0.9462	0.64334	0.0020072	0.6592	0.53927	0.0094003	0.99452	0.090418	0.047095	0.9953	0.97167	1	0.49357	0.96588	1	0.29616	0.43342	1	1	1
NBAS (2371)	6.9944e-15	0	8.4363e-07	0.9698	0.070196	0.024867	0.034165	0.018729	0.032724	0.27023	0.15927	0.052215	0.6951	0.034027	0.041962	1	0.66016	1	0.20982	1	1	1	1
OTOF (1997)	7.1054e-15	0	1.1657e-14	0.98068	0.0017209	1.3237e-11	0.044693	0.29935	0.00057622	0.010232	0.0031981	0.026087	0.58134	1	0.0026321	0.60888	0.85142	1	1	1	1	1	1
PDGFRA (1089)	0	0	1.2258e-11	0.61959	0.034188	0.0038114	0.00057545	0.066085	0.01813	0.023354	1.1158e-06	0.0080885	0.0015265	1	1	1	1	1	1	1	1	1	1
PIK3CG (1102)	0	0	4.9627e-14	1	0.19366	1.2616e-07	2.1512e-06	0.0047196	0.0024829	0.08085	0.28177	0.12724	0.23343	0.026021	1	7.9338e-12	1	1	1	1	0.14568	1	1
GRM8 (908)	0	0	1.1102e-16	0.278	0.11077	3.8813e-13	0.030026	0.038577	0.00010877	0.011623	0.030777	0.082848	1	0.064601	0.0069798	7.7599e-05	1	0.17788	0.086063	1	1	1	1
LRBA (2863)	0	1.6653e-15	6.6169e-14	0.96827	0.015773	0.00042297	0.16213	0.00078756	0.17614	0.24643	0.011108	0.10461	1	0.78274	0.058671	0.74012	0.93523	1	1	1	1	1	1
LTBP1 (1721)	0	0	2.8482e-10	0.88014	0.3436	0.0012994	0.024315	0.034085	0.5806	0.46295	0.00018386	0.30269	1	0.031086	0.21028	0.0091225	0.48787	1	1	1	1	1	1
NRAS (189)	0	9.4117e-11	1.068e-13	0	0.016224	0	0.21421	0.028706	1	0.00019557	0.0015326	1	0.0031233	1	0.025536	1	0.014335	1	1	1	1	1	1
PLCB1 (1216)	0	0	9.1402e-06	0.15121	0.25007	0	6.9107e-07	0.81446	0.0035223	0.0098281	0.0060284	0.1565	0.5486	1	0.012189	0.020017	0.6864	1	1	1	1	1	1
TRPA1 (1119)	0	0	0	0.41616	0.5995	0.00071266	0.1728	0.20295	8.9395e-13	0.025837	2.4631e-05	0.0090209	0.24019	1	0.00050356	1	1	1	1	1	1	1	1
CHD5 (1954)	0	0	5.5511e-16	0.92562	0.098004	3.0737e-06	1.1078e-05	0.13684	0.017689	0.026852	0.021361	0.17713	1	1	0.029536	0.60087	1	1	1	1	1	1	1
COL5A2 (1499)	0	0	5.8033e-10	0.44876	0.12693	1.5277e-13	0.85274	0.059057	0.0072931	0.072006	6.875e-06	0.49965	0.89667	0.4444	1	1	0.76072	0.27649	1	1	1	1	1
NCOR1 (2440)	0	6.4943e-09	3.8544e-12	0.97411	3.3307e-16	0.0023049	0.038856	0.05536	0.70866	0.97248	9.9662e-06	0.058317	0.97527	0.91451	1	0.0011083	1	1	1	1	1	1	1
PLCE1 (2302)	0	0	0	0.36474	0.0024004	0.16929	0.1734	0.39389	0.11123	0.65682	0.49972	0.92438	0.96949	0.40743	0.03979	0.66128	0.88906	0.392	1	1	1	1	1
SRRM2 (2752)	8.8818e-16	0	0	0.90552	0.49426	0.0012761	0.14279	0.0056437	0.16254	0.052692	0.00019473	0.95445	1	0.061254	0.31481	0.72612	0.92795	1	1	1	1	1	1
FAM47A (791)	0	0	0	0.030959	0.071435	0.006782	0.08168	0.025127	3.6609e-06	0.0012449	0.0018185	0.060083	1	0.18913	1	0.00056863	0.17432	1	1	1	1	1	0.090193
FLT3 (993)	0	0	1.8407e-07	0	0.14466	2.9279e-10	5.1235e-05	0.15983	0.090018	0.060091	0.036214	0.671	0.77743	1	1	1	1	1	1	1	1	1	1
LOC442444 (1035)	0	0	0	0.80679	4.5096e-05	7.1164e-08	1	0.057033	0.015872	0.067713	8.3314e-07	0.029936	1	1	1	1	0.017918	1	1	1	1	1	1
PCDH18 (1135)	0	0	1.2824e-12	0.24281	0.041118	0	0.0036831	0.0054261	0	0.49626	0.0049883	0.039773	0.82053	0.0061841	0.14406	0.09981	1	1	1	1	0.14971	1	1
SETBP1 (1596)	0	0	1.085e-10	0.048963	0.28379	0.00084516	0.60405	0.024932	1.5752e-07	0.20887	0.083414	0.53299	1	0.47648	0.19659	0.0010064	0.78192	1	1	1	1	1	1
ACACB (2458)	0	1.1102e-16	0	1	0.15024	0.0024101	0.20723	0.44173	0.0016584	0.011494	0.16844	0.51866	1	0.44858	0.044764	0.68533	0.90447	1	1	1	1	1	1
CAD (655)	0	0	0	0.045733	4.8024e-07	2.5752e-07	2.6209e-05	0.063634	0.00036866	4.7849e-10	1.8891e-06	0.16699	0.62864	0.029073	0.0037126	1	1	1	1	1	1	1	1
TPR (2363)	8.8818e-16	0	0	0.99905	0.034999	0.89018	0.001082	0.0184	0.33403	0.96916	8.1133e-06	0.051534	0.69293	0.90759	0.27707	1	0.39075	1	1	0.31591	1	1	1
FNDC1 (1894)	0	4.774e-15	0	0.6521	0.1601	0.82955	0.097211	0.48677	6.4719e-07	0.76616	1.9331e-06	0.063332	1	0.5676	1	0.58942	0.53872	1	1	1	1	1	0.20283
GRM7 (915)	0	0	0	0.019878	0.24999	1.1102e-16	0.0068225	0.36096	0.0001127	0.047225	0.00018039	0.084313	1	1	0.11782	0.069241	1	1	1	0.13645	1	1	1
MYOM2 (1465)	0	0	7.7716e-16	0.62317	0.0031002	5.5511e-16	0.28758	0.60153	9.9021e-07	0.022313	0.35611	0.4876	0.8912	0.77112	0.18199	0.032205	0.4066	1	0.13525	0.20949	0.18895	1	1
NOS1 (1434)	0	0	0	0.2479	0.049248	0.0024782	0.11293	3.4942e-10	0.0062628	0.35152	0.0094347	0.21722	0.63783	0.17603	0.016635	0.14594	0.39633	1	1	1	1	1	1
PREX1 (1659)	0	0	6.5503e-15	0.9924	0.0075991	0.001055	0.0059498	0.029311	0.56724	0.03738	0.0016449	0.55381	0.91895	0.81181	0.021838	1	0.79467	1	0.15177	1	1	1	1
SIGLEC12 (595)	0	0	0	0.008973	0.026365	0	1.4279e-05	0.5611	0.00025698	3.4769e-05	0.014037	0.14369	0.59334	0.45015	0.078251	0.0028932	0.43272	1	1	1	1	1	1
TPO (933)	0	0	4.6629e-15	0.93553	0.1203	1.4563e-10	3.3241e-05	0.041892	1.0936e-13	1.2995e-05	4.582e-07	0.28008	0.054577	0.002731	8.8427e-06	0.35461	0.58909	1	1	1	1	1	1
ZNF521 (1311)	0	0	1.1645e-10	0.897	0.87804	0.035343	0.0072741	0.11042	4.348e-07	0.013772	0.007402	0.06104	1	0.3793	0.1645	0.024298	0.71361	1	1	1	1	1	1
POLE (2286)	0	0	0	0.66128	0.18864	0.0061086	0.17005	0.61275	0.029204	0.84879	0.00066553	0.72494	0.96874	0.082618	1	0.65872	0.64056	0.38989	0.2031	1	1	1	1
SLC8A1 (973)	0	0	1.6698e-13	0.7786	0.50579	4.6093e-07	0.0017336	0.15327	7.8976e-07	0.015221	0.0032543	0.66354	1	0.075904	0.12482	0.076958	0.60449	1	1	1	1	1	1
SPEG (3267)	0	0	4.0431e-10	0.9166	0.55215	0.95302	0.24064	0.9406	0.0014548	0.70609	0.0031522	0.88055	0.99299	0.63804	0.36183	0.45342	0.60216	0.50697	1	1	1	1	1
TRIOBP (2365)	1.1102e-16	0	2.2963e-11	0.91579	0.63961	5.1016e-07	0.35628	0.048422	0.032468	6.4157e-05	0.034713	0.2733	1	1	0.27727	0.30421	0.89556	0.40026	1	1	1	1	1
UNC5D (953)	1.6653e-15	0	3.3307e-16	0.00015717	4.0615e-06	1.8477e-10	0.034881	0.37964	1	0.053282	0.033611	0.65591	0.76352	0.072338	0.0076588	9.7175e-05	0.59686	1	1	1	1	1	1
COL1A2 (1366)	0	0	0	0.56859	0.0055531	9.2783e-10	0.0087888	0.00014932	4.2843e-08	0.14329	0.33663	0.19774	0.87357	1	1	0.0041111	1	0.035364	1	1	1	1	1
DDX60L (1712)	0	0	0	1	0.33924	8.7519e-07	1.7006e-05	0.21416	0.056336	0.24471	1.4494e-05	0.57082	1	1	1	1	0.22412	1	1	1	1	1	1
EPHA7 (998)	0	0	2.1923e-06	0.076605	0.30042	5.0967e-08	1.0066e-07	0.013336	0.014422	0.00078588	0.036544	0.67284	0.44506	0.63352	1	3.2106e-08	1	0.19371	1	1	1	1	1
MYLK (1914)	0	0	0	0.91915	0.16651	4.7313e-08	0.012348	0.49368	0.25095	0.024385	0.0002989	0.065598	0.94498	0.5733	1	0.061874	1	1	1	0.26458	1	1	1
KCNB2 (911)	0	0	8.9819e-08	1	0.043474	4.0545e-13	2.8137e-05	0.1335	2.8025e-08	0.73775	0.030963	0.083474	1	4.5922e-05	0.0070242	0.0093283	1	1	1	1	1	1	1
PRG4 (1404)	0	0	0	0.59006	0.19775	0	0.035383	0.04717	0.0058218	0.87309	0.00089424	0.0054046	0.16506	0.41195	1	0.14113	1	1	0.0085926	1	1	1	1
ZNF429 (674)	2.4728e-12	3.243e-09	3.2419e-14	0.8619	0.28761	1	0.00026283	0.23923	0.0049982	0.26016	0.017739	0.52962	0	0.49217	1	0.040381	0.4739	1	1	1	1	1	1
CELSR3 (3312)	3.1086e-15	1.2219e-11	1.0184e-12	0.99938	0.56844	8.2413e-05	0.60996	0.83655	0.087525	0.0584	7.2453e-08	0.16937	0.73692	0.96466	1	0.46042	0.82396	1	1	1	1	1	1
FLNB (2602)	0	4.6233e-05	1.1102e-16	0.87846	0.0071605	5.3154e-09	0.0069114	0.29291	0.1447	0.33548	0.0011805	0.16897	0.98068	1	0.0054966	0.34473	0.70912	1	1	1	1	1	1
HEATR7B2 (1585)	0	0	0	0.9464	0.155	0.43467	0.14628	0.6441	0.00882	0.20556	0.0013938	0.83068	1	0.4729	1	0.17063	0.77961	1	1	1	0.20278	1	1
Q6YL47 (NA)
ZFPM2 (1151)	4.4409e-16	0	3.4795e-10	0.85106	2.8781e-05	0.023515	4.0646e-07	0.0057952	5.5154e-10	0.0076429	2.8146e-05	0.0020704	1	0.32152	1	0.10216	1	1	1	1	1	1	1
ABCA1 (2261)	0	1.9984e-15	1.1102e-16	0.99871	0.29308	0.020313	0.002833	0.039759	0.028214	0.051534	0.031007	0.248	0.96753	0.89755	0.26684	0.65467	0.88462	0.38657	1	1	0.27646	1	1
FRYL (3013)	0	1.5543e-15	6.438e-09	0.65822	0.83998	0.3094	0.0059963	0.0012106	0.0044849	0.98821	3.7949e-05	0.65527	0.83346	1	0.064157	0.75791	0.78163	0.47897	1	1	1	1	1
GRLF1 (1499)	0	0	0	0.81534	0.060452	1	0.0034699	0.059057	0.17492	0.0019173	9.7125e-05	0.49965	0.66161	0.0044262	1	0.50546	0.41777	1	1	1	1	1	1
MYT1L (1186)	0	0	0	0.67597	0.0020885	0.0054321	0.00017167	0.084091	2.8865e-06	0.098952	0.00047857	0.3825	1	0.3343	1	1	0.67728	1	1	1	1	1	1
PXDN (1479)	0	0	0	0.80824	0.39054	1	0.012587	0.15074	3.7434e-10	0.36935	0.0010825	0.23033	1	4.4517e-07	1	0.50078	0.7561	1	1	1	0.19058	1	1
SCN5A (2016)	0	0	1.9603e-12	0.93472	0.057881	0.012282	0.004849	0.52818	8.3543e-05	0.17722	0.123	0.0022048	0.95288	0.054381	1	0.069912	0.8541	1	1	1	1	1	1
SCN7A (1682)	0	0	0	0.72653	0.00034089	1	2.4958e-06	0.41103	0.00023418	0.44823	0.39685	0.042087	1	0.81612	1	0.045343	1	0.30458	1	1	1	1	1
ADAMTS19 (1207)	0	0	0	0.68733	0.021011	2.1182e-10	0.0010413	0.0003314	2.1345e-12	0.0022964	1	0.00048446	1	0.70311	0.012018	1	1	1	1	1	1	1	1
ATRNL1 (1379)	0	0	0	0.11517	0.7352	1.065e-07	0.0091774	0.01324	0.0054705	0.054416	0.00083699	1	0.6167	1	0.015457	0.47672	1	1	1	1	1	1	1
CELSR2 (2923)	0	3.4496e-09	9.7922e-14	0.35688	0.5617	0.020896	0.17302	0.22082	2.0703e-05	0.14201	0.21873	0.41275	0.98815	0.56318	0.33079	1	0.52719	1	1	1	1	1	1
CHL1 (1208)	0	0	0	0.86924	0.65058	1.1793e-12	0.00019413	0.088477	2.3606e-07	0.83061	0.00051249	0.0026253	0.0027115	1	0.1526	1	0.684	1	1	1	1	1	1
EPHB1 (984)	0	0	0	0.072725	0.29181	0.23358	1	0.3947	5.0333e-08	0.0036501	0.035621	0.099327	0.017793	0.25993	1	0.011469	0.60862	1	1	1	1	1	1
GTF3C1 (2109)	0	0	3.0198e-14	0.98545	0.13653	0.0039862	0.019819	0.55847	0.022628	0.37398	0.0038784	0.41948	0.39461	0.88054	0.033954	0.26	1	1	1	1	0.2605	1	1
MAGI2 (1455)	0	0	2.4792e-12	0.61786	0.022088	1.8138e-10	0.011698	0.053358	9.4141e-07	0.16764	8.4558e-05	0.48403	0.88953	1	1	0.49511	1	1	1	1	1	1	1
PAPPA (1627)	0	0	4.774e-15	0.95161	0.0066283	7.2461e-11	0.01913	0.19018	0.04984	0.21831	0.38677	0.037401	1	0.083123	3.0984e-06	0.0010953	0.78829	1	1	1	1	1	1
PCDHA2 (948)	0	0	2.238e-12	0.30397	0.1262	3.1754e-08	5.91e-09	0.043956	0.0014434	0.013759	0.0030262	0.00011411	1	0.61459	0.12181	0.35914	1	1	1	1	0.12665	1	1
SAMD9 (1589)	0	0	0	0.94692	0.078411	2.3148e-05	0.14721	0.0019027	0.0088957	0.031354	0.0014066	0.83144	0.90986	0.4742	1	0.1713	1	1	1	1	1	1	1
SZT2 (3432)	0	8.069e-05	3.3307e-16	0.99955	0.48003	0.016227	0.075729	0.33932	0.0082612	0.24232	0.084805	0.53484	1	0.45237	0.011659	0.21835	1	1	0.28923	1	0.38862	1	1
TEP1 (2627)	0	0	1.2712e-11	0.99618	0.066309	0.10112	0.43091	0.97392	0.14762	0.0061606	0.1865	0.33854	0.36512	0.74114	0.3029	0.70946	0.91877	0.4334	1	1	1	1	1
ADAMTS18 (1221)	0	0	0.00056914	0.15321	0.25264	1.3698e-12	0.20537	0.00035743	1.6606e-08	0.26701	0.0060965	0.39624	1	1	2.5201e-05	0.43634	1	1	1	0.17786	1	1	1
CACNA1S (1873)	0	0	6.2261e-13	0.64255	0.2659	3.6935e-08	0.093856	0.00034606	0.61167	0.0020779	1	0.61957	1	1	0.22661	0.21931	0.53274	1	1	1	1	1	1
CD163L1 (1453)	0	0	1.1324e-14	0.61679	0.00093884	0	0.039992	0.59707	0.00091631	0.0062154	0.35378	0.48331	0.64492	1	0.017051	1	0.74996	1	1	1	1	1	1
CUL9 (2517)	0	7.248e-07	0	0.86037	0.09603	0.00015431	0.10573	0.02551	0.0018664	0.16824	0.0010201	0.53453	1	1	0.0050157	0.69397	0.69183	1	1	1	1	1	1
DPP10 (796)	0	0	2.5768e-13	0.90353	0.0074908	6.2631e-09	0.0006266	0.0053819	1.6084e-11	0.00020746	0.21255	0.22376	1	0.55085	1	1	0.04135	1	1	1	1	1	1
HIVEP3 (2406)	6.9389e-14	0	0	1	0.50013	0.0005022	0.0012355	0.42589	0.0077957	0.01012	0.036234	0.75054	0.031795	0.91152	0.0044274	0.67751	1	1	1	0.32063	1	1	1
PIKFYVE (2098)	0	0	0	1	0.5245	0.00018739	0.0017274	0.16786	0.28513	0.0043423	0.13119	0.010085	0.9584	0.8792	1	0.25809	0.32257	1	1	1	1	1	1
ADAMTS9 (1935)	0	0	6.6613e-15	0.50168	0.17335	0.036147	1.0066e-05	0.13296	7.5125e-06	0.15795	0.0003141	0.36751	0.33561	1	0.029012	0.59728	1	1	1	1	1	1	1
BCOR (1755)	0	0	0	0.0066596	0.21779	0.025308	0.38757	0.91223	0.22152	0.25834	0.016147	0.86012	0.0058297	0.82919	1	0.56163	1	1	1	1	1	1	1
C5orf42 (3197)	0	2.1262e-11	1.4543e-08	1	0.18272	5.9254e-05	0.22625	0.014877	0.21879	0.50429	0.071991	1	1	1	0.071113	0.77809	0.953	1	1	1	1	1	1
CTNNA3 (895)	0	0	2.5535e-15	0.0055826	0.040514	1.6986e-14	0.10779	0.35104	0.00010173	0.01098	0.0025757	0.63279	0.7418	0.062441	0.006789	1	0.20994	1	1	1	1	1	1
ITGA8 (1063)	0	0	1.4275e-10	0.37953	0.34067	8.9348e-06	1.5675e-06	0.43231	1.4125e-06	0.0011277	0.004162	0.69583	0.79983	1	0.13556	0.014079	0.63706	0.20495	1	1	0.1409	1	1
PTPRC (1304)	0	0	5.3468e-13	0.53226	0.074057	2.4791e-13	0.027037	0.27014	0.00056639	0.12722	0.00068078	0.18037	1	0.14482	0.013911	0.023967	1	1	0.1213	1	1	1	1
PZP (1482)	0	0	4.1757e-11	0.80932	0.39216	1.6557e-12	0.0032624	0.056816	8.4893e-08	0.37053	0.07349	0.80992	0.65552	1	0.017694	0.00072499	0.16881	0.27382	1	1	1	1	1
SAMD9L (1584)	0	0	0	0.84306	0.44707	2.2592e-05	0.0011253	0.64376	0.00017009	0.00066323	0.082351	0.83049	0.90918	0.21405	1	0.52486	0.19285	1	1	1	1	1	1
SETX (2677)	0	1.0472e-12	1.1102e-16	0.98488	0.03916	0.013641	0.0026618	0.034725	0.047375	0.90387	0.001337	0.80092	0.91249	1	0.0059433	0.71624	1	1	1	1	1	1	1
SLITRK2 (845)	0	0	0	0.45111	0.20906	0.0084967	0.0049226	0.030913	7.7876e-05	0.0087344	1	0.61163	1	0.57247	0.00022259	0.32736	1	1	1	1	1	1	1
ABCC9 (1549)	2.2204e-16	0	2.1094e-15	0.47675	0.012577	3.1769e-12	0.050036	0.16899	1.4926e-06	0.39689	1.3214e-09	0.25099	0.90422	0.20502	0.019219	0.51696	0.77189	1	1	1	1	1	1
AKAP13 (2813)	4.1078e-13	0	0	0.91493	0.66205	0.04983	0.011084	0.098664	0.41452	0.59189	0.20668	0.82263	0.92593	0.15552	0.32055	1	0.74857	0.45583	1	1	1	1	1
BCORL1 (1711)	0	0	0	0.87773	0.0035403	0.47359	0.3725	0.0029784	0.21342	5.986e-05	0.015104	0.85303	0.73051	0.82143	0.023124	1	1	1	1	1	0.21705	1	1
CAMTA1 (1673)	0	0	0	0.22431	0.32042	0.0011067	0.16728	0.40773	0.00022761	0.012741	0.00016142	0.55835	0.92065	0.50113	0.022181	1	1	1	1	1	1	1	1
NTRK3 (839)	0	0	9.992e-16	0.915	0.086488	1.0233e-08	0.0047795	0.030235	5.1104e-06	0.0084883	0.0021477	0.60901	0.36179	0.053535	1	0.059552	0.55053	1	1	1	1	1	1
ZNF292 (2723)	0	1.1546e-14	0	0.9864	0.14095	1	0.45775	0.32526	0.39877	0.76238	0.19689	0.087616	0.91727	0.9358	1	0.36514	0.4802	1	1	1	1	1	1
FREM1 (2179)	0	0	0	0.98783	0.39999	0.60291	0.00014283	0.084608	0.00090241	0.10443	0.00435	0.44001	1	0.64355	0.25851	0.2721	1	1	1	1	1	1	1
FSTL5 (847)	0	0	1.1102e-15	0.040856	0.089146	7.7382e-10	0.024123	0.11412	1.608e-08	0.037397	0.22453	0.0028596	1	0.57333	1	0.060548	1	1	1	1	1	1	1
KEAP1 (624)	1.8005e-05	0	1.5201e-05	0.84003	0.51603	0.021187	1.6112e-07	3.39e-06	0.040017	0.60004	0.00092564	0.50252	1	1	1	1	0.4482	1	1	1	1	1	1
MYH13 (1938)	0	0	8.7819e-14	0.92309	0.29357	0.83643	0.0038476	0.13357	0.017221	0.0086599	0.00031632	0.88612	1	0.58005	1	0.0023393	0.55109	1	1	1	1	1	1
PTPRK (1439)	0	2.1094e-15	0	0.065109	0.76077	1.0714e-12	0.03864	0.015977	0.0001015	0.3535	0.069854	0.47827	1	0.76504	0.016744	0.14674	0.74659	1	1	1	0.18593	1	1
SCN9A (1988)	0	3.3307e-16	0	0.93074	0.10585	0.28322	0.24962	0.29659	9.0878e-08	0.3341	0.00035508	0.074372	0.57829	1	1	1	1	1	1	1	1	1	1
TLR4 (839)	5.2649e-09	0	4.5056e-08	0.7052	5.9158e-06	6.7724e-15	0.28994	0.32301	2.672e-11	0.036326	0.22267	1	0.36179	0.053535	0.10858	0.0074665	1	1	1	1	1	1	1
ZNF423 (1284)	0	0	6.4726e-12	0.97706	0.14986	0.00023545	0.80608	0.26273	0.0005285	0.84855	0.32005	0.057453	1	0.010169	1	0.0033052	1	1	1	1	1	1	1
BPTF (3046)	2.622e-12	1.3194e-12	2.2204e-15	0.99874	0.92392	0.0084444	0.00066513	0.133	0.069144	0.16416	0.00033364	0.25628	0.99017	0.591	0.34205	1	0.78671	0.4827	1	1	1	1	1
CACNA1B (2339)	0	0	1.632e-14	0.99193	0.015386	0.88768	0.011243	0.6281	0.0069517	0.6673	0.033765	1	0.97116	1	0.040949	1	0.18539	1	1	1	1	1	1
CACNA1D (2161)	0	1.1989e-10	0	0.95213	0.15099	7.8552e-06	0.93697	0.032449	0.024455	0.0052351	0.027652	0.2242	0.11231	0.88665	1	0.26899	1	0.37313	1	1	1	5.7092e-09	1
CNTN1 (1018)	0	0	0	0.9498	0.025094	6.1145e-08	1.2241e-07	0.41104	0.00018429	0.00088085	0.0036911	0.31494	0.2006	0.64083	1.2427e-05	0.012554	1	1	1	1	1	1	1
HECW2 (1572)	0	0	2.2204e-16	0.99018	0.013794	1.7764e-15	0.0044774	0.17515	0.18806	0.084058	0.012067	0.52488	0.42401	0.79454	0.19393	0.16848	1	1	0.1444	1	1	1	1
MLL4 (2715)	0	1.2481e-08	0	0.99966	0.47926	0.92108	0.02478	0.51775	0.012619	0.76064	0.0014219	1	0.12076	0.93528	1	0.72129	0.47828	1	1	1	1	1	0.27772
NEFH (1026)	0	2.9292e-06	2.6823e-06	0.35519	0.94203	0.24796	0.043669	0.7585	1	0.44423	0.26517	1	1	1	0.13116	1	1	1	1	1	1	1	1
SLC25A12 (678)	0	0	1.3323e-15	0.59143	1	0.4686	0.00027117	0.0027512	2.7708e-05	0.63056	2.2327e-06	1	1	0.49421	1	0.27247	0.00053497	1	1	1	1	1	1
TET1 (2136)	0	0	0	0.10295	0.7049	0.14049	0.021057	0.56704	0.023566	0.38286	0.026845	0.90885	0.96073	0.6328	0.034748	0.63369	0.86994	1	1	1	1	1	1
TLN2 (2542)	3.1767e-10	0	7.4803e-12	0.3322	0.27634	0.0029514	0.10941	0.0002798	0.36653	0.1735	0.17738	0.77706	0.8969	0.9229	0.047534	0.0072614	0.697	1	1	1	1	1	1
TRPM3 (1732)	0	0	0	0.99388	0.2088	1.262e-07	0.18192	0.69125	3.1022e-07	0.1139	0.40587	0.30602	1	0.25308	1	1	1	1	0.15791	1	1	1	1
CACNA2D1 (1103)	0	0	3.8067e-08	0.83399	0.089439	1.1452e-08	1.5915e-05	0.45087	0.42674	0.00027105	0.043751	0.12748	1	0.10087	0.14029	0.40418	1	1	1	1	1	1	1
DUSP27 (1158)	4.4409e-16	0	5.6621e-15	0.66036	0.22082	1.8695e-08	0.017302	0.21681	0.021262	0.02931	0.29377	0.042266	0.82668	1	0.14676	0.017628	1	0.22111	1	1	1	1	1
FANCM (2048)	0	0	1.4433e-15	0.85047	0.66998	0.12609	0.01721	0.15679	0.0040172	0.18506	0.12618	0.89937	0.95511	0.87294	0.032186	0.00045	0.30965	1	1	1	1	1	1
IGSF1 (1336)	0	0	4.8628e-14	0.90286	0.01358	2.4758e-14	1.1348e-05	0.00064077	5.0038e-07	0.13542	0.0614	1	1	1	0.014562	0.46603	1	1	1	1	1	1	1
THBS2 (1172)	0	0	0	0.66823	0.96137	0.0051726	0.00015852	0.024609	0.0003503	0.0019515	0.0054487	0.73083	1	0.69245	0.1484	1	0.67294	1	1	1	1	1	1
WBSCR17 (598)	0	0	7.2164e-15	0.82733	0.026858	7.8164e-09	0.042039	0.0016057	3.5172e-11	0.58446	0.00081929	0.48783	1	0.00038755	1	0.24462	0.43435	1	1	1	1	1	1
ZFYVE26 (2539)	0	0	7.339e-12	1	0.92089	0.00016537	0.22559	0.0097776	0.13741	0.083304	0.041402	0.15766	0.97873	0.72397	0.29439	0.11771	1	1	1	1	1	1	1
ASCC3 (2202)	0	0	0	0.88627	0.72934	0.018121	0.0080378	0.58755	0.0054287	0.1083	0.004513	0.10311	1	0.6492	0.26086	0.64492	1	1	1	1	1	1	0.23178
EPB41L3 (1087)	0	0	1.1102e-16	0.61836	0.35559	0.00061374	0.0029889	0.065737	1.4986e-11	0.0012798	0.0044274	0.0002607	1	0.097639	0.0098492	0.092854	1	1	0.10216	1	1	1	1
GRM3 (879)	0	0	8.8085e-13	0.00034475	0.00093623	0	0.0010406	0.12367	9.9866e-10	0.14032	0.23196	0.62615	1	0.012499	1	0.00083997	0.56736	1	1	1	0.11799	1	1
HEPH (1158)	4.4409e-16	0	0	0.96676	0.10613	1.2871e-10	0.18508	0.47582	0.11618	0.02931	0.29377	0.72657	0.82668	0.68808	0.011109	1	0.3019	1	1	1	0.1525	1	1
ITPR1 (2758)	0	1.0273e-05	0	0.99729	0.011664	0.47442	0.065806	0.18578	0.051773	0.57641	0.0097947	0.37147	1	0.93804	1	1	0.92836	1	1	1	1	1	1
ITPR3 (2671)	0	3.6447e-08	1.4549e-10	0.89164	0.46128	0.23949	5.4502e-07	0.88417	0.0025027	0.1016	0.046878	0.79991	1	1	0.0059068	0.3564	1	1	0.23311	1	1	1	1
MET (1390)	0	0	1.3094e-12	0.98321	0.042486	0.37158	0.0022986	0.00082527	0.033828	0.0012015	0.0086741	0.20456	0.621	1	0.17352	1	0.38162	0.25922	0.12878	1	1	1	1
COL24A1 (1714)	1.8874e-15	0	2.3984e-11	0.73983	0.515	0.023174	1.7187e-05	0.010684	0.21397	0.24535	0.0018508	0.30057	0.92544	0.82197	0.0017097	0.55308	1	1	1	1	1	1	1
COL4A4 (1690)	0	0	0	0.064992	0.5027	3.7155e-05	0.067238	0.41396	2.7863e-05	0.013395	0.091886	0.56382	1	0.24189	0.022601	0.045871	1	1	1	1	1	1	0.18308
TRHDE (1024)	0	0	8.8818e-16	0.084114	0.068183	5.3955e-09	0.043413	0.17017	1.1053e-06	0.19158	0.038282	1	1	1	1	0.083956	0.62329	1	1	1	1	1	1
WNK1 (2382)	0	0	5.7123e-06	0.82704	0.071968	0.00046778	0.19047	0.0066265	0.11984	0.27328	0.0059328	0.74559	0.97299	0.90935	0.27896	0.10229	0.89725	1	1	1	1	1	1
WNK3 (1800)	0	1.3323e-15	0	0.96838	0.03104	1.8942e-07	0.1993	0.91756	4.1371e-05	0.27275	0.0022076	0.32664	1	0.54013	0.025398	0.20683	0.51153	1	1	1	1	1	1
ZEB2 (1214)	0	0	0	0.87103	0.021649	0.027831	0.020705	0.0017043	0.0035019	0.034789	0.30557	0.048698	0.84079	0.008126	0.15329	0.43448	0.6858	1	1	1	1	1	1
ACAN (2415)	0	0	6.4907e-06	0.99918	0.79811	0.077294	0.037111	0.84712	0.12346	0.97144	0.1639	0.020141	0.49561	1	0.28223	1	0.40397	0.40673	1	1	1	1	1
CENPE (2701)	5.5511e-16	1.6653e-15	1.9984e-15	0.95603	0.0098155	0.0042313	0.13429	0.084122	0.39489	0.56003	0.0091263	0.80491	1	0.51019	0.30998	1	1	1	1	1	1	1	1
CHD8 (2581)	0	2.0964e-12	1.1102e-16	0.98117	0.92662	0.43184	0.049706	0.15091	0.00037187	0.18185	0.0078183	0.16517	0.98005	0.48019	1	0.70308	0.9151	0.42772	1	1	1	1	1
CNOT1 (2376)	0	1.0822e-06	0	0.54667	0.78665	0.07328	0.086234	0.018937	0.11918	0.27161	0.035117	0.01863	1	0.68964	0.27836	0.67291	1	1	1	1	1	1	0.24767
COL4A1 (1669)	0	0	1.017e-13	0.99262	0.3185	5.0465e-06	1.3494e-05	0.6717	0.0016802	0.038297	0.089972	0.55706	0.46207	0.8137	0.20461	0.5435	0.2135	0.30262	1	1	1	1	1
FAM5B (783)	0	0	3.3307e-16	0.20002	0.069078	5.4179e-14	0.26366	0.00087447	3.675e-10	0.10941	0.023443	0.21845	1	0.54494	0.10171	0.052744	1	1	1	1	1	1	1
FGFR2 (821)	0	6.1391e-10	0	0.22306	0.00058262	0.00013992	0.00073464	0.31393	0.065012	0.70062	0.0020202	1	0.35205	0.050813	1	0.31973	1	1	1	1	0.11064	1	0.093452
HIVEP1 (2718)	1.1302e-12	1.9984e-15	2.2204e-16	0.54422	0.62715	0.46492	0.0090204	0.037407	0.012674	0.56495	0.00018221	0.95267	1	0.75793	0.053535	0.3643	0.92556	0.44449	1	1	1	1	1
KCNH5 (988)	0	0	3.7207e-12	0.78573	0.51595	0	0.038953	0.012822	0.00016063	0.00074153	0.035884	0.0054416	0.44	1	0.12662	0.011594	1	1	1	1	1	1	1
PLCL1 (1095)	2.1427e-14	0	0	0.40051	0.19035	0.0039001	2.0343e-06	0.19453	6.5767e-09	0.79995	0.043184	0.12551	1	0.0053373	0.00047293	0.40193	0.64798	1	1	1	0.14483	1	1
SEMA5A (1074)	0	0	6.1851e-13	0.2106	0.00026552	0.00057675	0.15894	1	2.8528e-10	0.21024	2.0275e-05	0.33771	0.80314	0.095044	1	0.090996	1	0.20684	1	1	1	1	1
BRCA1 (1863)	0	8.4488e-13	6.7344e-08	0.91015	0.0025684	0.098049	0.033801	0.72882	0.015134	1.2506e-11	0.0024972	0.61667	0.0024368	0.84683	0.0001281	1	1	1	1	0.25852	1	1	1
DOCK10 (2186)	0	0	5.651e-14	0.9984	0.26368	1	0.063406	0.18806	0.0009173	0.1056	0.028471	0.70194	1	0.37626	1	0.084291	1	1	1	1	1	1	1
EPHA6 (1036)	0	0	1.069e-10	0.58609	0.54766	0.016749	0.00042968	0.057194	2.0228e-10	0.44913	0.039095	0.68648	1	1	1	0.08563	1	1	1	1	1	1	1
FAM123B (1135)	0	0	0	0.96443	0.015201	0.28536	0.17781	0.20861	1	0.49626	0.046044	0.71943	1	0.68077	0.14406	0.41308	0.66117	1	1	1	1	1	1
KIF21A (1674)	0	0	1.403e-12	0.72313	0.49443	5.1786e-06	0.62988	0.085009	0.053384	0.0037269	8.5939e-07	1	0.71941	0.028091	0.20515	1	1	1	1	1	1	1	1
MYST3 (2004)	0	3.1086e-15	1.2323e-14	0.98102	0.32227	2.3941e-05	0.045315	0.0021913	9.6561e-06	0.077442	0.0032381	0.18818	0.80585	0.59823	0.24043	0.24185	1	1	1	1	1	1	1
NCAM2 (837)	0	0	0	0.23296	0.08583	0.54191	1.7855e-06	3.4408e-06	5.042e-06	0.0084073	0.0021333	0.015161	1	1	0.0059675	0.0074182	1	1	1	1	1	1	1
NFASC (1347)	0	3.6637e-15	0	0.55762	0.17432	5.3817e-12	0.51263	0.011923	0.00065472	0.13828	0.33282	0.018619	1	0.74219	1	1	0.7233	1	1	1	1	1	0.14879
NLRP13 (1043)	0	0	7.231e-12	0.95336	0.55218	0	0.38392	0.1766	0.0020385	0.069219	0.26891	1	0.46753	0.088974	0.13318	1	0.63006	1	1	1	1	1	1
ZC3H13 (1668)	0	1.0656e-10	0	0.86683	0.49132	0.0051329	0.0061205	0.20164	0.010479	0.4429	0.089881	0.28666	1	0.81351	0.022058	0.18449	1	1	1	1	1	1	1
CELSR1 (3014)	0	9.4246e-08	8.8431e-10	0.87564	0.32769	3.3935e-05	0.041609	0.24102	0.067082	0.45344	0.013187	0.85085	0.83362	0.80618	0.33914	1	0.94397	1	1	1	1	1	1
CEP350 (3117)	1.2473e-10	0	3.6637e-15	0.99895	0.16245	0.073626	0.75947	0.43182	0.0011143	0.091808	0.014739	0.86367	1	0.95693	1	1	0.79728	1	0.2665	1	1	1	1
CTTNBP2 (1663)	0	0	1.8382e-10	0.95568	0.045107	6.6193e-07	0.35598	0.90026	0.0016542	0.10047	0.014011	0.04043	0.71604	1	0.021935	0.044101	0.79545	1	1	1	0.21164	1	1
FAM47B (645)	0	0	0	0.012908	0.00052764	3.7707e-05	0.19924	0.59048	5.1009e-08	0.015769	0.176	0.16306	0.075506	1	0.084547	0.037305	1	1	1	1	1	1	1
FLT1 (1338)	0	0	2.2204e-16	0.55237	0.50785	6.181e-11	0.001861	0.01157	0.03074	0.31334	1	0.18984	1	1	0.16759	0.46653	1	1	1	1	1	1	1
MAGI1 (1491)	0	4.7104e-10	2.5135e-13	0.00018217	0.0035312	2.1906e-11	0.003371	0.018646	0.00012293	0.37409	0.010476	1	1	0.77704	0.017896	1	1	1	1	1	0.19197	1	1
MORC1 (984)	0	0	0	0.78385	0.00052749	0	0.0091465	0.01262	0.39122	0.17698	0.00023749	0.00094314	0.43796	0.62832	0.12614	0.011469	1	1	1	1	1	1	1
MTUS2 (1369)	0	0	0	0.91012	0.18322	0.13692	0.032302	0.0033006	0.032562	0.053076	0.064068	0.19859	0.34188	0.002859	0.17113	0.47425	0.37454	0.25585	1	1	1	1	1
MYST4 (2073)	0	1.2909e-09	3.2036e-10	0.98406	0.014652	3.1757e-05	0.27321	0.54688	0.004226	0.012557	0.02487	0.0026106	0.20695	0.87611	0.032906	1	1	1	1	1	1	1	1
NRAP (1730)	0	0	0	0.9624	0.95243	0.023992	0.18142	0.21935	0.011841	0.015028	0.01555	0.13069	1	0.098396	0.0017553	0.19494	0.80815	0.31177	0.15774	1	1	1	1
PCDHA4 (947)	0	0	0	0.1488	0.017813	2.4326e-09	3.6875e-05	0.3767	0.00013212	0.052299	0.033228	0.28584	1	0.24625	0.12169	0.35884	1	1	1	1	1	1	1
THSD7A (1657)	1.1102e-16	0	9.0705e-14	0.95502	0.019062	0.45711	1	0.029164	0.00021628	0.91259	1	0.84384	1	0.027055	0.20329	1.5499e-05	0.46819	1	1	1	0.21096	1	1
ABCB5 (1257)	2.6035e-13	0	0	0.50374	0.46005	0	0.023595	0.25277	0.026242	0.55067	0.0066006	0.75531	0.29602	0.36	0.00070442	1	1	1	1	1	1	1	1
BDP1 (2624)	7.9381e-14	0	1.2481e-11	0.98293	0.59073	0.70229	0.0023108	0.29875	0.00041004	1	0.00015089	0.33779	1	0.92904	0.0056255	0.70905	0.91853	1	1	1	1	1	1
GRM5 (1212)	0	0	0	0.28514	0.24802	0.10519	0.78736	0.089286	0.0034816	0.53109	0.0059743	0.012378	1	0.035008	1	0.11126	0.6852	1	1	1	1	1	1
INSRR (1297)	0	0	3.1086e-14	0.73263	0.030288	0.0078235	0.80928	0.035641	5.7706e-05	0.000776	0.058298	0.17843	1	0.72886	0.00077088	0.45614	1	1	1	1	0.014906	1	1
KDM6A (1401)	0	3.18e-08	2.5866e-10	0.2322	0.00068922	0.14375	0.00051451	0.85648	0.034501	0.60941	6.6613e-16	5.4665e-06	8.9465e-10	0.41091	0.17476	1	0.73722	0.26098	1	1	0.0010864	1	1
NID2 (1375)	0	0	0	0.91138	0.33418	7.4839e-06	1.4484e-05	0.56716	7.5056e-06	0.59925	0.064557	0.20029	0.87528	0.40186	0.17181	0.027439	1	1	0.12748	1	1	1	1
PLCB4 (1175)	1.1102e-16	0	6.8052e-08	0.96838	0.0062712	0	5.9986e-08	0.0063827	0.0031198	0.249	1	0.14574	1	0.11593	1	0.42401	0.67388	1	0.10997	1	0.15456	1	1
PLCH1 (1693)	0	0	0	1	0.10273	1.2454e-10	0.0066139	0.20873	0.21012	0.013513	1.3618e-05	0.56478	1	1	0.20723	0.54863	0.80124	1	1	1	1	1	1
RIMBP2 (1052)	0	0	8.033e-12	0.3723	0.0031113	8.2601e-08	0.047073	0.00013269	1.3194e-06	0.070934	0.0040437	0.69206	0.47196	0.65293	0.13425	0.00015348	0.26478	0.20306	1	1	0.13955	1	1
SLIT3 (1523)	0	0	1.5543e-15	0.65304	0.79316	3.2493e-10	0.014336	0.062307	0.0077001	0.38669	0.077013	0.029453	1	1	0.18848	0.03549	1	0.28023	1	1	0.19566	1	1
SORL1 (2214)	0	0	5.9952e-15	0.98887	0.98478	6.8945e-14	0.15534	0.95365	0.026407	0.11035	0.0045996	0.91651	0.96513	0.89256	0.037084	0.27815	0.62327	1	1	1	1	1	1
BAZ2B (2168)	3.2707e-13	3.9968e-15	0	0.76136	0.083859	0.60016	0.0021495	5.7589e-07	0.0050908	0.39337	0.00052497	0.69763	1	1	0.0002279	1	1	1	1	1	1	1	1
CACNA1F (1977)	0	5.4923e-13	0	0.92912	0.0041976	3.4308e-06	0.9202	0.14162	0.26265	0.073674	0.11915	0.38015	0.57455	1	1	1	0.29134	1	1	1	1	1	1
CADPS (1353)	0	0	0	0.5611	0.0052074	8.9068e-09	0.51499	0.0030969	5.4966e-07	0.13985	0.00078025	0.066851	1	1	0.1693	1	1	1	1	1	1	1	1
DCAF4L2 (395)	0	0	0	0.32259	1.9034e-05	5.552e-09	1.4336e-05	1	1.7319e-14	0.0029453	0.0064309	0.0011021	1	1	1	0.1691	1	1	1	1	1	1	1
DMBT1 (2413)	7.4163e-14	0	2.85e-10	0.99918	0.35468	0.39034	0.0043088	0.12087	0.34316	0.47248	9.5996e-05	0.75197	0.70629	0.91215	1	1	0.66953	1	1	1	1	1	1
ERBB3 (1342)	0	1.0941e-05	3.2196e-15	0.35905	3.3826e-05	0.0089734	0.09449	0.011726	6.9506e-05	0.015269	1.3878e-14	0.19096	1	0.74089	0.00085027	0.46753	0.13742	0.034244	1	0.1937	1	1	1
FRMPD1 (1578)	0	0	4.1855e-14	0.046224	0.81233	3.1021e-06	0.32661	0.64171	1.8071e-05	0.20345	0.37765	0.52691	1	1	0.1946	0.52352	0.77813	1	1	1	1	1	1
PCDHA3 (950)	0	0	0	0.93868	0.051245	3.2377e-08	0.12275	0.010989	0.012658	0.052789	1	0.00078817	0.76245	0.24736	0.12205	1	1	0.1853	1	1	1	1	1
PCDHA6 (950)	0	0	0	0.76726	0.27106	2.5125e-09	0.0079423	0.044236	0.00013406	0.75237	0.24818	0.00011559	1	0.61537	0.0076127	0.35974	0.59571	1	1	1	1	1	1
PNLIPRP3 (467)	0	0	0	1	0.00038753	5.2958e-14	0.0003746	5.6664e-05	5.7353e-09	0.00070417	1.3565e-05	0.40691	0.50642	1	1	0.020637	1	1	1	1	1	1	1
SDK2 (2172)	0	0	4.2188e-15	0.95325	0.084625	0.00024123	0.30113	0.18479	0.097782	0.82799	0.00052934	0.91247	0.84005	1	1	0.63986	0.87435	1	1	1	1	1	1
SVIL (2214)	0	4.5142e-09	0	0.98887	0.41561	0.3403	0.15534	0.3666	0.026407	0.017861	0.0045996	0.70853	0.65042	0.89256	0.037084	0.27815	0.8793	1	1	1	1	1	0.23288
TRIP12 (1992)	0	4.4409e-16	1.3844e-13	0.99716	0.4749	0.040092	0.015038	0.14477	0.00056878	0.17142	0.02245	0.0077419	0.80317	0.14248	0.0026136	0.23978	1	1	1	1	1	1	1
UNC80 (3258)	0	4.2702e-06	8.9928e-15	0.98609	0.54887	0.80745	0.0035747	0.1687	0.48914	0.9522	1	0.87959	0.99289	0.83933	0.36104	1	1	1	1	1	0.3731	1	1
WDR17 (1322)	0	0	9.4722e-12	0.89962	0.012769	6.5085e-07	0.0017403	0.11289	0.0006022	0.57793	0.06028	0.062535	1	0.73561	0.16576	0.00043472	1	0.24825	1	1	1	1	1
WDR96 (1665)	0	6.4504e-14	4.4409e-16	0.22095	0.31658	6.6964e-07	0.35667	0.0025282	0.010415	0.23002	0.0001579	0.040602	1	1	1	0.044231	1	1	1	1	1	1	1
CDH7 (785)	2.3533e-08	0	0	0.030002	0.37079	1.1192e-12	9.8249e-06	0.096476	0.0075831	0.0064851	0.0017798	1	1	0.0085494	0.0052728	0.30813	0.52676	1	1	1	1	1	1
COL15A1 (1388)	0	0	2.313e-10	0.773	0.01693	1.1356e-07	0.0094535	0.0035557	1	0.0048865	0.065622	0.20399	0.34965	1	0.17329	0.47893	0.73393	1	1	1	1	1	1
DAGLB (672)	0	0	0	0.015471	0.00068672	2.1034e-08	0.05577	1	6.72e-08	0.018024	1.8438e-09	0.0010526	0.63808	1	1	1	1	1	1	1	1	1	1
GREB1 (1949)	0	0	5.5511e-16	0.9782	0.62758	0.01055	0.45274	0.055816	0.62633	0.16121	0.0029334	0.64106	0.56494	0.85958	0.23466	0.23237	1	0.066501	1	1	1	1	1
LAMA4 (1823)	0	0	2.4239e-05	0.97013	0.033372	0.029118	0.41068	0.042981	0.23408	0.74755	0.017837	0.14932	0.76186	0.84052	0.22128	0.57545	1	1	1	1	1	1	1
SIPA1L2 (1722)	2.1094e-15	0	0	0.88038	0.51907	0.21747	0.17941	0.034166	0.00026524	0.1119	0.40408	0.85483	1	0.51643	0.0234	0.55476	1	1	1	1	0.21828	1	1
ABCA8 (1581)	0	0	0	0.99044	0.00018438	0.0039775	0.32765	0.070569	0.0087447	0.20435	0.00012433	0.82992	0.68981	0.076711	0.019966	1	0.77877	0.28921	1	1	1	1	1
CDH11 (796)	0	0	1.1435e-14	0.01003	0.18166	0.00099042	0.0006266	0.00095098	9.9993e-09	2.9403e-05	4.8428e-06	0.060987	0.33843	0.55085	0.10331	1	1	1	1	1	1	1	1
DGKI (1065)	0	0	3.0531e-14	1	0.0033683	8.0344e-09	0.15621	0.18413	1.43e-06	0.073449	0.0003199	0.0073923	1	0.65744	0.0094725	0.39344	0.63775	1	0.0050486	1	1	1	1
DYNC2H1 (4307)	7.6756e-11	2.6808e-09	7.8687e-10	0.99996	0.31109	1	0.0041374	0.24906	0.022659	0.99827	0.1399	0.95378	1	1	0.44735	0.60076	0.98385	1	1	1	1	1	1
FHOD3 (1422)	0	0	7.9936e-15	0.78675	0.0072521	0.011297	3.0622e-06	0.3142	0.0060838	0.34675	1	0.47212	0.88386	0.76097	0.17714	0.48721	0.74244	1	1	1	1	1	1
GRIA4 (902)	0	0	0	1	0.041793	0.00023113	3.6355e-07	0.35452	0.0012043	0.045246	0.00017086	0.019341	1	0.22965	0.11625	0.067549	1	1	1	1	1	1	1
HIVEP2 (2446)	0	3.1086e-15	3.9591e-13	0.84358	0.5173	0.19581	0.20455	0.43809	0.12689	0.15366	0.037751	0.29329	0.31174	0.70479	0.28529	0.68354	0.67674	0.4107	1	1	1	1	1
JMJD1C (2540)	0	7.5316e-10	6.7724e-15	0.93968	0.8316	0.090937	0.0059518	0.026715	0.040432	0.31777	0.041442	0.31672	0.97876	0.92274	0.0051432	0.33419	1	1	1	1	1	1	1
MYH3 (1940)	0	0	8.9373e-14	0.99668	0.62357	1.8229e-05	1	0.13397	0.62462	0.31832	2.2612e-06	0.63856	0.94711	0.85829	0.029149	0.063879	0.55164	1	1	1	1	1	1
NCOA6 (2063)	0	9.992e-16	2.4702e-13	0.85434	0.21763	3.0504e-05	0.050776	0.16008	0.27863	0.086047	0.00041983	0.67149	1	0.87485	1	0.25204	0.86052	0.35967	1	1	1	1	1
NELL1 (810)	0	0	3.1997e-13	0.90743	0.0081922	2.9554e-11	0.0041295	0.30837	4.1881e-06	0.11782	0.024957	0.0023647	1	0.196	1	1	1	1	1	1	1	1	1
NLRP7 (980)	0	0	3.367e-12	0.0093298	0.057764	0.013957	4.6772e-05	0.048548	0.088041	0.42139	0.00023387	0.66617	0.43593	0.62682	1	0.36871	0.23955	1	1	1	1	1	1
NRXN2 (1712)	0	0	2.6639e-10	0.38824	0.0035565	0.0012614	0.0070082	0.21416	0.0018755	0.10992	0.40228	0.29996	1	1	1	0.0089619	1	1	1	1	1	1	1
PPFIA2 (1257)	0	0	0	0.71317	0.46005	0.32698	0.023595	0.03183	0.026242	0.55067	0.0066006	0.75531	1	0.71771	1	0.021809	0.33628	1	1	1	1	1	1
ST18 (1047)	0	0	1.2038e-10	0.5932	0.16823	0	1	0.00012849	0.016359	0.0010344	0.0039906	1	1	0.65117	1	0.013525	0.079416	1	1	1	1	1	1
TDRD6 (2096)	0	1.5947e-09	2.7089e-14	0.94494	0.13303	0.0038561	0.13245	0.0029418	0.004425	0.3697	0.0037949	0.90466	0.95827	0.62258	4.4723e-07	0.07653	0.14148	1	1	1	1	1	1
USP9X (2570)	0	1.7579e-08	0	0.48175	0.10665	0.90957	0.048797	0.028347	0.37157	0.32632	0.53862	0.78221	0.97971	1	0.2974	0.3393	1	1	1	1	1	1	1
CDH2 (906)	0	0	1.1102e-16	0.9302	0.11003	0.00023661	0.0065534	0.038318	5.597e-11	0.011522	0.23817	0.082432	1	1	0.0069503	1	0.57837	1	1	1	1	1	1
COL2A1 (1487)	0	3.4639e-14	5.2731e-10	0.44198	0.23378	1.3467e-13	0.12422	0.0012623	0.007095	0.17673	0.073917	0.81099	0.89477	0.77614	1	0.50266	1	0	1	1	1	1	1
EXPH5 (1989)	0	0	1.3511e-13	0.99713	0.3157	5.3728e-07	0.92141	0.14413	0.080086	0.1707	0.00035589	0.38376	0.57863	0.051921	0.0026026	1	0.85028	1	1	1	1	0.12503	1
HTT (3142)	4.6629e-15	1.3678e-13	4.2188e-15	0.95274	0.9352	0.17182	0.00086654	0.80952	0.47025	0.8397	0.069129	0.86663	0.99151	0.82426	0.069008	1	0.80089	1	1	1	1	1	1
IDH1 (414)	0	1.2689e-05	2.7178e-05	6.1444e-10	0.31831	7.9622e-09	0.0002167	0.11284	0.18831	0.45546	0.0070384	0.0013081	0	1	1	1	0.059883	0	1	1	0.05738	1	1
KIF21B (1637)	0	0	5.218e-15	0.95277	0.041598	2.9109e-05	0.34701	0.39448	0.0098373	0.095626	0.087079	0.038228	0.9162	0.4897	0.2011	1	0.20567	0.29777	1	1	1	1	1
LAMB1 (1786)	1.7936e-11	0	3.6454e-12	0.89485	0.064366	0.001601	0.0023601	0.039602	0.062302	0.0015119	0.41546	0.01616	0.93317	1	1	0.052445	0.81816	1	1	1	1	1	1
MYH15 (1946)	0	0	0	0.82183	0.4529	0.54166	0.040319	0.75057	1	0.16051	0.0003223	0.17538	0.7926	0.13424	0.0024474	0.23185	1	1	1	1	1	1	1
TMEM132B (1078)	0	0	0	0.95793	0.0036417	8.1407e-05	0.013118	1	0.41945	0.0056328	0.04199	0.033967	1	0.095839	0.13734	0.091567	1	1	1	1	1	1	1
ZNF91 (1191)	1.1102e-16	0	1.4899e-13	0.0096587	0.11687	0.67092	0.019259	0.00030355	0.00037674	0.10008	4.4182e-12	0.045995	1	0.33612	1	1	0.67882	1	1	1	1	1	1
ACACA (2346)	0	1.3339e-08	0	0.81714	0.63198	0.070273	0.011428	0.0018601	0.11593	0.96838	8.239e-05	0.48776	0.86964	1	0.27537	0.66824	0.38642	1	1	0.31403	1	1	1
ASXL1 (1541)	0	2.3154e-11	6.9107e-11	1.2721e-06	0.42404	0.17485	0.86045	0.35879	0.0011868	0.89629	0.078576	0.24861	0.90305	0.78801	1	0.51514	0.77014	1	1	1	1	1	1
BCLAF1 (920)	0	0	2.7954e-11	0.50654	0.25298	2.9064e-07	0.69108	0.0096755	0.011622	0.3909	9.6988e-06	0.085366	0.1639	0.60357	1	0.35065	1	0.18001	1	1	1	1	1
CACNA1A (2505)	0	5.0897e-12	5.5139e-11	0.93547	0.02505	0.41318	0.0016571	0.67344	0.038758	0.30782	0.17344	0.30798	1	0.71708	1	0.69223	0.68932	1	1	1	1	1	1
CD163 (1156)	0	0	9.77e-14	0.25419	0.95961	0	0.43371	0.79835	0.00032915	0.0018079	1.5709e-06	0.042046	1	0.68745	0.14652	1	0.6679	1	1	1	1	1	1
EVC2 (1308)	0	0	1.5359e-05	0.97863	0.49035	0.0080945	5.878e-05	0.27162	4.2745e-07	0.12824	5.1399e-05	0.18148	1	0.37824	0.00078983	1	0.71279	1	1	1	1	1	1
KIAA0947 (2266)	1.7208e-14	0	0	0.7935	0.05469	1	0.32792	0.04015	0.02841	0.84531	0.00063992	0.92126	1	0.89807	1	0.65548	0.63582	1	1	1	1	1	1
MYH9 (1960)	0	0	1.4219e-11	0.97879	0.009841	0.83977	0.71342	0.5094	0.0033404	0.027236	3.0745e-05	0.37504	0.56873	0.86113	0.23582	0.23427	0.84606	0.34522	1	1	1	1	1
NDST4 (872)	8.598e-11	0	7.9792e-13	0.72497	1	0	0.026448	0.0015064	0.35579	0.366	0.028582	8.0747e-06	0.37951	1	0.1126	0.33584	0.20199	0.17146	1	0.13047	1	1	0.098967
PCDHB7 (793)	0	0	2.458e-13	1	9.7224e-05	6.0458e-09	0.082153	1.884e-05	0.00075061	0.0012608	0.0018316	0.012685	1	1	1	0.053938	1	1	1	1	1	1	1
REV3L (3130)	0	2.1942e-06	3.3307e-16	1	0.63762	0.00083182	0.36941	0.072206	0.0053744	0.83783	0.24154	0.86522	1	0.95749	0.34964	1	0.34819	1	1	1	1	1	1
ABCA6 (1617)	0	0	3.3307e-16	0.9914	0.084583	6.9513e-10	0.057968	0.02634	0.049102	0.21525	0.013008	0.83666	1	0.80366	0.0014489	0.041166	0.45567	1	0.14822	1	1	1	1
ANKRD17 (2603)	0	0	9.992e-16	0.87866	0.58235	0.098255	0.24042	0.48516	0.14481	0.18663	0.54319	0.78813	0.9807	0.73655	1	0.70615	1	1	1	1	1	1	1
FAM75D1 (NA)
GRID1 (1009)	0	0	7.9396e-11	0.56832	0.0079727	0.0027629	0.00036772	0.16515	0.0018091	0.017502	1	0.027644	0.78276	1	0.0085439	0.0001266	1	1	1	1	1	1	1
MUC6 (2439)	0	0	1.1279e-06	0.99377	0.36539	0.89774	0.60185	0.0024541	0.70851	0.15226	0.0064379	0.14039	1	0.91443	0.2846	0.028524	1	1	1	1	1	1	1
NLRP8 (1048)	0	0	2.8758e-07	0.81228	0.16868	5.5511e-16	0.73772	0.016117	0.00021053	0.020217	1.8048e-05	1	1	0.2836	0.13378	0.087314	0.26338	1	1	1	1	1	1
NSD1 (2696)	3.4417e-15	6.0849e-10	0	0.53511	0.97964	0.24448	0.85844	0.035951	0.39401	0.36247	1.8826e-05	0.80409	0.98325	1	0.052771	0.0003124	1	1	1	1	0.3203	1	1
PCDHA1 (950)	0	0	2.2204e-16	0.52789	0.0015875	3.9746e-14	0.034544	0.14583	0.38067	0.75237	0.033419	0.0918	1	0.24736	0.0076127	9.5763e-05	1	1	1	1	1	1	1
PCNX (2341)	6.6613e-16	0	1.634e-09	0.91192	0.62996	0.006914	0.081728	0.22557	0.0012984	0.85798	0.033838	0.26742	1	1	0.27487	1	1	1	1	1	1	1	1
RBP2 (3224)	2.2204e-16	0	0	1	0.66955	0.00026908	1	1	1	1	6.4867e-06	0.69932	1	1	1	1	1	1	1	1	1	1	1
SPTBN1 (2364)	0	1.537e-08	1.1102e-16	0.26228	0.48191	0.0072731	0.356	0.11272	0.33421	0.26829	8.5884e-05	0.74182	1	0.90768	0.27717	0.30404	0.89546	1	1	1	0.28708	1	1
ABCA10 (1543)	0	0	1.8874e-15	0.47341	0.030456	0.00069548	0.31451	0.62962	0.043806	0.19303	0.0012638	1	1	0.78844	0.19071	0.5156	1	1	1	1	1	1	1
BAT2D1 (2896)	5.5511e-16	4.4409e-16	8.2157e-14	0.9998	0.55129	0.05578	0.0014637	0.56827	0.18025	0.79741	0.21576	0.96127	0.93316	0.94612	1	0.74414	0.93725	1	1	1	1	1	1
C6 (934)	0	0	1.8632e-12	0.93572	0.12069	0	0.69656	0.010274	0.081151	0.050203	1	0.28049	0.16902	0.60912	0.12012	1	1	1	1	1	1	1	1
CIT (2027)	0	8.3827e-10	1.1102e-16	0.70874	7.6164e-05	0.0032187	0.11983	0.53182	0.019921	0.031782	0.023479	0.39513	0.95366	1	0.24283	0.61437	1	1	1	0.27785	1	1	1
FLNA (2647)	0	0	0	0.99637	0.93487	0.91588	0.65649	0.49807	0.14998	0.97973	0.0085213	1	0.76294	0.93067	1	0.35235	1	1	1	1	1	1	1
FRMPD4 (1322)	0	0	6.4826e-13	0.54296	0.0044508	6.9188e-09	0.090686	0.54594	0.0006022	0.014291	0.06028	0.77253	0.59382	0.14903	1	1	1	0.24825	1	1	1	1	0.14623
GRIA1 (906)	0	5.218e-15	2.3492e-11	0.9302	0.0042968	1.0469e-10	2.7073e-05	0.038318	1.2961e-09	0.73581	0.00017375	8.6469e-05	1	0.00241	1	0.34637	1	1	0.085882	1	1	0.058936	1
MAP3K4 (1608)	0	2.8755e-14	0	0.8502	0.015872	0.77721	0.056879	0.074611	0.048442	0.41985	0.012816	1	1	0.80187	1	1	1	1	1	1	1	1	1
ATP10B (1461)	0	0	1.2323e-14	0.80166	2.1559e-05	0.15685	2.4129e-05	0.86796	0.16815	0.16933	0.35533	0.02527	0.64787	0.77019	0.18154	1	0.013679	1	1	1	0.18849	1	1
C3 (1663)	0	5.7405e-10	0	0.5386	0.045107	8.9999e-12	1.3058e-05	0.029604	0.20462	0.91336	0.39339	0.0029745	1	0.81256	0.20395	0.54221	1	1	1	1	1	1	1
CCDC141 (1450)	0	0	1.6576e-13	0.92583	0.57058	1.7356e-10	0.11629	0.86592	0.037583	0.0015627	0.0097207	1	1	0.05989	1	1	1	1	1	1	0.18721	1	1
CCDC88A (1871)	0	3.1921e-11	6.1229e-13	0.99594	0.26506	0.0020747	0.034398	0.47877	0.015348	0.29575	0.0025358	0.060782	0.94126	0.12124	0.027274	1	0.83237	1	1	1	1	1	1
CEP290 (2479)	0	0.00067007	0	0.99933	0.38192	0.90151	0.041686	0.0592	0.0087936	0.30046	0.17067	0.7651	0.9767	0.91782	0.28853	1	0.42013	1	1	1	1	1	1
CUX1 (678)	0	0	0	0.59143	0.12155	4.9582e-05	0.011683	6.2637e-07	0.0050802	0.00056659	2.2327e-06	0.00013409	1	0.031713	1	1	1	1	1	1	0.092273	1	1
EZH2 (746)	0	6.2576e-07	2.561e-12	0	0.87378	0.0007435	0.61413	0.086002	0.00059872	1	0.20063	1	1	1	1	0.0054168	1	1	1	1	1	1	0.085282
GRIA2 (883)	0	0	0	0.016752	0.10162	2.0698e-07	0.0058998	0.70554	1.0385e-09	6.038e-05	0.23288	0.62782	1	1	0.11394	0.0085752	0.56901	1	1	1	0.11849	1	1
HEATR1 (2144)	3.5416e-14	0	2.2204e-16	0.98669	0.079352	0.0043531	0.51518	0.34485	0.023848	0.098681	0.0041096	0.90967	0.96121	0.63482	1	0.63507	1	1	1	1	1	1	1
NLRP12 (1061)	0	0	2.6606e-08	0.81763	0.010545	7.734e-09	0.155	0.061303	0.016938	0.07267	1	0.69515	1	0.092478	0.0094048	0.00015962	0.63636	1	1	1	0.14066	1	1
PCDHA5 (936)	0	0	1.913e-12	0.9361	0.016836	9.7242e-12	0.0074801	0.00038193	0.0013781	0.74722	0.24501	1.3379e-05	1	0.24218	1	0.010032	0.59027	1	1	1	1	1	1
PDE1C (709)	0	0	6.0755e-10	0.34514	0.13642	0	0.0023536	0.076546	1.9641e-06	0.0042628	6.8173e-05	0.0087132	0.6578	0.50975	1	0.044216	1	0.14178	1	1	1	1	1
SLITRK1 (696)	0	0	1.1102e-16	0.60563	0.1301	5.1473e-06	0.0021744	0.61842	8.5046e-08	0.084056	1	0.0081827	0.65099	1	1	0.27859	1	1	1	1	1	1	1
STAG2 (1231)	1.723e-12	0	0	0.0040448	0.0027179	2.5266e-05	0.021818	0.00037703	0.024879	0.10936	1.8069e-10	0.40014	0.11819	1	1	1	1	1	1	1	1	1	1
TACC2 (2948)	7.7716e-16	4.1311e-09	2.194e-07	0.93287	0.20055	4.5015e-09	0.89012	0.38618	0.18677	0.14639	0.01225	0.96348	1	1	0.061759	0.40242	1	1	1	0.37753	1	1	1
TNS1 (1735)	0	2.498e-14	1.1102e-16	0.96286	0.20996	0.0061774	0.38073	0.22079	0.011955	0.4682	0.015668	0.13167	1	0.8257	0.023729	0.048898	1	1	1	1	1	1	1
TUBA3D (450)	0	0	2.1819e-10	1	0.00031119	0	1	0.46349	4.456e-09	1	0.00036051	9.9512e-07	1	0.0759	0.059753	0.0013151	1	0.0043539	1	1	1	1	1
UTP20 (2785)	0	3.6156e-06	3.9191e-14	0.99973	0.50753	0.047916	0.068509	0.74045	0.16655	0.38808	2.3125e-05	0.81834	0.98538	0.76968	0.055887	0.37551	0.74361	0.45251	1	1	1	1	1
ZZEF1 (2961)	1.1102e-16	9.2761e-06	1.249e-13	0.9344	0.82811	0.007197	0.89156	0.056162	0.017667	0.63183	0.002071	0.42219	0.98882	0.94955	0.00073271	0.051586	1	0.47305	1	1	1	1	1
C7orf58 (1026)	0	0	5.9124e-12	1	0.15889	5.5035e-09	0.14455	0.00065364	0.00019103	0.77857	1.6316e-05	0.68295	1	0.085717	0.0088212	1	1	1	1	1	1	1	1
COL4A6 (1691)	0	0	0	0.87276	0.049103	7.7735e-07	0.1717	0.087805	0.20975	0.23812	0.39849	0.84969	0.92279	1	0.022626	1	1	0.30594	1	1	1	1	1
DOCK3 (2030)	0	5.8141e-12	1.1102e-16	1	0.3337	0.2938	3.0778e-06	0.30952	0.083919	0.081172	0.12439	0.19401	1	0.14943	1	0.61492	0.57619	0.071357	0.18252	1	1	1	1
GNAS (626)	0	0	0	0.27926	0.031751	0.44217	0.0089352	0.011741	4.1709e-08	0.065771	0.00093416	0.15564	0.015743	1.3399e-09	0.0033997	0.003334	1	1	1	1	1	1	1
KIF1B (1816)	7.7716e-16	0	0	0.96961	0.24228	0.00035562	0.20346	3.8825e-07	0.064801	0.13134	1	0.60281	1	0.83939	0.025816	0.054587	1	1	1	1	1	1	1
NF2 (595)	0	2.509e-05	7.8714e-07	0.8258	0.085546	1	0.17637	1.2501e-09	1	0.058331	0.014037	0.4861	0.0023033	1	1	0.24355	1	0.1204	1	0	1	1	1
NUP205 (2012)	0	5.5511e-16	0	0.9814	0.65494	0.12039	0.01579	0.023319	0.0037295	0.078579	0.1226	0.65814	0.80761	0.86823	0.24127	0.61163	0.85354	0.35255	1	1	1	1	1
PCDHA13 (950)	0	0	4.0205e-11	0.023738	0.127	1.7835e-10	3.7695e-05	0.37817	0.0014545	0.16482	1	1.4864e-05	0.76245	0.61537	0.0076127	0.073866	1	1	1	1	1	1	1
DPYD (1025)	0	0	1.7653e-14	0.95082	0.5405	6.6613e-15	0.72989	0.0033362	1.1124e-06	0.19195	0.038349	0.0063268	0.45861	1	0.13104	0.38192	0.62365	1	1	1	1	1	1
FSCB (825)	0	0	4.0168e-13	0.91142	0.19773	1.4232e-06	0.65119	0.028687	2.6482e-07	0.34125	0.21939	0.014458	1	1	5.4647e-06	0.00066466	1	1	1	1	1	1	1
ITIH5 (942)	0	0	5.9358e-10	0.93722	0.12383	3.5317e-07	0.033654	8.7791e-06	9.8098e-06	0.0029562	0.032909	0.65164	0.75955	0.61226	0.00030554	1	0.59261	1	1	1	1	1	1
MAP3K1 (1512)	6.9569e-12	0.0054527	0	1	0	0.75626	0.30379	0.019806	0.17725	0.89176	0.010876	1	1	1	0.18726	1	1	1	1	1	1	1	1
MDGA2 (956)	0	0	0	0.77026	0.052511	1	0.34434	0.14776	4.0433e-08	0.014216	0.24953	0.28954	1	0.61769	0.00031894	0.001143	1	0.18636	1	1	1	1	1
MED13 (2174)	6.5503e-15	6.7255e-10	0	1	0.08501	0.60166	0.7651	1.1484e-12	0.097983	0.82838	4.7399e-06	0.69907	0.96294	0.88813	0.258	0.083237	0.61338	1	1	1	1	1	1
NRK (1582)	0	0	0	0.84245	0.0006145	0.1843	0.59927	0.64308	1.8364e-05	0.6747	1	0.52827	1	0.47192	1	0.00096808	0.77898	1	1	1	1	1	1
PCDHGA1 (931)	0	0	1.7908e-12	0.93515	0.04736	2.6868e-08	0.1175	0.13978	0.00012212	0.39655	0.00019263	0.64732	0.75551	0.068505	0.00029527	0.354	1	1	1	1	1	1	1
SLITRK5 (958)	0	0	4.4205e-11	0.77126	0.49553	0.061369	5.2599e-06	0.0024006	7.1286e-07	0.4103	0.24998	0.093549	0.76531	0.073222	0.12301	0.010677	1	1	1	1	1	1	1
TRPC4 (977)	0	0	3.2424e-12	0.32296	0.057091	0.00035223	0.00030377	0.012271	1.2034e-05	0.0035268	0.00023117	0.29816	1	1	0.0080327	1	1	0.019082	1	1	0.13027	1	1
ZNF236 (1845)	0	0	6.7233e-09	0.97172	0.75129	0.51316	0.21106	0.46966	4.8258e-05	0.0065584	0.018405	0.057971	1	0.28352	0.02658	0.056698	1	0.3287	1	1	1	1	1
ADCY1 (1119)	0	0	2.2204e-16	0.41616	0.20178	8.5157e-11	0.76049	0.4582	2.5616e-05	0.08437	0.28544	0.13147	1	1	0.14218	0.40864	1	1	1	1	1	1	1
ARAP2 (1704)	0	0	1.41e-13	0.87601	0.69453	8.3671e-07	0.069105	0.21187	0.57698	0.45656	0.093169	0.56828	0.9243	0.82016	0.022949	1	0.48269	1	1	1	1	1	1
CDKN2A (156)	0	0	0.0074599	0.011365	1	0	2.1538e-06	0.020146	0	1	1.6011e-05	0.16007	0.21003	1.724e-08	1	1.827e-12	1	5.927e-06	1	1	0.022012	1	1
COL27A1 (1860)	0	8.1457e-13	7.6399e-10	0.30717	0.88846	0.002008	0.68617	0.25768	5.0752e-05	0.29217	0.00026237	0.059584	0.53352	0.28758	0.02698	1	0.8306	0.33088	1	1	1	1	1
FAM75D4 (NA)
GRIK3 (919)	0	0	1.5261e-12	0.056228	0.045004	0.00025515	0.0069445	0.136	0.000115	0.15397	0.03146	0.27432	1	0.23591	0.11831	1	1	0.17983	1	0.137	0.12302	1	1
NES (1621)	0	0	8.7141e-13	0.9915	0.4667	0.018774	0.058456	0.18852	0.19696	0.034024	3.9265e-08	0.83739	0.91414	1	0.0014591	1	0.78707	1	1	1	1	1	1
NLRP5 (1200)	0	0	9.6589e-15	0.68358	0.2419	0.3076	0.069148	0.086869	0.023305	0.033364	1	0.38801	0.03708	0.70101	0.15166	0.43075	0.68157	1	1	1	1	1	1
PHLDB2 (1253)	0	0	9.992e-16	0.88213	0.26922	1.3656e-13	0.023315	0.097783	4.7773e-05	0.0028191	0.00058717	1	0.56477	1	0.15782	1	1	0.23695	1	1	1	1	1
SMG1 (3661)	7.1717e-12	1.6319e-10	0	0.99976	0.43536	0.8558	0.50016	0.57139	0.011093	0.78484	0.30034	1	1	0.9752	1	1	0.96992	1	1	1	1	1	1
ZNF318 (2279)	0	2.7589e-12	1.2592e-10	0.90119	0.44451	0.0060114	0.33164	0.2103	0.006252	0.24504	1	0.46883	0.8589	0.8994	0.26865	1	0.36926	0.38896	1	1	1	1	1
CEP192 (1941)	0	0	9.015e-14	0.99669	0.095096	0.03655	0.7084	0.74931	0.017308	0.31865	0.44215	1	1	0.13335	0.0024297	1	0.55192	1	1	1	1	1	1
CNGB3 (809)	0	0	3.1508e-13	1	0.076898	2.9143e-11	0.020834	0.0010325	0.0082279	0.032471	1	0.22908	1	0.049036	1	0.31588	1	1	1	1	1	1	1
DNMT3A (912)	0	5.9286e-14	1.1325e-06	0	0.2482	0.054582	0.0012537	0.00032752	0.36867	0.046764	1	0.63972	1	1	0.11746	0.06885	1	0.17859	1	0.13603	1	1	1
DSG4 (1040)	0	0	1.6432e-09	0.08893	0.16509	4.4409e-16	0.1487	0.057841	0.016074	0.0047548	0.039367	0.68789	0.46605	0.6487	0.13283	1	0.26057	1	1	1	1	1	1
KCNH8 (1107)	0	0	2.8866e-15	0.63054	0.36803	0.0040818	2.2382e-06	0.019865	0.0025234	0.081878	0.044035	0.35103	1	1	1	0.4053	0.65199	1	1	1	1	1	1
KIAA1217 (1943)	0	0.0015084	0	0.2156	0.90488	2.9148e-06	0.00024379	0.13459	0.017366	0.3193	0.0029014	0.068964	0.7919	1	0.029232	1	0.84353	1	1	1	1	1	1
PKD1L2 (2459)	1.1469e-13	2.065e-14	4.1604e-11	0.19137	0.52283	0.89964	0.82124	0.12878	0.03662	0.073219	0.16855	0.93663	0.082437	0.70754	0.28657	0.68547	0.67955	1	1	1	1	1	1
SIPA1L1 (1804)	0	0	1.1102e-16	0.96869	0.13279	1.4436e-06	0.02961	0.91801	0.0023485	0.12878	0.10248	0.59921	0.93497	0.83743	0.21924	1	1	1	1	1	1	1	0.19418
ANKHD1-EIF4EBP3 (NA)
CNTN5 (1100)	0	0	4.8295e-14	0.10829	0.36368	0.020339	0.053731	0.068015	0.10677	0.2201	0.28134	0.34821	0.81075	0.30279	1	0.094724	1	1	1	1	1	1	1
CR1 (2039)	1.4433e-15	0	2.0373e-13	0.93782	0.11826	0.56687	0.73352	3.6777e-05	0.084771	0.57562	0.023837	0.080771	0.81347	1	1	0.61655	1	1	1	1	1	1	1
DOCK4 (1966)	0	0	1.5635e-10	0.35658	0.46249	0.54717	0.014099	0.020904	7.1558e-05	0.16522	0.0030254	1	1	1	1	0.065915	0.84694	1	1	1	1	1	1
MYO9A (2548)	5.7732e-15	1.4922e-08	6.6613e-16	0.86721	0.10216	0.010663	0.017822	0.6845	0.72419	0.32004	0.17802	0.31872	0.97902	0.72577	0.047734	0.69842	0.91237	1	1	1	1	1	1
MYOM1 (1685)	0	3.5906e-12	0	0.99296	0.84532	0.7927	0.36356	0.0098025	0.001751	0.10466	0.091429	0.29179	0.72275	0.81668	0.20636	0.18735	0.078899	1	1	1	1	1	1
MYPN (1320)	0	0	0	0.89915	0.30462	4.1134e-05	0.50191	0.037954	0.48628	0.57711	0.32738	0.77202	0.86443	1	0.16553	0.0036444	0.71607	1	1	1	1	1	1
PCNXL2 (2137)	5.5511e-16	0	4.8361e-12	1	0.00014162	0.86426	0.14022	0.010708	0.00081691	0.95695	0.026877	1	1	0.36299	1	0.63386	0.60407	1	1	1	1	1	1
PDZRN4 (1036)	0	1.1102e-16	9.992e-16	0.36177	0.027222	7.4316e-06	0.011223	0.41959	9.0301e-12	0.19602	0.0038753	0.32228	1	0.27917	0.0004028	0.013152	0.62758	1	1	1	1	1	1
STON1-GTF2A1L (735)	0	0	8.5489e-10	0.6351	0.055859	4.477e-08	0.015258	0.083141	1.2253e-07	0.2931	0.020849	0.0098406	1	0.52241	1	1	0.15559	1	1	0.11114	1	1	1
SYCP2 (1530)	0	1.1538e-07	0	0.93878	0.011635	0.00011335	6.0646e-06	0.88002	0.0011501	0.0081184	0.077619	0.81989	0.90142	0.78564	2.3012e-06	0.16155	0.76771	1	1	1	1	1	1
TLL1 (1013)	0	0	1.4988e-14	0.94906	0.77065	9.8921e-14	0.042021	0.053549	1.6321e-10	0.063661	0.037543	0.027989	1	0.63902	0.12961	0.37843	1	1	1	1	1	1	1
TSHZ2 (1034)	0	0	2.8383e-06	0.012527	0.0091427	7.3293e-06	0.37987	0.41865	0.015831	0.019213	0.0038546	0.32147	0.79084	0.64657	0.13211	0.38453	0.62687	1	1	1	1	1	1
ZNF479 (524)	3.9968e-15	0	0	0.78537	0.76622	0.38647	0.0048508	0.00010587	0.0024812	0.00014579	3.3509e-10	0.00034694	1	1	0.069238	0.025537	0.39299	0.10682	1	1	1	1	1
ABCC12 (1359)	0	0	3.8858e-15	0.56456	0.087376	6.0864e-12	0.25134	0.29062	0.1502	0.5929	0.33523	0.19575	1	0.74529	0.16999	1	1	1	1	1	1	1	0.011586
DIP2C (1556)	0	0	1.1102e-16	0.9425	0.26514	0.00073008	0.59027	0.00038382	1.2751e-07	0.39963	0.011743	0.031847	1	0.79119	1	0.51855	1	1	1	1	1	1	1
DSEL (1212)	0	0	1.9074e-13	0.47574	0.054641	0.10519	0.45758	0.49963	1.5596e-08	0.53109	0.051738	0.15544	1	0.34375	0.00063417	0.11126	1	1	1	1	1	1	1
EPG5 (2579)	0	0	7.325e-10	0.87377	0.57268	0.69326	0.018992	0.87193	1	0.72961	0.043025	0.55088	1	0.92573	0.29827	0.34083	0.70452	1	1	1	1	1	1
EPPK1 (5090)	0.03644	5.3605e-09	6.2809e-06	0.99238	0.75078	0.95106	0.77733	0.99322	0.25537	0.94092	0.78512	0.2133	0.88306	0.9942	1	0.9096	0.71467	1	0.39805	0.1961	1	1	1
KCNH1 (989)	0	0	3.7672e-12	0.94533	0.059812	0.0003755	0.71717	0.39712	1.2885e-05	0.0037401	1	0.10045	1	1	0.12674	0.37137	1	0.19214	1	1	1	1	1
MMP16 (607)	0	0	2.885e-09	0.26431	0.23803	2.6978e-05	0.00015058	0.20537	8.0688e-07	0.061162	3.7493e-05	0.00067123	1	1	1	1.1602e-05	1	1	1	1	1	1	1
NCKAP1L (1127)	0	0	0	0.96358	0.20564	1.4228e-08	0.42113	0.46184	2.0703e-06	0.086052	0.28716	0.13348	0.81834	0.31272	0.00051404	1	0.65858	1	1	1	1	1	1
PCDHA12 (941)	0	0	0	0.76268	0.73457	3.715e-06	0.033544	0.010583	9.7515e-06	1	1	0.28337	1	0.24403	1	0.0010788	1	1	1	1	1	1	1
PCDHA7 (937)	0	0	2.2204e-16	0.2968	0.048567	9.852e-12	0.0075125	0.14168	0.0001258	0.39962	0.00019738	0.088987	0.75772	0.6103	0.12048	0.35582	0.59066	1	1	1	1	1	1
SON (2426)	1.6653e-15	5.8101e-09	3.1863e-14	0.83855	0.50874	0.02738	0.20011	0.65239	0.34553	0.069281	0.0063203	0.75461	0.49911	0.44022	0.28332	0.10653	0.67239	1	1	1	1	1	1
USP29 (922)	0	0	2.8651e-11	0.93341	0.25418	8.0874e-12	0.03149	0.040414	0.079383	0.15501	0.031648	0.27555	1	0.23702	1	0.35126	0.58476	1	1	1	0.007792	1	1
AHCTF1 (2266)	3.3307e-16	2.4091e-12	1.1547e-12	1	0.10385	0.020507	0.0094356	0.38274	0.0061073	0.052025	0.03118	1	1	0.89807	0.0037482	0.65548	0.63582	0.38724	1	1	1	1	1
ARHGAP21 (1957)	0	8.0377e-11	5.5511e-16	0.92609	0.30177	0.010747	0.013784	0.0065363	0.077149	0.16309	0.44484	0.17779	0.94846	0.31397	0.2355	1	1	1	1	1	1	1	1
ATL1 (1762)	0	0	3.9243e-09	0.41402	1	0.00029157	1.0252e-07	1	1	0.0050317	1	1	1	0.26112	1	1	1	1	1	1	1	1	1
C20orf26 (1237)	1.7764e-15	0	0	0.70304	0.059563	3.2297e-06	0.02222	0.030024	0.1293	0.27331	0.0063176	0.1621	1	0.12953	0.00067262	1	1	1	1	1	1	1	1
C20orf80 (NA)
CASR (1078)	0	0	1.6707e-10	0.82442	0.011506	3.7246e-12	0.050619	0.017958	0.41945	0.022483	0.27657	0.007764	1	1	0.0096943	0.39713	1	1	1	1	1	1	1
CFTR (1480)	6.3949e-14	5.5511e-16	4.1034e-11	0.8086	0.0094091	1.9783e-11	0.012625	0.056555	0.00099383	0.63906	0.35901	0.086083	0.07604	0.06355	0.017649	1	0.75633	1	1	1	1	1	1
DBC1 (761)	0	0	1.4733e-13	0.89308	0.16289	0	0.0031785	0.089971	2.9393e-06	0.0057117	0.20423	0.054794	0.68371	0.53475	0.0001639	0.050151	1	1	1	1	1	1	1
DOCK11 (2073)	8.9573e-13	7.6605e-15	1.7764e-15	0.99776	9.9288e-05	3.1757e-05	0.05174	0.070477	1	0.19128	0.46393	0.90216	0.60649	1	0.24761	1	1	1	1	1	0.25666	1	1
DOPEY1 (2465)	0	1.3372e-07	3.3307e-16	0.9993	0.67816	0.002452	0.014944	0.12983	0.35262	0.073949	0.038483	0.93706	1	0.4504	0.044993	0.68636	0.90511	1	1	1	1	1	1
FASN (2511)	0	1.8391e-07	5.0185e-10	0.74486	0.2651	0.0001514	0.016494	0.26896	0.13421	0.97522	0.53032	0.30947	0.89297	1	0.046505	1	0.90921	1	1	1	1	1	1
FLJ35880 (2615)	0	1.5543e-05	8.9081e-10	1	0.064585	1	3.6901e-10	0.4887	0.14621	0.89661	0.18521	0.56022	1	0.12558	1	1	1	1	1	1	1	1	1
GALNT13 (556)	0	0	0	1	0.2014	7.5167e-08	0.035111	0.0078727	1.0797e-05	0.0096278	0.15368	0.46316	0.56861	0.0025704	0.0026983	1	0.41123	1	1	1	1	1	1
HDAC9 (1011)	0	0	4.9354e-12	0.79628	0.024298	0.24282	0.00037205	0.0031214	0.00017855	1	0.26184	0.31208	0.45161	0.26992	1	1	1	1	1	1	1	1	1
NOTCH3 (2321)	0	1.0038e-05	1.7085e-12	0.99892	0.88425	0.00038893	0.010775	0.62294	0.00019714	0.44314	0.50258	0.73263	0.86572	0.67728	0.27287	0.096533	0.64874	1	1	1	1	1	1
NRG3 (720)	1.1102e-16	0	2.9976e-15	0.16361	0.052055	7.746e-12	4.7363e-05	0.26263	0	0.65269	7.2321e-05	0.55324	1	1	0.0044608	0.045449	1	1	1	1	1	1	1
PDE3A (1141)	0	0	0	1	0.0052221	1.4791e-05	0.059802	0.075464	9.3387e-09	0.089035	0.0050613	0.72131	1	1	0.14477	0.10069	1	1	1	1	1	1	1
STK31 (1019)	0	0	5.4363e-12	1	0.00068701	0	0.002179	0.054487	0.0018746	0.064753	0.037945	0.31535	1	0.27288	0.00038391	1	1	1	1	1	1	1	1
TLN1 (2541)	1.1102e-16	7.5944e-10	5.9381e-10	1	0.0058345	0.033164	0.40658	0.0032714	0.13764	0.9763	0.53456	0.5409	0.89678	1	0.29459	0.032417	0.69679	1	0.2231	1	1	1	1
ZEB1 (1124)	0	0	2.6685e-10	0.64067	0.095633	6.4352e-12	0.0035144	0.20471	0.0026645	0.49115	1	0.71594	1	1	0.14277	0.016306	1	1	1	1	1	1	1
C11orf41 (1849)	0	0	5.0882e-13	0.972	0.25588	0.82221	0.090096	0.015555	0.014763	0.75451	0.42646	0.61258	1	0.84465	1	1	1	0.32928	0.16766	1	1	1	1
CCNB3 (1395)	2.2204e-16	0	0	0.98346	0.017423	8.3861e-06	0.26358	0.30409	0.15649	0.15106	0.0087586	0.79042	1	0.053481	1	0.48065	0.73571	1	1	1	1	1	1
CHD2 (1828)	0	3.1383e-09	5.8007e-11	4.3958e-05	0.7449	0.029411	0.00067281	0.043452	0.60272	0.50244	0.00024238	0.017884	1	1	1	1	0.82533	0.32622	1	1	0.23007	1	1
CHD9 (2897)	0	6.7502e-14	6.0791e-11	1	0.69119	0.93348	0.0014676	0.56854	0.42903	0.61487	0.011556	0.83497	1	1	1	1	1	0.024955	1	1	1	1	1
CLSTN2 (955)	0	0	1.0017e-08	0.76976	0.052298	1.243e-11	0.008112	0.011219	0.00013735	0.40878	0.24931	0.28913	1	0.072691	0.0076897	7.0336e-06	1	1	1	1	1	1	1
CR2 (1033)	0	0	0	0.80593	0.026859	0	0.73264	0.056711	0.096185	0.44766	0.0038442	0.32106	1	0.27806	1	0.08521	0.076993	0.19978	1	0.15266	1	1	1
FRG1B (182)	1	0	0.00048746	0.10067	0	1	0.20716	0	0.0039327	1	0	0	1	0.1671	1	1	1	1	1	1	1	1	1
GCN1L1 (2671)	1.2101e-13	2.3691e-11	1.2005e-09	0.16757	0.46128	0.71149	0.44326	0.013207	0.38958	0.90319	0.001324	0.57451	1	0.74938	0.30712	0.71544	0.92212	1	1	1	0.31785	1	1
KCND2 (630)	0	0	0	0.84283	0.032493	2.7002e-06	0.0091298	0.011993	4.3537e-08	0.60355	0.17228	0.0058153	1	0.13269	0.082663	0.25588	1	1	0.060507	1	1	1	1
KIAA2018 (2245)	0	2.6577e-10	8.9817e-14	0.89483	0.17586	0.060661	0.32192	0.37623	0.10525	0.11573	1.9299e-09	1	0.96673	0.89588	0.26522	0.28351	1	1	1	0.30277	1	1	1
PCDHA9 (950)	0	0	0	0.30528	0.051245	3.7864e-07	0.0079423	0.14583	0.083528	0.16482	1.1306e-05	0.28707	1	0.24736	0.12205	1	1	1	0.089865	1	1	1	1
RUNX1T1 (604)	0	0	0	0.26196	0.81277	4.6369e-10	0.0011766	0.56654	0.26248	0.58811	0.01444	0.49125	0.59884	0.023653	1	0.24674	1	1	1	1	1	1	1
SCN4A (1836)	0	0	4.5564e-13	0.90503	0.39959	0.094228	0.031838	0.72141	0.23649	0.50533	0.018171	0.33756	0.52483	0.8426	0.22267	0.57804	0.52206	1	1	1	1	1	1
SIGLEC1 (1709)	1.7764e-15	0	2.7414e-09	0.13443	0.95008	1.0955e-07	0.023606	0.68423	0.0018614	0.45844	1	0.29905	0.92488	0.095182	0.20897	0.55202	0.082082	0.30864	0.15598	0.23991	1	1	1
TRPM2 (1503)	0	0	2.8333e-13	0.81673	0.59866	2.7794e-08	0.30068	0.15691	0.04107	0.18134	0.0011482	0.23738	0.66304	0.44574	1	0.50639	1	1	1	1	1	1	1
ACTN2 (894)	0	0	1.0857e-12	0.92769	0.0010515	2.5393e-05	0.68064	0.70999	0.36291	0.0022894	0.23541	0.079952	1	1	0.11528	1	0.2096	1	1	1	1	1	1
ANKHD1 (2542)	0	8.5029e-07	7.4496e-14	1	0.70597	0.091165	0.0018418	0.46704	0.72335	0.5126	1.2949e-05	0.94229	0.97883	1	0.29468	1	1	1	1	1	1	1	1
BRWD1 (2320)	5.5511e-16	9.9785e-06	0	0.99152	0.062349	0.067722	0.01075	0.10564	0.0067245	0.44282	7.7544e-05	0.48045	1	0.67706	0.27277	1	1	1	0.2058	1	1	1	1
CHD3 (2000)	0	6.9217e-08	0	0.83751	0.19531	0.040665	0.46941	0.30028	0.081107	0.5626	0.022683	0.026252	0.95172	0.32569	0.030821	1	1	1	1	1	1	1	1
JAK2 (1132)	0	0	1.2385e-12	0.4246	0.014988	0.090302	0.00072047	0.021612	0.43507	0.49487	0.28823	0.36105	1	1	1	0.41225	1	1	1	1	1	1	1
LIFR (1097)	0	2.8866e-15	0	0.045518	0.035333	6.6993e-11	0.014042	0.44811	0.10629	0.21896	0.28069	1	1	0.66831	0.13958	1	1	1	1	1	1	1	1
NOTCH4 (2003)	5.2127e-09	0	1.7454e-08	0.9329	0.10942	0.003017	0.25375	0.3012	0.019169	0.0032256	0.12171	0.65574	0.95194	1	0.24033	1	0.85227	1	1	1	1	1	1
PCDHA8 (950)	1.1102e-16	0	0	0.30528	9.3482e-05	1.1658e-11	0.034544	0.37817	0.0014545	0.16482	0.033419	0.0918	1	0.61537	0.12205	6.8286e-06	0.59571	1	1	1	1	1	1
PCDHG_cluster (NA)
PDZRN3 (1066)	1.538e-11	0	3.3096e-07	0.0048827	0.17686	0.018378	1.9244e-07	0.18447	1.4388e-06	0.20723	0.0041946	0.11844	1	0.29025	1	0.39372	1	1	1	1	1	1	1
CNTN4 (1026)	0	0	1.7986e-14	0.1863	0.026025	6.7724e-15	0.043669	0.7585	0.015512	0.44423	0.038417	0.68295	1	0.020723	0.13116	0.084234	0.624	0.19857	1	1	1	1	1
GRIN3A (1115)	0	0	3.1086e-15	0.63533	0.19986	3.8314e-13	1	0.78655	0.00027936	0.083535	0.28458	0.71306	0.815	0.30831	1	1	1	0.21384	1	1	1	1	1
GUCY1A2 (732)	0	0	8.224e-10	0.066793	0.0011796	2.8543e-09	0.00040554	0.26874	0.00055806	1	0.0014597	0.0015291	0.66951	0.038388	1	0.29069	0.50221	0.14603	1	1	1	1	1
INADL (1801)	2.0872e-11	0	3.3695e-13	0.995	0.23617	1.4209e-06	0.0090909	0.10702	0.59725	0.49261	0.1022	0.016762	1	0.27162	0.025424	0.053511	1	1	1	1	1	1	1
LAMC1 (1609)	0	0	1.0027e-11	0.94944	0.0061266	0.065065	0.33733	0.002054	0.0014332	0.010485	0.38344	0.26891	0.91256	1	1	0.53042	1	1	1	1	1	1	1
MCF2 (925)	0	0	2.2204e-16	1	1	1.3221e-10	0.33003	0.13788	0.00011852	0.04878	0.24251	1	1	0.067476	1	1	1	0.18089	1	1	1	1	1
MEGF8 (2845)	5.3557e-13	4.9621e-12	5.8731e-14	0.99785	0.39131	9.2555e-05	0.87806	0.7533	0.015145	0.92123	0.21018	0.61703	0.9288	1	1	0.7379	0.9341	1	1	1	1	1	1
NIN (2090)	1.9984e-14	2.0013e-12	2.5868e-14	1	0.13143	0.014418	0.00042923	0.78475	0.00010424	0.95385	4.3805e-05	0.087455	1	0.87822	0.24937	0.076024	1	1	1	1	1	1	1
OR4A15 (344)	0	0	0	0.63577	0.071838	0	0.010112	0.012558	1.4751e-11	0.091567	0.098055	0.007083	0.40549	1	1	0.14898	1	1	1	1	1	1	1
PCDHA10 (948)	0	0	2.2204e-16	0.76625	0.050827	1.7418e-10	0.12219	0.00228	0.38005	0.16412	0.0030262	0.02269	1	0.071458	1	0.073599	1	0.18495	1	1	1	1	1
PCDHGA2 (932)	0	0	7.9803e-09	0.14208	0.11991	3.2343e-07	0.0073516	0.14009	0.00012272	0.39706	0.0028855	0.021488	0.75588	0.60833	1	1	1	1	1	1	1	1	1
SNTG1 (517)	0	0	1.0966e-12	0.78091	0.41957	0.00014127	0.029257	0.0061363	1.1445e-08	1.093e-07	1	0.11459	1	1	0.068345	0.024912	1	0.0056938	1	1	1	1	1
SPTAN1 (2472)	0	2.3515e-05	0	0.99931	0.68076	0.20072	0.099278	0.44598	0.037217	0.074806	0.00010941	0.14599	1	0.91724	0.28784	0.6874	1	1	1	1	1	1	1
ST6GAL2 (529)	0	0	3.6185e-07	0.45968	0.43089	5.6696e-12	0.030998	0.037962	8.5107e-06	0.0012199	0.0005757	0.44668	1	1.4164e-06	0.069876	0.21975	0.091178	1	1	0.081274	1	1	1
TMPRSS15 (1019)	0	0	2.5519e-06	0.082639	0.31338	6.5995e-06	0.14249	0.014461	0.0018746	0.0043152	0.26362	0.68045	0.78603	1	0.13032	0.38018	1	1	1	1	1	1	1
ADAMTS5 (930)	0	0	3.1598e-11	0.51371	0.047161	0.00027172	0.11722	0.010101	7.1947e-11	0.74497	0.03215	0.27884	1	0.60754	0.11964	0.3537	0.58792	1	1	1	1	1	1
ATP10D (1426)	2.0611e-11	0	8.3267e-15	1	0.04797	1.2751e-06	0.11127	0.0041106	6.148e-08	0.34834	0.3485	0.21491	1	0.41955	0.17759	1	1	0.26497	1	1	1	1	1
DOCK8 (2099)	0	2.474e-06	2.7867e-14	0.98507	0.36429	0.048179	0.054298	0.9456	0.28531	0.19782	4.4852e-05	0.90498	0.10155	0.62335	0.033661	0.62724	0.016168	1	1	1	0.25943	1	1
GON4L (2241)	0	0.0006789	0	1	0.051367	0.0055036	0.0088696	0.0045217	0.10483	0.11503	6.4198e-05	0.91901	0.96653	0.89546	0.037906	0.65139	1	1	1	1	1	1	1
KIAA1211 (1233)	0	0	1.4544e-14	1	0.44557	0.31884	0.021952	0.24396	0.12863	0.5403	0.053332	0.74864	0.84531	0.71079	0.012514	1	1	1	1	1	1	1	1
POSTN (836)	0	0	9.992e-16	0.0037507	0.6734	1.3143e-07	1.7235e-08	0.3215	1.4552e-08	0.70716	0.026453	0.24016	1	0.20545	0.0059538	1	1	1	1	1	1	1	1
SFMBT2 (894)	0	0	0	1	0.0039733	2.5604e-06	0.31563	0.70999	1.1555e-09	0.14539	0.23541	1	0.15453	0.062276	0.00026237	0.0088666	1	0.17539	1	1	1	1	1
SPTBN2 (2390)	0	1.625e-12	2.1094e-15	0.99292	0.22275	0.0076956	0.80887	0.84298	0.12071	0.2755	0.16126	0.74725	0.87629	0.91008	0.27975	0.67506	0.89804	0.4035	1	1	1	1	1
TNRC6A (1962)	4.774e-15	1.5456e-11	0	0.99689	0.79194	0.037984	5.7484e-05	0.0066322	0.017925	0.027365	3.0919e-05	1	1	0.58673	1	1	1	1	0.17697	1	1	1	1
A2ML1 (1454)	0	0	1.1435e-14	0.92654	0.022004	0.048357	0.04009	0.14442	0.1669	0.16736	5.7885e-06	1	0.88937	0.76856	1	1	0.16237	1	1	0.20809	1	1	1
ADAMTS2 (1211)	0	0	6.1313e-10	0.68946	0.24751	0.027615	0.0050174	0.027776	3.9617e-05	0.53065	0.30495	0.74236	1	0.12376	1	1	1	1	1	1	1	1	1
ARID1B (2236)	0	5.4845e-14	8.8588e-10	1	0.024493	0.059843	0.15978	0.37344	0.67691	0.83996	0.0047614	0.10812	0.65695	0.38974	0.037753	1	1	1	1	1	1	1	1
ARMC4 (1044)	0	9.992e-16	4.251e-13	1	0.55283	0	0.04601	2.7411e-06	1.255e-06	0.069408	0.0039589	0.32554	0.79398	1	0.0091192	1	1	1	1	1	1	1	1
DICER1 (1922)	0	9.992e-16	0	0.97667	0.44134	0.535	0.038359	0.27641	0.62119	0.31241	0.020468	0.63353	0.94564	0.85569	1	0.22773	0.84036	1	0.015598	1	1	1	1
DNHL1 (4158)	7.0607e-12	0.062295	2.1094e-14	0.99958	0.26844	0.54251	0.043123	0.35333	1	0.98451	0.12978	1	1	0.6015	0.43583	0.85925	1	1	1	1	1	1	1
FAM83B (1011)	5.5517e-09	0	2.7778e-13	0.94876	0.53129	0	0.00037205	0.00060004	0.092778	0.063299	0.037409	0.0010821	1	1	1	0.37784	0.25041	1	1	1	1	1	1
FGA (866)	0	0	1.1102e-16	1	0.00084482	0.0014322	2.5192e-07	0.33657	0.35384	0.040012	7.2598e-06	6.5474e-05	0.37631	0.057747	0.0063722	0.33396	0.56196	0.015223	1	1	1	1	1
GATA3 (443)	0	1.1157e-12	0.0060114	0.37324	0	0.0085666	0.43178	0.45827	0.20009	0.0044114	1	1	1	1	1	1	1	1	1	1	1	1	1
GIGYF2 (1299)	0	5.881e-08	0	0.73357	0.29344	0.0015186	0.49348	0.035839	0.4808	0.013222	0.058456	0.42633	0.86004	0.14366	0.16312	0.45665	1	0.2445	1	1	1	1	1
IGSF9B (1349)	0	0	0	0.75635	0.5142	1	0.00040239	1	0.00065906	0.86237	0.00077177	0.77932	1	0.74271	1	0.46928	1	1	1	1	0.17536	1	1
ITIH5L (1313)	5.5511e-16	0	1.1102e-16	0.89748	0.0042482	0.0016022	0.088998	0.83783	0.48446	0.85488	0.00069834	1	1	0.38001	1	0.46022	0.71416	1	1	1	1	1	1
KCNU1 (1149)	0	0	8.9706e-14	0.65523	0.21638	1	2.1842e-05	0.47178	1.2121e-12	0.23891	0.047061	0.7238	0.8243	0.32079	1	1	1	0.2196	1	1	1	1	1
MAP1B (2468)	0	1.3656e-07	4.6185e-13	0.97569	0.91029	0.029408	0.015042	0.85558	0.35316	0.9736	0.00093526	0.14531	1	0.9169	1	0.3219	1	1	1	1	1	1	1
MLL5 (1858)	1.3323e-15	1.5364e-10	5.4901e-13	0.79361	0.037151	0.097336	0.033432	0.0013201	0.068376	0.05835	0.10761	0.34423	0.94009	0.84606	0.22502	0.21674	0.52843	1	0.1684	1	1	1	1
NID1 (1247)	0	0	0	0.88048	0.00024936	0.030268	0.022901	0.51469	4.6532e-05	1	0.054405	0.013834	1	0.3564	0.012784	1	1	1	1	1	1	1	1
NLGN4X (816)	0	0	1.3392e-10	0.90905	0.0085071	1.3131e-06	1	1	1.2092e-08	0.033348	1	0.5988	1	1	0.10576	0.31813	1	1	1	1	1	1	1
NUP210 (1887)	0	1.8374e-13	9.1669e-10	0.64893	0.76654	8.5527e-05	0.69373	0.48435	0.015783	0.00057858	0.019515	0.6236	0.77832	0.8505	0.2281	0.059823	0.53673	1	1	1	1	1	1
PCDHB3 (796)	0	0	1.0341e-10	0.0028015	0.64725	6.2631e-09	0.082865	0.30128	0.00076115	0.11343	0.0018512	0.22376	1	0.55085	0.10331	0.054298	1	1	1	1	1	1	1
PLXNA2 (1894)	0	2.3308e-06	0	0.6521	0.1601	0.10252	0.22409	0.049959	0.071511	0.14854	1	0.063332	0.32173	1	0.22885	0.58942	0.83602	1	1	0.26221	1	1	1
ABCA9 (1624)	0	0	0	1	0.29702	0.19411	0.87453	0.65713	0.0095762	0.09325	0.0015225	0.11075	0.91453	1	0.020989	0.53373	0.45787	1	1	1	0.20722	1	1
ARFGEF1 (1849)	0	1.3963e-10	2.2204e-16	0.99566	0.14613	0.008298	0.090096	0.25438	0.067603	0.51001	0.10675	1	1	1	0.00012447	1	0.8288	1	1	1	1	1	1
ATP11C (1132)	0	0	0	0.96411	0.098051	0.00010985	0.17686	0.46411	0.02005	0.001608	1	1	0.81971	1	0.01064	1	1	1	1	1	1	1	1
ATP13A5 (1218)	0	0	4.7855e-11	0.87221	0.43646	1.3234e-12	8.7924e-08	0.090506	1	0.1063	1	0.39507	1	1	0.15376	1	0.11153	1	1	1	1	1	1
CDC42BPA (1732)	0	1.6009e-13	8.8818e-16	1	0.0013758	0.080197	0.0019576	0.42926	0.58293	0.46708	0.00018932	0.30602	1	0.51951	0.21147	1	1	1	1	1	1	1	1
CDH6 (790)	0	0	0.000536	0.67368	0.1784	0	1	0.29824	0.060797	0.0066551	0.001812	0.00030235	1	0.54813	1	1	0.52901	1	1	1	1	1	1
CYLC1 (651)	0	0	0	0.044765	0.27046	0.0034415	0.0016305	0.59387	1.2057e-06	0.016254	1	0.51734	1	1	3.5097e-08	0.037934	1	1	1	1	1	1	1
KIAA0556 (1618)	0	0	1.2935e-10	0.95053	0.29417	0.066117	0.15403	0.07614	0.0094572	0.010783	0.085374	0.54033	0.91374	0.80386	0.0014514	0.53241	1	1	1	1	0.20654	1	1
KIF20B (1820)	0	1.4482e-08	0	0.96991	0.74186	0.0077153	0.085659	0.042701	0.065137	0.74674	0.10399	0.86997	1	0.54607	5.3214e-06	0.57485	1	1	0.16525	1	1	1	1
MAP1A (2803)	6.084e-14	1.3011e-05	1.7421e-08	0.96416	0.002669	0.049141	0.15154	0.89985	0.014295	0.91719	0.052694	0.82111	0.79555	0.53496	0.31962	0.3785	1	1	1	1	1	1	1
MYO10 (2058)	2.2204e-16	1.1228e-09	0	0.99766	0.34608	0.85383	6.4233e-07	0.0086871	1	0.80465	0.024411	0.9005	1	0.3415	1	0.61997	0.58362	1	1	0.28144	0.25506	1	1
NLRC5 (1866)	0	5.2441e-12	7.6831e-11	0.91071	0.26297	0.00042473	0.42516	0.25948	1	0.021636	0.0025116	0.87652	0.31226	1	1	0.058251	0.53073	1	1	1	1	1	1
PCDHGC4 (932)	0	0	0	0.29355	0.04756	1	0.11777	0.14009	0.00012272	1.2887e-05	0.0028855	1	1	0.60833	0.11988	0.071475	1	1	1	1	1	1	1
SEMA3D (777)	0	0	8.2157e-15	0.081218	0.36482	1.0434e-05	0.01829	0.094287	0.00069616	0.10758	9.6815e-05	0.00027703	1	0.54218	0.0051694	1	1	1	0.074106	1	1	1	1
SPTBN4 (2564)	4.9952e-08	1.1102e-16	7.8474e-11	0.99948	0.71361	0.00017874	0.63535	0.4736	0.0020458	0.5193	0.042413	0.9437	0.54219	1	0.29682	0.33828	0.91371	0.4256	1	1	1	1	1
STAB1 (2570)	0	1.218e-05	8.13e-11	0.99557	0.71567	0.00079728	0.23274	0.87067	0.37157	0.89102	1.3886e-05	0.16319	0.90033	1	0.0053124	0.033578	0.70271	1	1	1	1	1	1
SUPT6H (1726)	0	9.5635e-13	3.0797e-09	0.99377	0.11123	0.0013209	0.0019164	0.093709	0.01175	0.1127	0.001898	0.3042	0.7349	0.82411	0.21082	0.5556	1	1	1	1	1	1	1
ANO4 (955)	0	0	2.4502e-12	0.76976	0.49347	4.2855e-14	0.035106	0.38061	0.38223	0.053612	0.00021211	0.00011935	1	1	0.00031797	1	1	1	1	0.14198	1	1	1
ARHGEF11 (1522)	0	0	4.6396e-12	0.65254	0.4138	2.2622e-06	0.57829	0.62221	0.001124	0.18687	0.076926	0.24298	0.90021	0.068867	0.018598	1	1	1	1	1	1	1	1
ATP1A4 (1029)	0	0	0	0.35717	4.269e-05	7.0788e-06	0.73127	0.41627	0.015631	0.066595	0.03862	0.029397	1	0.64479	0.13152	1	1	1	1	1	1	1	1
CPAMD8 (1885)	0	1.0727e-09	0	0.97441	0.27096	0.10122	0.22168	0.2652	0.002832	0.061643	0.1102	0.62303	0.54248	0.29437	0.02765	1	0.53616	1	1	1	1	1	1
CRIPAK (446)	0	1.6843e-11	3.8606e-05	0.37636	7.5178e-10	0.0087241	0.0027502	0.0036674	0.0015744	0.14004	0.0081179	0.0017135	1	0.074748	1	1	1	1	0.043213	1	1	1	1
DSG1 (1049)	0	0	1.1102e-16	0.59448	0.55604	0	0.15139	0.00074312	1	0.20086	0.0040118	0.69102	1	0.65187	0.1339	0.38886	0.63217	1	1	0.15483	1	1	1
DSG3 (999)	4.7296e-14	0	1.2212e-14	0.33742	0.062138	0	0.36402	0.051394	0.39581	0.061151	1	0.6732	0.77944	1	0.12793	0.37432	0.2462	1	1	1	1	1	1
ERCC6 (1493)	0	4.8225e-10	1.7431e-14	0.98761	0.0099535	0.4053	0.29723	0.15433	0.0404	0.17846	0.0011205	0.088188	0.89572	0.44238	2.0438e-06	0.1555	1	1	1	1	1	1	1
HFM1 (1435)	0	0	1.4189e-13	0.92313	0.21096	0.0024867	0.010993	0.13968	9.9987e-05	0.87875	7.9277e-05	0.078988	0.63821	0.76409	0.0010304	0.1461	1	0.2664	1	1	1	1	1
L1CAM (1257)	0	0	1.1102e-15	0.71317	0.13988	0.03103	0.21718	0.0087179	0.13268	0.00012554	0.3145	0.41022	0.85084	0.039142	1	1	0.69845	1	1	1	0.16443	1	1
LRRC4C (640)	0	0	1.05e-11	0.84738	0.2623	4.2058e-11	1	1	0.00033801	0.24181	0.17476	0.1611	0.25209	0.47449	0.083919	0.036785	1	1	1	1	1	1	1
MED13L (2210)	7.0166e-14	9.3261e-10	0	0.95696	0.86045	5.3888e-05	0.066068	0.59	0.10164	0.017692	0.0045706	0.91614	1	1	0.26167	0.64626	1	1	1	1	1	1	1
OVCH1 (1134)	0	0	7.4385e-14	0.96432	0.09866	0.65291	0.17749	0.021756	0.0027499	0.02714	0.28865	0.71911	1	0.31529	0.14394	1	0.66085	0.21706	1	1	1	1	1
PTCHD2 (1392)	0	0	3.1519e-08	1	0.34337	0.14182	0.53014	0.30296	8.4796e-05	0.056187	0.3418	0.021087	1	1	0.17374	0.47991	0.38229	0.25954	1	1	1	1	1
PTPRN2 (1015)	0	0	2.9265e-13	0.94936	0.024751	5.9513e-08	8.3047e-06	0.053861	0.015078	0.18827	0.26273	0.67901	0.45361	0.63974	1	0.37901	1	1	1	1	1	1	1
RUNX1 (453)	0	0.001104	5.795e-09	0	0	0.067443	0.43898	1	4.0417e-06	1	0.0083634	0.39755	1	1	1	0.19141	1	1	1	1	0.062616	1	1
TRANK1 (2925)	8.8422e-10	8.511e-10	9.992e-16	0.99826	0.42238	0.14	0.083578	0.57609	0.061519	0.80284	0.0019646	0.8389	1	0.79265	1	1	0.93897	1	1	1	1	1	1
XDH (1333)	7.7716e-16	0	1.0553e-11	0.35388	0.31158	0	0.81787	0.5504	6.7004e-05	0.58242	0.0077443	0.77532	0.86708	0.3871	0.16702	1	0.71957	1	1	1	1	1	1
ARHGAP5 (1502)	0	4.3578e-07	1.1102e-16	0.93451	0.2405	0.40821	0.0035076	0.61505	0.0073432	0.37843	0.0011454	1	0.66268	0.7795	0.18614	1	0.7614	1	0.13843	1	0.19324	1	1
CDK12 (1490)	0	4.6553e-10	4.4765e-11	1	0.058813	0.1633	0.85104	0.018592	0.0071442	1.0611e-08	0.0011123	0.0877	1	0.77682	0.18479	1	1	1	1	1	1	1	1
DNHD1 (4753)	0	0.14495	4.0837e-09	1	0.90942	0.93644	0.98402	0.89469	0.093691	0.97055	0.41785	0.96968	0.99928	0.99183	1	0.89389	0.9895	1	1	1	1	1	1
DOCK1 (1865)	0	4.4848e-07	0	0.46664	1	1	0.03395	0.0049528	0.24186	0.29379	0.0025068	0.61725	0.066154	1	0.22576	0.011951	0.8314	1	1	1	1	1	1
KDM3B (1761)	0	2.9907e-10	1.7764e-14	0.88939	0.71852	0.22692	0.026781	0.43974	0.012562	0.26025	0.0020404	0.86106	0.93058	0.83022	0.21461	0.56286	1	0.31638	1	1	1	1	1
MAGEC3 (643)	0	0	0	0.29271	0.0024028	1.4479e-08	0.050162	0.58934	1.9349e-09	0.61106	0.016242	0.513	1	0.47608	9.9995e-05	0.26041	1	1	1	1	0.087721	1	1
NEBL (1014)	7.141e-12	0	0	0.34729	0.065725	0	0.00037862	0.014188	0.40037	0.77463	0.03761	0.10617	1	1	0.00037847	0.37872	0.61967	1	1	1	1	1	1
PLXNB2 (1838)	0	2.2204e-15	4.6341e-13	0.99552	0.40057	0.24581	0.031981	0.11392	1	0.28502	0.0002485	0.15241	0.52556	0.84292	0.22288	0.21332	0.52265	1	1	0.25553	1	1	1
RAPGEF2 (1499)	0	0	3.7543e-12	0.44876	0.59658	0.75328	0.12684	0.0053577	0.53074	0.37724	9.7125e-05	0.2362	0.89667	0.4444	0.0011673	0.50546	0.76072	1	1	1	1	1	1
SHANK1 (2161)	4.2411e-14	1.3511e-13	2.2927e-06	0.057782	0.25409	0.016698	0.007228	0.57488	0.0050232	0.95845	0.0042252	0.43475	1	1	0.25667	0.26899	1	1	1	1	1	1	1
SNRNP200 (2136)	1.1102e-16	2.6645e-15	4.9533e-11	0.75009	0.7049	0.14049	0.021057	0.79477	0.023566	0.097392	0.47402	0.034462	0.83322	1	1	1	1	1	1	1	1	1	1
TRPV5 (729)	0	0	2.9727e-06	0.88252	0.59978	8.9246e-12	0.00039693	0.63547	0.0061986	0.65725	3.17e-06	1	1	1	0.095029	0.046466	0.50079	1	1	1	1	1	1
ANKRD12 (2062)	0	2.3256e-10	2.9732e-11	0.99769	0.014118	0.30187	0.27014	0.31941	0.00067991	0.35849	0.0035821	0.20127	1	0.61371	0.24647	1	1	0.35953	1	1	1	1	1
ATP8A2 (1148)	0	0	0	0.43495	0.82687	0.093205	0.18191	0.0057247	0.0028726	0.028393	0.046988	0.72349	1	0.68492	0.010928	1	1	0.21943	1	1	1	1	1
CTCF (727)	0	0.0026603	0	0.006301	6.3616e-13	0.49236	0.23738	0.081086	0.052541	0.28878	0.19606	1	0.30044	0.16626	1	0.28902	1	1	1	1	1	1	1
DOPEY2 (2298)	1.1381e-12	8.8611e-11	1.3467e-13	0.9046	0.6123	0.065606	0.56171	0.042715	0.3221	0.25019	0.0323	0.7276	0.96931	0.672	0.0038974	0.66064	0.88864	0.39148	1	0.3087	1	1	1
FILIP1 (1213)	0	1.2888e-07	0	1	0.24853	1.2494e-12	0.020641	0.089489	0.0004092	0.83185	0.30536	0.0026788	0.27808	0.035097	1	0.11141	0.6855	0.23032	1	1	0.15915	1	1
HELZ (1942)	5.2155e-10	0	9.0927e-14	0.92373	0.29529	0.0025478	1.9124e-06	0.2825	0.017337	0.94259	0.002896	0.88663	1	0.85858	1	0.5986	1	0.34266	1	1	1	1	1
IQGAP2 (1575)	0	0	9.1519e-11	0.49112	0.44227	0.016818	0.14396	0.023576	0.18861	0.00063733	1	0.82877	1	1	0.019825	0.52284	1	0.28829	1	1	0.20163	1	1
KLHL4 (718)	0	0	1.1102e-16	0.87866	0.0043644	6.7798e-05	0.60008	0.26161	3.6312e-05	0.28393	1	0.55224	1	1	1	1	1	1	1	1	1	1	1
MPDZ (2070)	0	2.5148e-10	3.1449e-11	0.40568	0.67896	1	0.49192	0.54591	1.2168e-05	0.19053	3.4495e-06	0.0094216	1	1	1	1	1	1	1	1	1	1	1
MSH6 (1360)	0	2.7829e-06	3.8858e-15	0.98166	0.32609	0.039541	0.51773	0.56123	0.032027	0.32209	1	0.067846	0.60919	1	0.015058	0.47202	0.72672	1	1	1	1	1	1
NHS (1651)	0	5.3069e-14	4.4409e-16	0.53224	0.0073467	0.00018924	0.062189	0.66594	1	0.69715	0.013745	0.28153	0.91796	1	0.20264	0.53962	1	1	1	1	1	1	0.17925
PCDHB4 (795)	0	0	5.7869e-05	0.90325	0.07263	0.0001177	1.0753e-05	0.099242	3.7671e-06	0.0012769	0.0018447	0.22335	1	0.5504	0.0054033	0.0064478	0.53125	1	1	1	1	1	1
PCDHGA3 (932)	0	0	0	0.51514	0.04756	0.057486	0.33327	0.041757	9.2395e-06	0.39706	0.00019342	0.27967	1	0.60833	0.11988	1	1	1	1	1	1	1	1
PHIP (1821)	0	5.6228e-10	0	0.44428	0.74224	0.092137	0.08581	0.24603	0.23371	0.74701	0.017786	0.6043	1	1	0.22106	0.21042	1	1	1	1	1	1	1
PI4KA (2044)	0	9.8466e-10	1.7542e-14	0.98284	0.49945	0.013062	0.12288	0.0083611	0.0039844	0.95061	1	0.66656	1	1	0.2446	0.61745	0.57991	0.35703	0.18366	1	1	1	1
PTPN13 (2485)	0	8.0034e-05	4.9405e-14	0.99447	0.68554	0.67368	0.015604	0.023896	0.0017513	0.30215	0.039261	0.30299	0.97691	1	1	0.68931	0.6851	1	1	1	1	1	1
RALGAPA1 (2036)	0	9.2637e-08	2.5117e-10	0.98249	0.66501	0.12417	0.26289	0.0024326	0.020208	0.57462	0.00039557	0.39782	0.95429	0.60683	0.002779	0.24738	1	1	1	1	0.25271	1	1
SEZ6L (1024)	0	0	1.9156e-08	0.95068	0.77577	1.1524e-13	0.043413	0.055276	0.094787	0.018516	0.038282	0.31739	1	1	0.13092	0.38163	1	1	1	1	0.13609	1	1
SLC12A5 (1139)	0	0	4.161e-09	0.42913	0.00043191	1.4608e-05	0.00074659	0.21003	2.8254e-05	0.027583	0.046333	0.36385	1	1	0.14453	1	1	1	1	1	1	1	1
SLX4 (1834)	0	1.6468e-08	2.5535e-15	0.97094	0.39862	6.9068e-05	0.67875	0.04402	0.60392	0.28373	0.0023608	0.15158	1	0.84228	0.22245	0.57764	1	1	1	1	1	1	1
ZP4 (540)	1.8002e-12	0	4.5038e-11	0.79523	3.8823e-06	1.4088e-05	0.0053851	0.039941	0.0026997	0.046189	0.1496	0.45346	1	1	1	0.22376	0.09438	1	1	1	1	1	1
AMPH (695)	0	0	1.8874e-15	0.017916	0.013944	9.9551e-11	2.6513e-09	0.073094	1	0.27151	0.018785	0.18286	1	0.50279	1	1	1	1	1	1	1	1	1
C18orf34 (867)	0	0	1.4251e-11	0.92172	0.69257	2.0929e-05	2.3708e-06	0.12006	0.0010421	0.040153	0.0023557	0.62109	1	0.58184	0.0063863	1	1	1	1	1	1	1	1
DOCK7 (2140)	1.7257e-12	2.3706e-09	0	0.98655	0.38257	0.0043099	0.021245	0.1774	0.29292	0.38418	0.13543	0.21927	0.83399	1	0.0031952	0.26536	1	1	1	1	1	1	1
ELTD1 (690)	1.7208e-14	0	2.3171e-11	0.86825	0.12722	0.13606	0.012385	0.071879	1.199e-13	0.63702	1	0.18087	1	1	1	0.042118	0.48186	1	1	1	0.093829	1	1
GABRG1 (465)	0	0	3.5472e-13	0.012834	0.14019	9.0509e-10	0.003189	0.13618	0.00010085	0.49477	0.00039648	1.7024e-05	0.00078723	1	1	0.020473	0.35787	0.095382	1	1	1	1	1
ITGAX (1163)	6.5259e-13	0	5.1444e-09	0.66319	0.0018155	1.6932e-05	0.18667	0.079623	0.00033828	0.50911	1	0.3734	1	0.68965	0.14734	0.42075	0.67012	1	1	1	1	1	1
LRP6 (1613)	0	5.0808e-08	0	0.85165	0.46248	0.018424	0.0012607	0.18632	0.048808	0.42179	0.084928	0.10877	1	0.80286	1	0.0010545	0.45441	0.29412	1	1	1	1	1
LRRTM4 (590)	0	0	1.0535e-10	1	0.48653	0.42311	0.0010617	0.19686	2.7975e-08	0.011747	1	0.48322	0.59025	0.003174	1	0.24177	0.10932	0.11945	1	1	1	1	1
MADD (1647)	0	5.0182e-14	1.3844e-11	0.99213	0.00088279	0.0048339	0.35046	0.080667	0.2017	0.036298	0.39046	0.5499	1	0.23052	0.2022	0.18097	0.7923	1	1	1	1	1	1
NLRP14 (1093)	2.3119e-12	0	1.2819e-11	1	0.35932	8.8622e-05	0.75239	0.018929	1.1135e-07	0.21744	2.2034e-05	0.70589	1	1	0.009953	0.093716	0.64731	1	1	1	1	1	1
PTPRM (1452)	0	1.7606e-09	3.205e-11	0.92618	0.21833	0.048159	0.039895	0.016618	0.00091353	0.1668	0.0097568	0.48295	1	0.7681	0.017029	0.4944	0.40231	1	1	1	1	1	1
SAGE1 (904)	0	0	1.1102e-16	0.92979	6.0667e-05	1.9651e-14	0.11019	1	0.01109	0.045547	0.03053	0.63648	1	0.063932	1	0.067809	0.57756	1	1	1	1	1	1
SMARCA2 (1590)	3.0087e-14	1.5543e-13	3.2196e-15	0.99069	0.45027	0.01744	0.00024931	0.024539	0.0013609	0.20706	0.00012764	0.26321	1	0.21561	1	0.5262	1	0.29059	1	1	0.021819	1	1
ABCA5 (1642)	0	1.1102e-16	3.3307e-16	1	0.47775	0.019715	0.019902	0.19435	0.20078	0.43295	0.087529	0.84118	1	0.026161	0.021424	1	0.46352	1	0.15034	1	1	1	1
ANKRD26 (1709)	0	0	1.0769e-14	0.73778	0.19995	0.79731	0.069779	0.68423	0.0018614	0.91904	0.40174	0.56987	1	0.82107	0.20897	1	0.80426	1	1	1	1	1	0.18494
ATP8B4 (1192)	0	0	1.5077e-13	0.96992	0.42057	1.8229e-10	0.067839	0.085276	0.022908	0.5222	0.050235	0.38486	1	0.33649	0.00060444	1	0.67913	1	0.11147	1	1	1	1
CACNA1G (2377)	1.1102e-16	3.7636e-11	2.417e-13	0.99268	0.64438	0.89162	0.18939	0.018979	0.0014021	0.67782	0.0058898	0.74455	0.97278	0.90889	1	1	1	1	1	1	1	1	1
COL4A2 (1712)	1.0857e-12	0	2.7229e-08	0.87797	0.20109	0.21506	0.37284	0.90683	0.00025719	0.71591	0.093904	0.12721	1	0.51333	1	0.047339	1	1	1	1	1	1	1
GLI2 (1586)	0	0	1.0189e-06	0.49716	0.44814	0.0040381	0.14651	0.17894	1	0.0001498	0.37915	0.83087	0.69146	0.47323	0.19548	0.52531	1	1	1	1	1	1	1
HEATR5B (2071)	8.7808e-13	4.6518e-14	2.9764e-12	0.98398	0.82485	5.2954e-06	0.00040014	0.070225	0.28012	0.36146	0.12848	0.67354	1	1	0.2474	1	0.86158	1	1	1	1	1	1
KIF16B (1317)	0	0	6.1473e-13	0.97919	0.49563	0.12607	0.8141	0.27496	6.2734e-05	0.57588	0.059882	0.00014251	0.59176	0.73428	0.16519	0.12738	0.35688	1	1	1	1	1	1
MYOCD (938)	0	0	1.964e-12	0.93648	0.73297	1.1102e-16	0.007545	0.042574	0.37691	0.0028956	0.24546	0.089202	1	0.61069	1	0.35612	1	1	1	1	1	1	1
PHF3 (2039)	0	9.4886e-08	2.0373e-13	0.98262	0.20902	0.012921	0.9263	0.0024563	0.64299	0.35091	0.0034428	0.66526	1	0.60763	1	0.016051	1	0.35633	1	1	1	1	0.21659
PLXNA1 (1896)	1.7764e-14	0	3.3307e-16	0.99622	0.27561	8.8626e-05	0.22463	0.73766	0.016031	0.76667	1	0.35573	0.16203	0.85185	1	1	1	1	1	1	1	1	1
SLC9A11 (1124)	0	0	3.5527e-15	0.84166	0.95585	0	0.0035144	0.20471	0.019684	0.22928	0.045251	0.71594	1	1	0.14277	1	1	1	1	1	0.011371	1	1
ZNF560 (790)	0	0	4.4409e-16	0.40889	0.02426	2.8866e-15	8.405e-05	0.29824	0.060797	0.32262	1	0.059903	1	0.54813	0.10257	0.0063376	0.040587	1	0.075299	1	1	1	1
ABCB4 (1286)	0	1.2212e-15	1.5543e-15	1	0.47736	0.001444	8.1959e-06	0.26347	0.027809	0.012643	0.32046	0.42137	1	0.14066	1	1	1	1	1	1	1	1	1
ADCY5 (1261)	0	0	7.2829e-11	0.88429	0.026293	2.9908e-05	0.80029	0.099484	0.0040032	0.11656	0.31533	0.41176	1	0.36144	0.15874	1	1	1	1	1	1	1	0.13997
ANKRD11 (2663)	1.1269e-13	0.0013911	1.7308e-13	0.99652	0.458	0.0010192	0.85372	0.7127	0.046637	0.10043	1.7411e-05	1	0.91098	0.93178	0.0058583	0.71436	0.92152	0.43781	1	1	1	1	1
AOX1 (1338)	7.9725e-13	0	1.4885e-10	1	0.17073	7.9026e-08	0.001861	0.11654	0.49094	0.015069	0.33101	0.44108	0.86808	0.73984	0.014603	0.46653	0.72091	1	1	1	1	1	1
BAP1 (729)	0	0.00011638	7.91e-10	0.88252	0.054319	0.0051159	0.0026498	0	0.0061986	0.093349	7.5849e-05	0.0095725	0.30154	0.51952	1	1	1	1	7.1054e-15	1	0.098866	1	1
CROCC (2017)	1.1102e-15	8.7674e-13	1.1904e-06	0.54164	0.11282	0.12117	0.25762	0.0077583	0.63898	0.17746	0.023182	0.008254	0.95295	0.8689	1	1	1	1	1	1	1	1	1
DIP2B (1576)	0	6.8073e-09	1.0527e-09	0.94522	0.27443	0.00078596	0.053104	0.069834	0.0086512	0.20285	5.77e-07	0.82896	0.90807	0.46996	1	1	0.7777	1	1	1	1	1	1
FCRL5 (977)	0	0	1.2383e-08	0.94336	0.0066436	3.3446e-09	0.13035	0.048106	1.2034e-05	0.057314	0.035164	1	1	0.25734	1	0.0775	0.606	1	1	1	1	1	1
FLJ42177 (1911)	2.5535e-15	6.4096e-07	4.4409e-16	0.91864	2.8853e-06	0.0004959	4.5565e-05	0.27307	1	1	0.020166	0.88261	1	0.85408	1	1	1	1	1	1	1	1	1
HECTD1 (2610)	3.0231e-07	2.3568e-08	1.206e-12	0.99954	0.016094	0.9129	0.0070434	0.29503	0.14563	0.18816	0.00014662	0.78937	1	1	0.30126	0.34609	0.91743	0.43131	1	1	1	1	1
HGF (728)	7.2108e-12	0	7.8078e-10	0.1681	0.14588	1.6139e-10	5.073e-05	0.63497	0.00054681	0.28932	0.1963	0.19612	0.6675	0.16661	1	1	1	1	1	1	1	1	1
IL1RAPL1 (696)	0	0	1.1102e-16	1	0.046294	0.028014	0.2229	0.61842	0.00046255	1.1405e-05	0.0012646	0.54107	0.65099	0.50329	0.090925	0.27859	0.48482	1	1	1	1	1	1
KIAA0100 (2235)	1.653e-10	5.4179e-14	9.6521e-12	0.95924	0.86615	0.001343	0.31907	0.092661	0.0001569	0.41529	0.004754	0.7134	1	1	0.26421	1	0.88171	1	0.19904	1	1	1	1
KIAA0564 (1905)	0	2.5087e-10	0	0.97566	0.96833	1.5633e-05	0.22704	0.051099	0.61791	0.52991	0.020002	0.88182	1	0.57074	0.028192	1	1	1	1	1	0.23853	1	1
LRP4 (1905)	0	7.7716e-16	5.0744e-06	0.91762	0.087309	0.0095116	0.69869	0.12692	0.24928	0.15104	0.020002	0.16652	0.94422	0.57074	0.028192	0.59154	0.83774	1	1	1	1	1	1
MARK1 (795)	0	0	4.4409e-16	0.67702	0.0074424	0.039077	0.26929	1.9177e-05	1	0.32529	0.024111	1	0.12057	0.0089242	0.0054033	1	1	1	1	1	1	1	1
MBD5 (1494)	0	0	2.5902e-13	0.98765	0.23691	0.00057656	0.29758	0.87387	0.0010359	0.37527	0.010533	0.81247	0.89588	0.77772	0.18524	0.033826	1	1	1	1	0.19231	1	1
PCDHB5 (795)	0	0	2.5369e-13	0.41278	0.18112	8.6412e-08	0.26929	0.66733	3.7671e-06	0.11312	0.0018447	0.012792	0.69958	1	0.10318	0.054178	0.17567	0.15757	1	1	1	1	1
PRPF8 (2335)	2.3992e-13	0.00011763	0	0.37918	0.46922	0.069187	0.34768	0.00050445	0.69273	0.96786	0.50468	0.92714	0.97099	0.90494	0.27427	0.097842	0.65197	1	1	1	1	1	1
RET (1114)	0	0	2.4145e-10	0.96216	0.59649	9.9589e-05	0.17124	0.20119	0.019233	0.22544	0.044534	0.037572	0.81472	1	0.14159	0.40725	1	1	1	1	1	0.071989	1
RNF17 (1623)	1.1102e-16	2.4547e-13	8.874e-13	0.70071	0.65798	7.2848e-10	0.018928	0.89456	0.049544	0.90809	0.013136	0.11057	1	1	0.020965	0.17696	0.20227	1	1	1	1	1	1
SEMA6D (1073)	1.1581e-08	0	0	0.82244	0.57126	0.079938	0.0028063	0.063329	1.3073e-11	1	0.041641	0.33731	1	0.66019	0.00044593	0.090854	1	0.20667	1	1	1	1	1
SGIP1 (828)	3.0664e-13	0	1.559e-10	0.69835	0.029521	0.0079294	0.022441	0.00018377	7.0836e-05	0.12355	1	0.60416	1	0.051863	0.0058444	1	1	1	1	1	1	1	1
WDR49 (697)	0	0	5.1662e-10	1	0.13058	2.5668e-13	0.012807	0.016732	3.1571e-05	0.020281	2.552e-06	0.044303	1	1	0.09105	0.0044921	0.48531	1	1	1	1	1	1
XIRP1 (1843)	0	6.6136e-13	4.8361e-13	0.78845	0.403	2.4271e-07	0.68133	0.46895	0.60572	0.28664	0.10618	0.33968	0.76712	0.55284	1	1	0.82782	0.32841	1	1	1	1	1
ZFC3H1 (1989)	6.4393e-15	3.3307e-16	7.7716e-16	0.99713	0.80053	0.55344	0.0012047	0.2969	0.26488	0.55889	0.022363	0.65198	1	0.59415	0.030512	0.6074	0.85028	1	1	1	0.24765	1	1
CAPS2 (1296)	0	0	0	0.89333	0.072226	0.034112	0.0068961	0.26717	1	0.013087	4.9224e-05	1	1	1	1	1	1	1	1	1	1	1	1
CCDC165 (1905)	0	1.1102e-16	1.0334e-09	0.8091	0.96833	0.0022919	0.91248	0.017976	0.072481	0.064152	1	0.16652	1	1	1	0.2248	0.54183	1	1	1	1	1	1
CIC (1608)	0	1.7554e-09	3.8858e-15	0.8502	0.93711	0.064949	0.87193	0.18494	0.048442	0.032922	0.084481	0.537	1.0959e-10	1	1	1	0.78441	1	1	1	1	1	1
DOCK5 (1870)	0	4.6933e-09	3.6637e-15	0.99592	0.41614	0.031952	0.68899	0.0013789	0.24279	0.14315	0.10876	0.6187	1	0.84791	0.2263	1	0.83221	1	1	1	1	1	1
ERBB2 (1255)	0	0.00040653	1.2578e-06	0.71217	7.8445e-07	0.030877	0.79875	0.25203	0.00047699	0.011334	2.5112e-06	0.014183	0.85038	0.71714	0.01294	0.02172	1	1	1	1	1	1	1
GUCY2F (1108)	0	0	0	0.96148	0.19651	0.020819	0.054888	0.0010174	0.00027146	0.22315	0.044106	0.12872	1	1	1	1	0.65232	0.21265	1	1	1	1	1
JAK3 (1124)	0	0.00016163	5.117e-07	0	0.20419	0.021799	0.17436	0.46048	0.11064	0.085419	0.045251	0.35785	1	1	0.010497	1.261e-06	1	1	1	1	1	1	1
KCNA4 (653)	0	0	1.2978e-11	0.045247	0.036965	0.023812	0.010302	0.063177	2.3197e-05	0.0030183	1	0.51842	1	1	0.0036906	0.00027764	0.12895	1	1	1	1	1	1
KDM5B (1544)	0	5.6088e-13	1.9984e-15	1	0.42565	0.00012056	0.13687	0.021665	0.54131	0.66177	0.011503	0.5153	0.90349	1	0.19082	0.16386	0.7708	1	1	1	1	1	1
KDM5C (1560)	0	3.043e-08	2.3315e-15	0.98983	0.14656	0.76697	0.59167	1.7636e-12	0.545	0.0024442	0.37427	0.82586	0.90581	0.4647	1	0.51946	1	1	1	0.22147	1	0.099398	1
LTBP2 (1821)	0	0	3.4317e-06	0.96998	0.13776	0.029001	0.0026539	0.71722	0.0024446	0.93137	0.0023014	0.6043	1	0.8402	1	1	1	1	1	1	1	1	1
NRG1 (640)	0	1.38e-13	0	0.29033	0.52952	2.9911e-06	0.19693	0.060243	0	0.24181	4.5986e-05	0.51136	1	0.47449	0.083919	1	0.45655	1	1	1	1	1	1
OCA2 (838)	0	0	2.276e-14	0.91475	0.90225	0.001241	0.023317	0.030123	0.067364	0.0016623	0.026569	0.60857	0.71852	0.20618	1	0.059428	1	1	0.079693	1	1	1	1
PAK7 (719)	0	0	2.7175e-06	0.35307	0.59229	0	0.014193	0.26212	0.30406	0.28447	0.19412	0.55274	0.66294	1	0.093788	0.045336	1	1	1	1	1	1	1
PDE11A (933)	1.1102e-16	0	5.3756e-10	0.05957	0.1203	3.3201e-05	0.33373	0.010231	0.0013621	0.0028213	0.00019421	1	0.054577	0.24108	1	0.071608	1	1	1	1	1	1	1
PKD1 (4303)	3.4198e-06	2.0956e-10	0.0032198	1	0.95323	0.0026878	0.97377	0.70991	0.067775	0.99826	0.13962	0.70906	0.99856	1	1	0.60025	0.91655	1	1	1	1	1	1
SLITRK4 (837)	0	0	0	0.91449	0.08583	0.00015517	0.6565	0.030011	0.0090197	0.0084073	1	0.015161	1	0.053229	1	0.32483	0.18997	1	1	1	1	1	1
UNC13B (1591)	0	4.2967e-11	8.5817e-12	0.10065	0.64276	0.00014762	0.017363	0.0073095	0.55208	0.41327	0.08297	0.26351	1	0.21587	0.020202	0.17163	1	1	1	1	1	1	1
A2M (1474)	0	0	3.8934e-11	1	0.38783	0.15973	0.29068	0.0011949	0.0068845	0.63687	8.9821e-05	1	1	1	0.183	1	0.16696	1	1	1	1	1	1
C10orf18 (2430)	4.8225e-07	5.9984e-09	2.2204e-16	0.99922	0.0092072	0.66176	0.37491	0.0023907	0.12511	0.69208	0.03714	0.75541	0.88205	0.70138	1	0.68114	0.90187	1	1	1	1	1	1
C9orf79 (1445)	4.2188e-15	0	1.0325e-14	1	0.3721	0.0025727	0.55022	0.86499	0.037262	0.16483	0.35222	0.22041	0.88785	1	0.17974	0.49273	0.39999	1	1	1	1	1	1
CCDC108 (1925)	0	0	1.1789e-09	1	0.90152	0.00051991	0.44482	0.74522	0.016847	0.3134	0.11407	0.022336	1	0.5764	0.028737	0.59537	0.84081	1	1	1	1	1	1
EFCAB6 (1501)	8.4377e-14	5.7732e-15	2.7767e-13	0.9879	0.78505	2.4483e-07	0.12728	0.15639	0.17528	0.18076	0.0011426	0.0016896	0.66232	0.77928	0.18603	0.1568	0.76118	1	0.13834	1	1	1	1
KCNQ3 (872)	0	1.4323e-09	0	0.72497	0.01189	6.8038e-11	0.005604	0.12156	6.354e-06	0.040859	0.23034	0.075493	1	0.58394	0.0064574	1	1	1	1	1	1	1	1
KCNQ5 (932)	0	6.1003e-11	1.8147e-12	1	0.0050668	9.2282e-12	0.032562	0.0020966	0.37502	0.0028066	0.00019342	0.021488	1	0.068677	0.11988	0.3543	1	1	0.088238	1	1	1	1
KIAA1210 (1709)	4.0862e-10	0	7.7716e-16	0.99345	0.00039827	0.47299	0.88748	0.2133	0.0018614	0.24377	0.093628	0.56987	0.92488	0.82107	1	1	1	1	1	1	1	1	1
MLLT4 (1824)	3.6566e-12	1.5025e-08	3.2085e-14	0.99533	0.00074409	0.0018011	0.086264	1.258e-05	0.23426	0.50099	0.10437	0.6052	0.93691	0.84068	0.22138	0.57565	1	1	1	1	1	1	1
N4BP2 (1770)	0	2.6334e-13	3.73e-11	0.99452	0.011846	0.00030041	0.19157	0.44298	0.22428	0.73284	0.00020913	0.58889	1	0.83175	1	0.56471	0.81536	1	1	1	1	1	1
NLRC4 (1024)	0	0	8.8818e-16	0.35387	0.00071274	0.0029413	0.37536	0.055276	0.0019079	0.065671	0.038282	0.31739	1	1	0.13092	1	0.25496	1	1	1	1	1	1
NLRP1 (1473)	0	3.6637e-15	1.3989e-14	0.9298	0.22756	1.6973e-06	0.12119	0.33333	0.039077	0.88535	1	0.084959	1	0.77296	0.017493	0.49937	0.40924	0.2724	1	1	1	1	1
NUP214 (2090)	1.9984e-14	1.4433e-15	3.4287e-12	0.99787	0.52082	0.00088074	0.27798	0.78475	0.021982	0.95385	0.13038	0.20768	0.95789	1	0.033399	0.25671	1	1	1	0.28514	1	1	1
SCN8A (1980)	3.4561e-13	3.3314e-12	0	0.83184	0.10397	1	0.4629	0.51615	0.079255	0.0029927	0.0031026	0.64955	0.95023	1	1	0.60573	0.56267	1	1	1	1	1	1
SHANK2 (1470)	0	1.9518e-13	2.8603e-12	0.62581	0.055272	0.012871	0.041673	0.60338	0.03888	0.36579	0.010085	0.22769	1	0.4346	5.1644e-05	0.49866	0.40825	1	0.13568	1	1	1	1
SLCO1B1 (691)	0	0	2.678e-05	0.14774	0.1277	9.3735e-11	0.012445	0.00045917	0.00045028	0.019724	0.0012389	0.53849	0.64834	1	1	0.2769	1	1	0.066174	1	1	1	1
SRGAP3 (1099)	0	0	4.2539e-07	0.96045	0.95268	1.9096e-14	0.75429	0	0.10661	0.80113	0.28113	0.12649	1	1	1	0.40306	1	0.21112	1	1	1	1	1
TET2 (2002)	8.7072e-10	0.013443	1.9362e-11	2.1205e-13	0.47965	0.11882	0.1154	0.00057645	1	0.79219	0.022741	0.65547	1	1	1	0.6098	0.85213	0.35115	1	1	1	1	1
TNNI3K (835)	0	0	9.287e-12	0.44352	1	9.7877e-09	0.65562	0.11062	2.8691e-07	0.0016328	0.026395	0.015042	1	0.56815	0.00021499	0.059056	1	1	1	1	1	1	1
TP53BP1 (1972)	6.6613e-16	1.1921e-08	1.5542e-11	0.97942	0.46536	3.3502e-06	0.71655	0.021208	0.07852	0.32883	0.0030583	0.64737	0.94962	0.31806	0.030036	0.60424	1	1	1	1	1	1	1
TTC3 (2025)	0	3.6331e-07	2.1008e-12	1	0.66042	0.00072018	0.25984	0.1518	0.083447	0.17941	0.023419	0.66158	1	1	0.0027371	0.61401	0.57485	0.071054	1	1	1	1	1
USP24 (2620)	0	1.5964e-05	1.2178e-11	0.9484	0.4403	0.91372	0.1213	0.29769	0.010965	0.34064	0.044722	0.94714	1	1	0.30223	0.7085	1	1	1	1	1	1	1
WDFY4 (3184)	0	0.68198	5.3735e-14	0.99913	0.38935	0.079612	0.0030142	0.81653	0.80033	1	1	0.47669	0.52638	0.21835	0.35447	1	1	0.49799	1	1	1	1	1
YLPM1 (1951)	0	2.3931e-12	1.3296e-11	0.6772	0.048604	0.54304	0.040735	0.0064227	0.25782	0.78024	1	0.88777	0.94798	0.58368	1	1	0.84473	1	1	1	1	1	1
ATP12A (1039)	0	8.8818e-16	3.989e-13	1	0.16465	7.8876e-07	0.14841	0.0007031	0.4079	0.19714	0.0039065	0.3235	0.20871	0.088203	1	1	1	1	1	1	1	1	1
AUTS2 (1259)	0	0	7.1445e-11	0.16879	0.67767	2.9578e-05	0.21784	0.51979	4.2523e-06	0.55153	0.00059767	0.75586	0.85129	0.71827	0.013018	1	1	0.23794	0.11737	1	1	1	1
BNC2 (1099)	0	0	8.3822e-13	0.6257	0.035623	0.64137	0.014142	0.78176	3.5525e-10	0.80113	0.0045638	0.70787	0.81046	0.66898	0.13982	1	1	1	1	1	1	1	1
C2orf16 (1984)	1.7987e-11	0	0	0.83299	0.1898	0.55209	0.71966	0.5175	0.6329	0.94604	3.2883e-05	1	0.80137	1	1	1	0.29314	1	1	1	1	1	1
CDH4 (916)	0	0	1.1102e-16	0.93223	0.46625	3.0557e-06	0.0068528	0.36145	0.00011328	0.15293	0.00018114	0.084523	1	0.065947	0.00028163	0.34943	0.58237	1	1	1	1	1	1
CORIN (1042)	9.8255e-14	0	1.1407e-10	0.95322	0.78393	5.012e-10	1	0.42243	0.097589	0.19825	0.26869	0.0067655	1	0.088781	0.13306	0.08647	0.6297	1	1	1	1	1	0.11712
GOLGA4 (2230)	2.2204e-16	9.8104e-08	6.7724e-15	0.99859	0.42274	0.059301	0.31764	0.59607	0.10369	0.11311	0.48873	0.71225	0.85053	0.38813	0.0035847	0.64958	1	1	1	1	1	1	1
GPRC6A (926)	1.1102e-16	0	8.6375e-14	0.13942	0.1176	2.5564e-08	0.11613	0.1382	0.00011911	0.1564	0.0028337	1	0.75365	0.60596	0.11915	0.070684	0.2207	1	1	1	1	1	1
LPPR4 (763)	0	0	1.2178e-09	0.18821	0.87961	0.50914	0.62243	0.28452	0.0070193	0.027047	0.20471	0.2103	1	0.53568	1	0.050385	1	0.15173	1	1	1	1	1
MKRN3 (507)	1.1102e-16	0	8.9095e-13	0.063981	0.014381	1.9049e-09	0.027846	0.00077886	1.0025e-08	0.039576	0.00050924	0.019864	0.53541	1	0.067067	0.21165	0.38307	1	1	1	1	1	1
MYO3B (1341)	0	0	7.9203e-13	0.75281	0.97586	0.35527	0.51026	0.11723	0.49171	0.004068	0.33162	0.77733	0.86868	0.38992	0.16793	0.13114	0.36505	1	1	1	1	1	1
NBPF10 (NA)
PRKD1 (912)	0	0	2.5319e-11	0.50076	0.46342	0.054582	3.5554e-06	0.039097	0.000111	0.15155	0.031025	0.27143	1	0.60036	1	1	0.58077	1	1	1	1	1	1
PTPRF (1907)	0	3.1573e-08	5.218e-15	0.91797	0.60864	0.0004892	0.43885	0.27186	0.016338	0.1515	0.020056	0.88208	0.78326	1	0.028246	0.061339	1	1	1	1	1	1	1
PTPRS (1948)	0	1.9983e-07	5.5511e-16	0.99676	0.97137	0.010526	0.040485	0.50533	7.8822e-06	0.16098	0.44333	1	1	0.58285	1	0.59974	1	1	1	0.2686	1	1	1
QSER1 (1735)	2.5535e-15	2.2563e-10	1.8741e-13	0.74828	0.0013967	0.024252	0.64916	0.22079	0.21783	0.1145	1.0878e-06	0.57805	0.73751	1	0.21179	1	1	1	1	1	1	1	1
RBBP6 (1792)	4.2633e-14	1.3046e-11	0	0.99487	0.06542	0.23449	0.40018	0.23744	0.013312	0.27018	0.00022131	0.86581	0.93377	0.53773	0.02519	1	1	1	1	1	1	1	1
RGAG1 (1388)	1.7042e-13	0	3.3307e-16	0.98312	0.0061788	0.14096	0.10352	0.045321	1	0.60435	0.065622	0.071904	1	1	1	0.13857	0.73393	1	1	1	1	1	1
SLCO1B3 (702)	0	0	9.9809e-09	0.61028	0.00090658	0	0.061872	0.074811	3.2653e-05	1	0.0012959	1	0.28657	1	0.00012939	0.0045817	1	1	1	1	1	1	1
TEN1 (2725)	0	1	1	1	0.010563	1	0.025249	1	1	1	1	1	1	1	1	1	1	1	1	1	1	1	1
TRIP11 (1979)	0	1.8592e-11	1.5184e-08	0.92942	0.10374	0.8426	0.0043518	0.29383	1	0.33114	0.022074	0.89125	0.35054	0.59142	0.23781	0.23754	0.84884	0.34791	1	1	1	1	1
VAV3 (847)	0	0	1.0926e-11	0.91697	0.010278	0.0013003	2.0616e-07	0.11412	0.0093129	0.0088175	0.22453	0.6125	1	1	0.10956	1	1	1	1	1	1	1	1
ZNF638 (1978)	7.109e-10	0	1.6981e-10	0.92927	0.64034	0.55045	0.0043389	0.75855	0.26284	0.0097041	0.11925	0.89113	0.95007	0.3197	0.030204	0.60536	1	0.34777	1	1	1	1	1
ARHGAP32 (2087)	0	1.0753e-11	3.5406e-11	0.99785	0.92826	0.57949	0.49731	0.32716	0.65156	0.36673	1.6933e-08	0.031335	0.9577	1	0.24906	1	0.86369	1	1	1	1	1	1
CNTN3 (1028)	0	0	1.4588e-09	0.95126	0.31895	6.0728e-05	0.37717	0.17152	7.0098e-08	0.77922	0.038552	0.68366	0.78893	0.64443	0.0088541	0.0014891	1	1	1	1	1	1	1
DEPDC5 (1603)	0	4.6198e-08	5.3735e-14	0.9487	0.64852	1	0.15049	0.073854	0.19368	0.032505	1.7751e-09	0.53533	0.43629	0.47875	0.19736	0.17362	0.45125	1	0.14704	1	0.20483	1	1
GBF1 (1859)	9.2482e-14	2.0655e-08	4.3965e-14	0.99579	0.14918	0.031274	0.033506	0.015969	0.015027	0.93511	0.0024781	0.15678	1	0.55751	0.22512	0.21691	0.83043	1	0.16848	1	0.23349	1	1
GRIA3 (894)	1.0163e-12	0	0	1	5.5022e-05	2.5604e-06	0.31563	0.70999	0.010765	0.010932	0.23541	0.63238	0.74141	0.2267	0.0067744	0.34267	1	1	1	1	1	1	1
KIF1A (1690)	0	1.8874e-15	1.6147e-12	0.87251	0.32861	0.46722	0.067238	0.031639	0.0017736	0.70926	0.0017589	0.042797	0.92268	1	1	1	1	1	1	1	1	1	1
MMRN1 (1228)	1.0778e-09	0	1.0542e-06	1	0.12952	0.02885	9.589e-08	0.24213	0.024724	0.036251	0.30849	0.39897	0.84413	1	0.15492	1	0.68998	1	1	1	1	1	1
MYO7B (2116)	2.1962e-09	0	4.3234e-11	0.98571	0.074286	1	0.28529	0.5607	0.28847	0.37628	0.026209	0.90678	0.95952	0.35728	1	1	0.86742	1	1	1	0.26124	1	1
PCDHB12 (795)	0	0	0	1	0.07263	1.084e-06	0.26929	0.30077	0.061471	0.030758	1	0.22335	0.69958	0.19057	0.10318	0.31137	1	0.15757	1	1	1	1	0.090628
PIWIL1 (861)	0	0	3.2641e-14	1	3.9472e-05	1.302e-08	0.025409	0.33406	0.070591	0.36024	0.22779	0.01663	1	0.21459	1	1	1	1	1	1	1	1	1
ROR2 (943)	0	0	1.198e-07	0.022928	0.73564	0.0020697	0.1208	0.14359	0.001416	0.16235	1	0.00075886	1	0.61265	1	0.072933	0.593	1	1	1	1	1	1
SALL4 (1053)	0	0	1.1102e-16	0.59704	0.94622	8.3322e-08	0.7394	0.016415	0.0021096	0.0010686	0.040257	0.3292	1	0.65327	0.13437	0.39	0.63357	1	1	1	1	1	1
SHPRH (1683)	0	0	1.8655e-11	0.87072	0.32523	0.79231	0.16973	0.67613	0.010798	0.23562	0.091247	0.0031741	0.92185	0.50428	0.20614	1	0.79933	1	1	1	1	1	1
SLC4A10 (1118)	0	0	2.5134e-10	0.049415	0.81557	1	0.056353	0.45774	0.019413	0.084161	0.00038381	1	1	0.10394	1	0.40837	1	1	1	1	0.14764	1	1
UNC13A (1703)	0	0	2.3174e-07	0.95982	0.10527	0.79616	0.023257	0.68237	0.05563	0.10815	0.40066	0.29724	0.72814	0.51053	1	1	1	1	1	1	1	1	1
AR (919)	0	6.6613e-16	3.6637e-15	1	0.045004	0.011274	0.031173	0.36293	2.9953e-08	0.047843	0.24114	1.3e-06	0.75102	0.60317	0.00028432	1	0.58357	1	1	1	1	1	1
BCHE (602)	0	0	2.2204e-16	0.52735	0.088353	1	0.17954	0.20287	0.0036564	0.012561	0.01435	1	1	0.00039939	0.0031506	1	1	1	1	1	1	1	1
CNKSR2 (1034)	8.5931e-14	0	9.992e-16	0.80636	0.0091427	0.00047367	0.37987	0.056872	0.00019796	1	0.26693	0.32147	0.79084	0.64657	0.13211	0.08535	1	1	1	1	1	1	1
CXorf22 (976)	0	0	8.7708e-15	0.16218	0.020579	0.0023982	0.35352	0.012222	0.38875	0.76166	0.0032824	0.66467	0.18463	0.076445	0.008017	0.077364	1	1	1	1	1	1	1
DLG2 (870)	0	0	0	0.7238	0.22346	0.55581	0.67069	0.033836	8.9192e-05	0.1373	0.028462	0.62236	0.73184	0.21789	1	0.33521	1	1	1	1	1	1	1
EGFLAM (1017)	5.5511e-15	0	8.6786e-11	0.18187	0.066457	5.0323e-09	0.14191	0.41056	0.40128	0.0042749	0.037811	0.67973	1	0.084014	0.13008	0.37959	1	1	1	1	1	1	1
IGF1R (1367)	0	6.4128e-10	1.9262e-10	0.11146	0.72984	0.36395	2.1114e-06	0.042962	0.00069914	0.86598	0.00081045	0.45191	1	0.74734	1	0.13524	1	1	1	1	1	1	1
KIF14 (1648)	1.001e-08	1.4072e-11	0	1	0.30844	0.0010157	0.35081	0.00057649	2.3492e-06	0.43526	0.0016057	0.55022	0.71138	0.49321	0.20231	1	1	1	1	1	1	1	1
KNTC1 (2209)	0	8.3635e-08	5.7732e-15	0.9985	0.57431	0.87312	0.065955	0.035835	0.30569	0.4068	0.029237	1	0.84681	1	1	0.086327	0.87872	1	1	0.29871	0.27104	1	1
*protein sequence length from Uniprot-Swiss
**proteins which cannot be mapped to the current Uniprot-Swiss

## Sheet: Table S2D
Table S2D. Top 10 mutated genes for individual cancer types detected by sample coverage and significance
Tissue type(# samples)	1*	2	3	4	5	6	7	8	9	10	overlap***
large_intestine(599)	APC (0)	TTN (0)	TP53 (0)	PIK3CA (0)	PTEN (0)	KRAS (0)	ATM (0)	SYNE1 (0)	SMAD4 (0)	MUC4 (0)	10
lung(858)	TP53 (0)	TTN (0)	MUC16 (0)	CSMD3 (0)	RYR2 (0)	LRP1B (0)	USH2A (0)	ZFHX4 (0)	SPTA1 (0)	FLG (0)	10
endometrium(281)	PTEN (0)	PIK3CA (0)	TTN (0)	KDM5A (0)	TP53 (0)	PIK3R1 (0)	CTNNB1 (0)	MUC4 (0)	CSMD3 (0)	DMD (0)	9
haematopoietic_and_lymphoid_tissue(1008)	TP53 (0)	SF3B1 (0)	FLT3 (0)	DNMT3A (0)	EZH2 (0)	JAK3 (0)	KRAS (0)	NRAS (0)	RUNX1 (0)	CARD11 (1.1102e-016)	5
breast(952)	TP53 (0)	PIK3CA (0)	GATA3 (0)	MLL3 (0)	CDH1 (0)	MUC4 (0)	MAP3K1 (0)	PTEN (0)	NEB (0)	FRG1B (0)	7
skin(320)	BRAF (0)	NRAS (0)	DNAH5 (0)	TP53 (0)	LRP1B (0)	ANK3 (0)	DNAH8 (0)	MUC17 (0)	CSMD2 (0)	USH2A (0)	9
liver(438)	TP53 (0)	CTNNB1 (0)	KDM5A (0)	ARID2 (0)	Q9Y6V0-3 (0)	MUC4 (0)	NEB (0)	LRP1B (1.1102e-016)	APOB (1.1102e-016)	COL11A1 (5.9952e-015)	7
kidney(475)	VHL (0)	PBRM1 (0)	MUC4 (0)	SETD2 (0)	MTOR (0)	BAP1 (0)	ANKRD30A (0)	SRGAP3 (0)	FRG1B (0)	TP53 (0)	6
oesophagus(173)	TP53 (0)	TTN (0)	MUC16 (0)	SYNE1 (0)	FLG (0)	SPTA1 (0)	LRP1B (0)	Q9Y6V0-3 (0)	CSMD3 (0)	FAT3 (0)	10
ovary(504)	TP53 (0)	CHEK2 (4.4409e-016)	CSMD3 (3.3307e-015)	NF1 (2.4192e-012)	MLLT3 (6.0535e-012)	BRCA1 (1.2506e-011)	RB1 (1.8438e-011)	LCTL (9.5132e-011)	CAD (4.7849e-010)	NEB (9.0319e-010)	3
urinary_tract(103)	TTN (0)	TP53 (0)	MLL3 (0)	KDM5A (0)	PIK3CA (0)	FRG1B (0)	NEB (0)	MLLT3 (0)	FLG (4.4409e-016)	KDM6A (6.6613e-016)	6
prostate(384)	TP53 (0)	PTEN (0)	FRG1B (0)	MUC4 (1.1102e-016)	NEB (1.6475e-008)	SPTA1 (2.4921e-008)	ATM (1.0608e-007)	SCN11A (1.8111e-007)	MLLT3 (3.5098e-007)	TUBA3D (9.9512e-007)	5
central_nervous_system(519)	ZNF429 (0)	CHEK2 (0)	TP53 (0)	IRS4 (0)	PTEN (0)	CTNNB1 (0)	RB1 (0)	IDH1 (0)	EGFR (0)	CIC (1.0959e-010)	9
pancreas(345)	KRAS (0)	TP53 (0)	SMAD4 (0)	ZIM2 (7.7716e-016)	MLL3 (1.2033e-011)	NEB (3.4768e-010)	GNAS (1.3399e-009)	PEG3 (1.4535e-009)	CTNNB1 (1.0675e-008)	CDKN2A (1.724e-008)	6
stomach(47)	TP53 (0)	KDM5A (5.5511e-016)	LRP1B (1.1224e-012)	PTEN (2.687e-011)	PIK3CA (1.5842e-010)	MUC4 (6.3829e-010)	FMN2 (4.1983e-009)	CYLC1 (3.5097e-008)	CSMD3 (3.9761e-008)	SPTA1 (4.2208e-008)	7
upper_aerodigestive_tract(161)	TP53 (0)	PIK3CA (0)	PTEN (1.0214e-014)	CDKN2A (1.827e-012)	PIK3CG (7.9338e-012)	NOTCH1 (2.8796e-011)	PRDM9 (6.1232e-010)	COL22A1 (7.1542e-009)	ZIM2 (7.9326e-009)	SI (2.1179e-008)	3
autonomic_ganglia(327)	ALK (0)	KDM5A (0.00025562)	SLC25A12 (0.00053497)	TNN (0.0028166)	ATP10B (0.013679)	NRAS (0.014335)	DOCK8 (0.016168)	LOC442444 (0.017918)	SPTA1 (0.029614)	DNAH11 (0.030705)	3
bone(74)	IDH1 (0)	COL2A1 (0)	TP53 (0)	CDKN2A (5.927e-006)	PTCH1 (0.00028641)	TUBA3D (0.0043539)	RYR2 (0.0044585)	SNTG1 (0.0056938)	FGA (0.015223)	TRPC4 (0.019082)	5
eye(34)	BAP1 (7.1054e-015)	SF3B1 (3.6745e-009)	MUC4 (6.3365e-005)	FBXW7 (0.0022747)	DGKI (0.0050486)	PRG4 (0.0085926)	ABCA13 (0.013594)	MUC2 (0.014476)	DICER1 (0.015598)	ZAN (0.031616)	8
meninges(55)	NF2 (0)	RIMS2 (0.021696)	ST6GAL2 (0.081274)	TPTE (0.084509)	PIK3R1 (0.10957)	STON1-GTF2A1L (0.11114)	NDST4 (0.13047)	DNMT3A (0.13603)	GRM7 (0.13645)	GRIK3 (0.137)	2
salivary_gland(49)	KDM6A (0.0010864)	KDM5A (0.0018528)	USP29 (0.007792)	SLC9A11 (0.011371)	INSRR (0.014906)	SF3B1 (0.015058)	CNTNAP5 (0.015101)	AFF2 (0.01521)	SPEN (0.015524)	SMARCA2 (0.021819)	6
adrenal_gland(23)	CACNA1D (5.7092e-009)	TCHH (0.00029446)	NF1 (0.015401)	TP53 (0.025986)	CTNNB1 (0.051007)	GRIA1 (0.058936)	RET (0.071989)	KDM5C (0.099398)	EXPH5 (0.12503)	TRPM6 (0.12697)	7
small_intestine(41)	ABCC12 (0.011586)	VHL (0.025111)	EZH2 (0.085282)	FAM5C (0.087467)	FAM47A (0.090193)	PCDHB12 (0.090628)	FGFR2 (0.093452)	NDST4 (0.098967)	NLRP3 (0.11648)	CORIN (0.11712)	2
*rank order
**p-value from binomial test
***overlap with the top 10 ranked by sample coverage only (Table S2B)
