# Supplementary material for: Genome-wide mutational spectra analysis reveals significant cancer-specific heterogeneity
Source: Sci Rep. 2015 Jul 27;5:12566. doi: 10.1038/srep12566 (PMC4515826; doi:10.1038/srep12566)
Supplement: Supplementary Information [file srep12566-s4.xlsx]

## Sheet: Table S3
Table S3. Gene pairs with significant combinatorial mutational patterns in various cancer types
Each contained sheet refes to one cancer type as denoted by its name
only pairs with high likelihood ratio and statistical significance are listed in these tables; 'exclusive' and 'comutational' refer to mutually exclusive and co-mutational patterns respectively (Materials and Methods)
thresholds of LR and P-value for each pattern and each cancer type are showed in 'Thresholds' sheet

## Sheet: large
Tissue type	Gene_1	Gene_2	Pattern	Samples screened	Gene_1 mutated	Gene_2 mutated	Both mutated	Likelihood Ratio	P value
large_intestine	PTEN	KRAS	exclusive	599	192	184	35	0.593439	2.36302e-06
large_intestine	OR6C76	KRAS	exclusive	599	63	184	5	0.258368	5.55492e-06
large_intestine	MUC4	KRAS	exclusive	599	157	184	27	0.559852	7.82669e-06
large_intestine	KRAS	EGFR	exclusive	599	184	86	10	0.378539	8.44939e-06
large_intestine	KRAS	KIT	exclusive	599	184	117	19	0.52866	6.4468e-05
large_intestine	NEFH	KRAS	exclusive	599	112	184	18	0.523195	8.16057e-05
large_intestine	KRAS	VHL	exclusive	599	184	82	11	0.436705	9.35327e-05
large_intestine	KRAS	BRAF	exclusive	599	184	97	15	0.503418	0.00015917
large_intestine	KRAS	CRIPAK	exclusive	599	184	61	7	0.373574	0.000211144
large_intestine	KRAS	RB1	exclusive	599	184	104	18	0.563441	0.000549448
large_intestine	KRAS	ZNF717	exclusive	599	184	70	10	0.465062	0.000693827
large_intestine	KRAS	CDH1	exclusive	599	184	90	15	0.542572	0.000857703
large_intestine	ATM	KRAS	exclusive	599	174	184	38	0.710957	0.0015049
large_intestine	LOC652153	TP53	exclusive	599	95	322	39	0.763681	0.00475015
large_intestine	TP53	HYDIN	exclusive	599	322	95	39	0.763681	0.00475015
large_intestine	KRAS	CARD11	exclusive	599	184	62	10	0.52507	0.00477891
large_intestine	KRAS	TTN	exclusive	599	184	332	87	0.853081	0.00497938
large_intestine	PTCH1	KRAS	exclusive	599	104	184	21	0.657347	0.00612626
large_intestine	NF2	KRAS	exclusive	599	69	184	12	0.566163	0.00617847
large_intestine	MLH1	KRAS	exclusive	599	62	184	11	0.577577	0.0116227
large_intestine	MDN1	APC	exclusive	599	77	427	46	0.838043	0.0133067
large_intestine	OBSCN	KRAS	exclusive	599	107	184	23	0.699766	0.0135616
large_intestine	MUC2	KRAS	exclusive	599	80	184	17	0.69178	0.0301798
large_intestine	KRAS	EPHA3	exclusive	599	184	68	14	0.670237	0.0342705
large_intestine	VHL	FAT2	exclusive	599	82	64	4	0.456555	0.0422961
large_intestine	KRAS	CREBBP	exclusive	599	184	81	18	0.72343	0.0466482
large_intestine	KRAS	USH2A	exclusive	599	184	99	23	0.756313	0.0475821
large_intestine	LOC652153	HYDIN	comutational	599	95	95	95	6.30526	3.80989e-113
large_intestine	PTCH1	PTEN	comutational	599	104	192	76	2.27985	1.80132e-21
large_intestine	DNAH2	ANK3	comutational	599	65	65	34	4.82036	5.72019e-20
large_intestine	MUC4	NEFH	comutational	599	157	112	69	2.35049	5.3029e-19
large_intestine	CDH1	KIT	comutational	599	90	117	50	2.84425	3.62515e-17
large_intestine	MACF1	HMCN1	comutational	599	75	93	40	3.43513	7.2614e-17
large_intestine	PTEN	VHL	comutational	599	192	82	60	2.28277	1.58712e-16
large_intestine	MACF1	DNAH2	comutational	599	75	65	33	4.05477	2.965e-16
large_intestine	NF1	KIT	comutational	599	111	117	55	2.53677	4.98856e-16
large_intestine	FAT4	ANK3	comutational	599	121	65	41	3.12257	6.05458e-16
large_intestine	DNAH10	DNAH8	comutational	599	62	76	32	4.06791	8.87535e-16
large_intestine	MACF1	KDM5A	comutational	599	75	109	42	3.07743	1.11904e-15
large_intestine	PTCH1	EGFR	comutational	599	104	86	44	2.94678	1.92522e-15
large_intestine	XIRP2	DNAH8	comutational	599	76	76	35	3.62967	2.32033e-15
large_intestine	MUC16	DNAH11	comutational	599	136	117	61	2.29632	2.34453e-15
large_intestine	MLL2	OBSCN	comutational	599	71	107	40	3.15388	2.4602e-15
large_intestine	OBSCN	DNAH11	comutational	599	107	117	53	2.53591	2.50527e-15
large_intestine	NF2	KIT	comutational	599	69	117	41	3.04212	3.19332e-15
large_intestine	Q9Y6V0-3	DNAH11	comutational	599	78	117	44	2.88801	3.22515e-15
large_intestine	NF2	CDH1	comutational	599	69	90	36	3.47246	3.69061e-15
large_intestine	GPR98	KIAA1109	comutational	599	83	63	33	3.78026	3.84675e-15
large_intestine	MDN1	DNAH3	comutational	599	77	68	33	3.77521	4.84569e-15
large_intestine	MACF1	DNAH10	comutational	599	75	62	31	3.99333	6.35286e-15
large_intestine	XIRP2	DNAH11	comutational	599	76	117	43	2.89665	6.6042e-15
large_intestine	MLL2	MUC5AC	comutational	599	71	62	30	4.08224	1.06083e-14
large_intestine	COL6A6	DNAH11	comutational	599	62	117	38	3.13785	1.10238e-14
large_intestine	MUC5AC	NEB	comutational	599	62	87	33	3.66463	1.13282e-14
large_intestine	MACF1	KIAA1109	comutational	599	75	63	31	3.92995	1.15192e-14
large_intestine	MLL2	DNAH11	comutational	599	71	117	41	2.95642	1.35082e-14
large_intestine	MUC16	NEB	comutational	599	136	87	50	2.53127	1.41497e-14
large_intestine	Q9Y6V0-3	FAT4	comutational	599	78	121	44	2.79254	1.52304e-14
large_intestine	AKAP9	KIAA1109	comutational	599	66	63	29	4.17773	1.76691e-14
large_intestine	MACF1	DNAH9	comutational	599	75	64	31	3.86854	2.05726e-14
large_intestine	RELN	HMCN1	comutational	599	81	93	39	3.10115	2.32557e-14
large_intestine	MACF1	ANK3	comutational	599	75	65	31	3.80903	3.62128e-14
large_intestine	PKHD1	DNAH11	comutational	599	76	117	42	2.82928	5.04963e-14
large_intestine	OBSCN	AKAP9	comutational	599	107	66	37	3.13835	5.24765e-14
large_intestine	CREBBP	ANK3	comutational	599	81	65	32	3.64065	5.43907e-14
large_intestine	NF1	CDH1	comutational	599	111	90	45	2.6982	5.69919e-14
large_intestine	MUC5AC	HERC2	comutational	599	62	60	27	4.34758	6.31761e-14
large_intestine	MLH1	PTEN	comutational	599	62	192	47	2.365	8.24866e-14
large_intestine	FAT4	KIAA1109	comutational	599	121	63	38	2.98596	8.95657e-14
large_intestine	MDN1	DNAH2	comutational	599	77	65	31	3.71009	8.99722e-14
large_intestine	RYR1	ANK3	comutational	599	77	65	31	3.71009	8.99722e-14
large_intestine	DNAH10	DNAH11	comutational	599	62	117	37	3.05528	9.68859e-14
large_intestine	Q9Y6V0-3	DST	comutational	599	78	86	36	3.21467	1.01418e-13
large_intestine	MUC5AC	DNAH8	comutational	599	62	76	30	3.81367	1.05757e-13
large_intestine	ABCA12	DNAH8	comutational	599	71	76	32	3.55226	1.4779e-13
large_intestine	DNAH2	LRP1B	comutational	599	65	112	37	3.04437	1.54545e-13
large_intestine	OBSCN	Q9Y6V0-3	comutational	599	107	78	40	2.87084	2.04084e-13
large_intestine	Q9Y6V0-3	RYR3	comutational	599	78	83	35	3.23834	2.07429e-13
large_intestine	RYR3	COL6A6	comutational	599	83	62	31	3.60843	2.07615e-13
large_intestine	NF2	PTEN	comutational	599	69	192	50	2.26072	2.35338e-13
large_intestine	MUC5AC	OBSCN	comutational	599	62	107	35	3.16024	2.44825e-13
large_intestine	MACF1	OBSCN	comutational	599	75	107	39	2.91103	2.54215e-13
large_intestine	MUC16	OBSCN	comutational	599	136	107	55	2.26395	3.00261e-13
large_intestine	DNAH9	AKAP9	comutational	599	64	66	28	3.97064	3.21287e-13
large_intestine	MACF1	FBN2	comutational	599	75	61	29	3.79694	3.87073e-13
large_intestine	OBSCN	VPS13B	comutational	599	107	66	36	3.05353	4.26397e-13
large_intestine	FAT4	HMCN1	comutational	599	121	93	47	2.50182	4.28187e-13
large_intestine	AKAP9	HERC2	comutational	599	66	60	27	4.08409	4.33903e-13
large_intestine	DNAH2	KDM5A	comutational	599	65	109	36	3.04361	4.43077e-13
large_intestine	ANK3	KDM5A	comutational	599	65	109	36	3.04361	4.43077e-13
large_intestine	COL11A1	ANK3	comutational	599	61	65	27	4.07894	4.55916e-13
large_intestine	LRP2	XIRP2	comutational	599	107	76	39	2.87273	4.56486e-13
large_intestine	MUC5AC	KDM5A	comutational	599	62	109	35	3.10225	4.78491e-13
large_intestine	DNAH2	AKAP9	comutational	599	65	66	28	3.90956	5.25947e-13
large_intestine	DNAH8	ANK3	comutational	599	76	65	30	3.63765	5.44982e-13
large_intestine	DST	AKAP9	comutational	599	86	66	32	3.37703	7.63598e-13
large_intestine	NEB	DNAH11	comutational	599	87	117	44	2.58925	7.76408e-13
large_intestine	MDN1	ANK3	comutational	599	77	65	30	3.59041	8.35414e-13
large_intestine	RB1	CDH1	comutational	599	104	90	42	2.68782	8.45745e-13
large_intestine	RELN	AKAP9	comutational	599	81	66	31	3.47344	8.60105e-13
large_intestine	NF2	RB1	comutational	599	69	104	36	3.00502	9.51153e-13
large_intestine	DST	KIAA1109	comutational	599	86	63	31	3.42728	1.20171e-12
large_intestine	OR6C76	ZNF717	comutational	599	63	70	28	3.80317	1.22355e-12
large_intestine	RYR1	TRRAP	comutational	599	77	70	31	3.44508	1.22456e-12
large_intestine	DCHS2	KIAA1109	comutational	599	65	63	27	3.94945	1.22829e-12
large_intestine	MLL2	XIRP2	comutational	599	71	76	31	3.44125	1.28433e-12
large_intestine	AKAP9	HMCN1	comutational	599	66	93	33	3.22043	1.36986e-12
large_intestine	LRP2	Q9Y6V0-3	comutational	599	107	78	39	2.79907	1.41278e-12
large_intestine	OBSCN	PRKDC	comutational	599	107	78	39	2.79907	1.41278e-12
large_intestine	ZFHX4	KIAA1109	comutational	599	81	63	30	3.52146	1.47604e-12
large_intestine	CSMD3	DNAH2	comutational	599	132	65	39	2.72273	1.50114e-12
large_intestine	Q9Y6V0-3	GPR98	comutational	599	78	83	34	3.14581	1.60937e-12
large_intestine	RYR2	DNAH10	comutational	599	113	62	35	2.99244	1.73507e-12
large_intestine	MUC5AC	NBEA	comutational	599	62	72	28	3.75717	1.7482e-12
large_intestine	DNAH10	GPR98	comutational	599	62	83	30	3.49203	1.8591e-12
large_intestine	FBN2	KDM5A	comutational	599	61	109	34	3.06302	1.94859e-12
large_intestine	DNAH9	ANK3	comutational	599	64	65	27	3.88774	1.98028e-12
large_intestine	NBEA	ZFHX4	comutational	599	72	81	32	3.28669	2.23886e-12
large_intestine	MUC5AC	PRKDC	comutational	599	62	78	29	3.59202	2.28504e-12
large_intestine	MDN1	SACS	comutational	599	77	76	32	3.27546	2.59721e-12
large_intestine	MDN1	XIRP2	comutational	599	77	76	32	3.27546	2.59721e-12
large_intestine	MDN1	DNAH8	comutational	599	77	76	32	3.27546	2.59721e-12
large_intestine	MDN1	FAT4	comutational	599	77	121	41	2.63593	2.63611e-12
large_intestine	PTCH1	RB1	comutational	599	104	104	45	2.49214	2.74825e-12
large_intestine	NEFH	PTCH1	comutational	599	112	104	47	2.41698	2.75214e-12
large_intestine	TRRAP	DNAH11	comutational	599	70	117	38	2.77924	2.86402e-12
large_intestine	MACF1	GPR98	comutational	599	75	83	33	3.17542	2.89362e-12
large_intestine	OBSCN	RYR2	comutational	599	107	113	48	2.37797	3.04602e-12
large_intestine	MLL2	RYR3	comutational	599	71	83	32	3.25267	3.13593e-12
large_intestine	OBSCN	RYR3	comutational	599	107	83	40	2.69789	3.15449e-12
large_intestine	NEB	FAT4	comutational	599	87	121	44	2.50366	3.39004e-12
large_intestine	PKHD1	RYR2	comutational	599	76	113	39	2.72019	3.94842e-12
large_intestine	PTCH1	KIT	comutational	599	104	117	48	2.36292	4.00546e-12
large_intestine	MDN1	RYR1	comutational	599	77	77	32	3.23292	4.07595e-12
large_intestine	ZFHX4	FAT4	comutational	599	81	121	42	2.56688	4.31288e-12
large_intestine	MDN1	DNAH9	comutational	599	77	64	29	3.52496	4.32609e-12
large_intestine	DCHS2	FBN2	comutational	599	65	61	26	3.92787	4.55335e-12
large_intestine	COL6A6	DNAH9	comutational	599	62	64	26	3.9249	4.68003e-12
large_intestine	FBN2	HMCN1	comutational	599	61	93	31	3.27322	4.81388e-12
large_intestine	FAT4	HERC2	comutational	599	121	60	35	2.88774	4.90289e-12
large_intestine	NF2	ATM	comutational	599	69	174	46	2.29502	4.91291e-12
large_intestine	MACF1	FAT4	comutational	599	75	121	40	2.64022	5.08332e-12
large_intestine	NEB	ANK3	comutational	599	87	65	31	3.28364	5.26264e-12
large_intestine	MLH1	RB1	comutational	599	62	104	33	3.0656	5.69861e-12
large_intestine	MUC5AC	DST	comutational	599	62	86	30	3.37022	5.70693e-12
large_intestine	RELN	DMD	comutational	599	81	74	32	3.19786	5.82085e-12
large_intestine	MUC5AC	DNAH11	comutational	599	62	117	35	2.89013	5.8978e-12
large_intestine	DNAH2	HMCN1	comutational	599	65	93	32	3.17089	6.03506e-12
large_intestine	ZFHX4	GPR98	comutational	599	81	83	34	3.0293	6.36272e-12
large_intestine	MACF1	ABCA12	comutational	599	75	71	30	3.37465	6.74565e-12
large_intestine	ABCA13	COL6A6	comutational	599	70	62	27	3.7265	6.8372e-12
large_intestine	OBSCN	DNAH9	comutational	599	107	64	34	2.97401	6.89003e-12
large_intestine	ATM	ANK3	comutational	599	174	65	44	2.33033	7.25562e-12
large_intestine	COL12A1	KIAA1109	comutational	599	69	63	27	3.7205	7.25823e-12
large_intestine	MUC5AC	CACNA1E	comutational	599	62	65	26	3.86452	7.29808e-12
large_intestine	DNAH10	ANK3	comutational	599	62	65	26	3.86452	7.29808e-12
large_intestine	DNAH3	DNAH9	comutational	599	68	64	27	3.71622	7.57376e-12
large_intestine	MDN1	COL11A1	comutational	599	77	61	28	3.57079	7.9004e-12
large_intestine	SDK1	FBN2	comutational	599	77	61	28	3.57079	7.9004e-12
large_intestine	Q9Y6V0-3	NEB	comutational	599	78	87	34	3.00118	8.67098e-12
large_intestine	SACS	COL6A6	comutational	599	76	62	28	3.55942	8.92268e-12
large_intestine	XIRP2	COL6A6	comutational	599	76	62	28	3.55942	8.92268e-12
large_intestine	SYNE1	AKAP9	comutational	599	164	66	43	2.37962	9.02147e-12
large_intestine	DNAH8	FAT4	comutational	599	76	121	40	2.60548	9.12339e-12
large_intestine	GPR98	ANK3	comutational	599	83	65	30	3.33086	9.19389e-12
large_intestine	NF1	PTCH1	comutational	599	111	104	46	2.38687	9.7986e-12
large_intestine	NF1	RB1	comutational	599	111	104	46	2.38687	9.7986e-12
large_intestine	DNAH9	FAT4	comutational	599	64	121	36	2.78461	1.01806e-11
large_intestine	CSMD3	ANK3	comutational	599	132	65	38	2.65291	1.02983e-11
large_intestine	ABCA12	DNAH10	comutational	599	71	62	27	3.67401	1.0334e-11
large_intestine	LRP2	LRP1B	comutational	599	107	112	47	2.34922	1.05898e-11
large_intestine	Q9Y6V0-3	ANK3	comutational	599	78	65	29	3.42623	1.06109e-11
large_intestine	DNAH11	AKAP9	comutational	599	117	66	36	2.79254	1.09811e-11
large_intestine	MUC5AC	VPS13B	comutational	599	62	66	26	3.80596	1.12656e-11
large_intestine	AKAP9	LAMA1	comutational	599	66	62	26	3.80596	1.12656e-11
large_intestine	DNAH11	HERC2	comutational	599	117	60	34	2.90114	1.1291e-11
large_intestine	COL11A1	DNAH10	comutational	599	61	62	25	3.95955	1.14429e-11
large_intestine	COL11A1	LAMA1	comutational	599	61	62	25	3.95955	1.14429e-11
large_intestine	PRKDC	GPR98	comutational	599	78	83	33	3.05329	1.16087e-11
large_intestine	COL12A1	DNAH9	comutational	599	69	64	27	3.66236	1.16126e-11
large_intestine	ANK2	ANK3	comutational	599	73	65	28	3.53467	1.16266e-11
large_intestine	MDN1	AKAP9	comutational	599	77	66	29	3.41814	1.16339e-11
large_intestine	SYNE1	DNAH9	comutational	599	164	64	42	2.39691	1.17595e-11
large_intestine	CSMD3	DNAH3	comutational	599	132	68	39	2.60261	1.18077e-11
large_intestine	Q9Y6V0-3	RYR2	comutational	599	78	113	39	2.65044	1.19127e-11
large_intestine	BRCA2	ANK3	comutational	599	68	65	27	3.65905	1.20044e-11
large_intestine	MACF1	MDN1	comutational	599	75	77	31	3.21541	1.2552e-11
large_intestine	RYR2	COL6A6	comutational	599	113	62	34	2.90694	1.27511e-11
large_intestine	FAT2	KDM5A	comutational	599	64	109	34	2.91944	1.29476e-11
large_intestine	MDN1	DNAH10	comutational	599	77	62	28	3.5132	1.31481e-11
large_intestine	OBSCN	CSMD1	comutational	599	107	86	40	2.60378	1.4197e-11
large_intestine	CREBBP	DNAH8	comutational	599	81	76	32	3.11371	1.4524e-11
large_intestine	Q9Y6V0-3	TRRAP	comutational	599	78	70	30	3.29121	1.48417e-11
large_intestine	MLL2	NEB	comutational	599	71	87	32	3.10312	1.51183e-11
large_intestine	RYR3	AKAP9	comutational	599	83	66	30	3.28039	1.52475e-11
large_intestine	AKAP9	GPR98	comutational	599	66	83	30	3.28039	1.52475e-11
large_intestine	DST	LRP1B	comutational	599	86	112	41	2.54973	1.52606e-11
large_intestine	COL12A1	HERC2	comutational	599	69	60	26	3.76184	1.52831e-11
large_intestine	MUC5AC	GPR98	comutational	599	62	83	29	3.37563	1.53156e-11
large_intestine	DST	DNAH9	comutational	599	86	64	30	3.2649	1.65987e-11
large_intestine	MUC5AC	COL6A6	comutational	599	62	62	25	3.89568	1.79155e-11
large_intestine	DNAH2	FAT2	comutational	599	65	64	26	3.74375	1.81202e-11
large_intestine	COL12A1	DNAH2	comutational	599	69	65	27	3.60602	1.83706e-11
large_intestine	BRCA2	AKAP9	comutational	599	68	66	27	3.60361	1.88218e-11
large_intestine	DNAH11	GPR98	comutational	599	117	83	41	2.52899	1.90526e-11
large_intestine	LRRK2	DNAH3	comutational	599	71	68	28	3.4739	2.0056e-11
large_intestine	MACF1	RYR3	comutational	599	75	83	32	3.0792	2.08773e-11
large_intestine	MDN1	CREBBP	comutational	599	77	81	32	3.07327	2.26115e-11
large_intestine	TRRAP	HERC2	comutational	599	70	60	26	3.7081	2.28235e-11
large_intestine	ANK3	APOB	comutational	599	65	80	29	3.34058	2.29256e-11
large_intestine	SACS	DNAH9	comutational	599	76	64	28	3.44819	2.38636e-11
large_intestine	MDN1	NBEA	comutational	599	77	72	30	3.24134	2.44802e-11
large_intestine	RELN	FAT4	comutational	599	81	121	41	2.50576	2.51635e-11
large_intestine	MDN1	DNAH11	comutational	599	77	117	39	2.59307	2.61835e-11
large_intestine	ABCA12	DNAH9	comutational	599	71	64	27	3.5592	2.65611e-11
large_intestine	XIRP2	HERC2	comutational	599	76	60	27	3.54671	2.72087e-11
large_intestine	COL11A1	DNAH9	comutational	599	61	64	25	3.83581	2.72713e-11
large_intestine	DNAH9	FBN2	comutational	599	64	61	25	3.83581	2.72713e-11
large_intestine	DST	ANK3	comutational	599	86	65	30	3.21467	2.77251e-11
large_intestine	DCHS2	DNAH2	comutational	599	65	65	26	3.68615	2.80957e-11
large_intestine	COL12A1	AKAP9	comutational	599	69	66	27	3.55138	2.8748e-11
large_intestine	COL11A1	CSMD3	comutational	599	61	132	36	2.67809	2.91118e-11
large_intestine	PTCH1	CDH1	comutational	599	104	90	40	2.55983	3.01031e-11
large_intestine	OBSCN	HERC2	comutational	599	107	60	32	2.98567	3.09322e-11
large_intestine	DNAH9	LRP1B	comutational	599	64	112	34	2.84124	3.23189e-11
large_intestine	XIRP2	GPR98	comutational	599	76	83	32	3.03868	3.26834e-11
large_intestine	DNAH8	GPR98	comutational	599	76	83	32	3.03868	3.26834e-11
large_intestine	RELN	ANK3	comutational	599	81	65	29	3.29934	3.33363e-11
large_intestine	CREBBP	DNAH2	comutational	599	81	65	29	3.29934	3.33363e-11
large_intestine	ABCA12	EP300	comutational	599	71	60	26	3.65587	3.37991e-11
large_intestine	DNAH8	HMCN1	comutational	599	76	93	34	2.88144	3.45555e-11
large_intestine	ZFHX4	COL11A1	comutational	599	81	61	28	3.39445	3.49388e-11
large_intestine	RYR1	DNAH9	comutational	599	77	64	28	3.40341	3.50278e-11
large_intestine	FBN2	LRP1B	comutational	599	61	112	33	2.8933	3.5472e-11
large_intestine	AKAP9	FAT4	comutational	599	66	121	36	2.70023	3.59491e-11
large_intestine	NBEA	PRKDC	comutational	599	72	78	30	3.19979	3.67076e-11
large_intestine	NBEA	RYR3	comutational	599	72	83	31	3.10726	3.70064e-11
large_intestine	LOC652153	USH2A	comutational	599	95	99	40	2.54758	3.81193e-11
large_intestine	USH2A	HYDIN	comutational	599	99	95	40	2.54758	3.81193e-11
large_intestine	COL6A6	COL12A1	comutational	599	62	69	26	3.64049	3.91358e-11
large_intestine	NEB	COL12A1	comutational	599	87	69	31	3.09329	4.02275e-11
large_intestine	MACF1	AKAP9	comutational	599	75	66	28	3.38828	4.12777e-11
large_intestine	COL11A1	DNAH2	comutational	599	61	65	25	3.7768	4.14701e-11
large_intestine	DNAH2	FBN2	comutational	599	65	61	25	3.7768	4.14701e-11
large_intestine	DNAH9	GPR98	comutational	599	64	83	29	3.27014	4.23491e-11
large_intestine	DNAH10	DNAH9	comutational	599	62	64	25	3.77394	4.25357e-11
large_intestine	DCHS2	AKAP9	comutational	599	65	66	26	3.6303	4.31221e-11
large_intestine	LRP2	DMD	comutational	599	107	74	36	2.72342	4.32718e-11
large_intestine	SYNE1	COL11A1	comutational	599	164	61	40	2.39504	4.38144e-11
large_intestine	DST	DNAH10	comutational	599	86	62	29	3.25788	4.42923e-11
large_intestine	COL11A1	DNAH8	comutational	599	61	76	27	3.48857	4.45662e-11
large_intestine	DST	NEB	comutational	599	86	87	35	2.80206	4.48859e-11
large_intestine	NF2	PTCH1	comutational	599	69	104	34	2.83807	4.54729e-11
large_intestine	MGAM	COL12A1	comutational	599	72	69	28	3.37601	4.71559e-11
large_intestine	MACF1	MUC5AC	comutational	599	75	62	27	3.47806	4.96313e-11
large_intestine	MACF1	LAMA1	comutational	599	75	62	27	3.47806	4.96313e-11
large_intestine	MUC2	PTCH1	comutational	599	80	104	37	2.66382	5.27041e-11
large_intestine	RYR3	DST	comutational	599	83	86	34	2.85318	5.27628e-11
large_intestine	ZFHX4	AKAP9	comutational	599	81	66	29	3.24935	5.39081e-11
large_intestine	CREBBP	HMCN1	comutational	599	81	93	35	2.78309	5.50488e-11
large_intestine	COL6A3	ANK3	comutational	599	77	65	28	3.35105	5.61336e-11
large_intestine	MACF1	DNAH8	comutational	599	75	76	30	3.15263	5.92205e-11
large_intestine	DNAH8	AKAP9	comutational	599	76	66	28	3.3437	6.08178e-11
large_intestine	NEB	DNAH10	comutational	599	87	62	29	3.22043	6.23439e-11
large_intestine	COL11A1	AKAP9	comutational	599	61	66	25	3.71957	6.24627e-11
large_intestine	BRCA2	DNAH9	comutational	599	68	64	26	3.57858	6.40114e-11
large_intestine	MDN1	FBN2	comutational	599	77	61	27	3.44326	6.43657e-11
large_intestine	RYR1	FBN2	comutational	599	77	61	27	3.44326	6.43657e-11
large_intestine	MUC5AC	ANK3	comutational	599	62	65	25	3.71588	6.45592e-11
large_intestine	DNAH10	DNAH2	comutational	599	62	65	25	3.71588	6.45592e-11
large_intestine	DNAH2	LAMA1	comutational	599	65	62	25	3.71588	6.45592e-11
large_intestine	DNAH5	DNAH9	comutational	599	108	64	33	2.85981	6.46171e-11
large_intestine	MLL3	COL12A1	comutational	599	83	69	30	3.13777	6.46406e-11
large_intestine	NEB	AKAP9	comutational	599	87	66	30	3.12957	6.50685e-11
large_intestine	NF2	NF1	comutational	599	69	111	35	2.7373	6.5424e-11
large_intestine	MDN1	KDM5A	comutational	599	77	109	37	2.64065	6.54866e-11
large_intestine	CACNA1E	GPR98	comutational	599	65	83	29	3.21983	6.90575e-11
large_intestine	Q9Y6V0-3	COL12A1	comutational	599	78	69	29	3.22761	6.93456e-11
large_intestine	DNAH10	FAT3	comutational	599	62	76	27	3.4323	7.20626e-11
large_intestine	LRP2	FAT4	comutational	599	107	121	48	2.22075	7.4149e-11
large_intestine	PRKDC	RYR3	comutational	599	78	83	32	2.96077	7.78571e-11
large_intestine	RYR2	CACNA1E	comutational	599	113	65	34	2.77277	7.81949e-11
large_intestine	USH2A	AKAP9	comutational	599	99	66	32	2.93358	7.82707e-11
large_intestine	ATM	EPHA3	comutational	599	174	68	44	2.22752	7.97301e-11
large_intestine	OBSCN	DST	comutational	599	107	86	39	2.53869	8.02767e-11
large_intestine	MLL2	LAMA1	comutational	599	71	62	26	3.53794	8.58895e-11
large_intestine	DST	DNAH11	comutational	599	86	117	41	2.44077	8.64937e-11
large_intestine	DNAH9	KDM5A	comutational	599	64	109	33	2.83357	8.70526e-11
large_intestine	SACS	DNAH11	comutational	599	76	117	38	2.55983	8.84599e-11
large_intestine	FREM2	LRP1B	comutational	599	69	112	35	2.71286	8.87808e-11
large_intestine	MDN1	MUC17	comutational	599	77	66	28	3.30028	8.89229e-11
large_intestine	RYR1	AKAP9	comutational	599	77	66	28	3.30028	8.89229e-11
large_intestine	XIRP2	FAT3	comutational	599	76	76	30	3.11115	8.95984e-11
large_intestine	DNAH8	FAT3	comutational	599	76	76	30	3.11115	8.95984e-11
large_intestine	DNAH11	HMCN1	comutational	599	117	93	43	2.36715	8.98796e-11
large_intestine	NBEA	OBSCN	comutational	599	72	107	35	2.72131	9.29367e-11
large_intestine	MGAM	AKAP9	comutational	599	72	66	27	3.40341	9.70233e-11
large_intestine	MUC5AC	AKAP9	comutational	599	62	66	25	3.65958	9.70553e-11
large_intestine	DNAH10	AKAP9	comutational	599	62	66	25	3.65958	9.70553e-11
large_intestine	DCHS2	DNAH3	comutational	599	65	68	26	3.52353	9.86828e-11
large_intestine	RELN	XIRP2	comutational	599	81	76	31	3.01641	9.91191e-11
large_intestine	OBSCN	DNAH10	comutational	599	107	62	32	2.88936	1.00806e-10
large_intestine	NEB	KIAA1109	comutational	599	87	63	29	3.16931	1.03546e-10
large_intestine	MDN1	COL6A6	comutational	599	77	62	27	3.38773	1.03876e-10
large_intestine	XIRP2	LRP1B	comutational	599	76	112	37	2.60374	1.04182e-10
large_intestine	DST	DNAH8	comutational	599	86	76	32	2.93268	1.04275e-10
large_intestine	RYR3	DNAH11	comutational	599	83	117	40	2.46731	1.0519e-10
large_intestine	MLL2	FAT4	comutational	599	71	121	37	2.57979	1.11123e-10
large_intestine	MGAM	DST	comutational	599	72	86	31	2.99887	1.13715e-10
large_intestine	DST	HERC2	comutational	599	86	60	28	3.25039	1.16811e-10
large_intestine	PRKDC	RB1	comutational	599	78	104	36	2.65828	1.17047e-10
large_intestine	OBSCN	COL12A1	comutational	599	107	69	34	2.7585	1.17422e-10
large_intestine	RYR2	DST	comutational	599	113	86	40	2.46553	1.18998e-10
large_intestine	ATM	LIG1	comutational	599	174	64	42	2.25916	1.22417e-10
large_intestine	DNAH2	FAT4	comutational	599	65	121	35	2.66561	1.22614e-10
large_intestine	MUC17	CSMD3	comutational	599	66	132	37	2.54396	1.23594e-10
large_intestine	MUC5AC	FAT4	comutational	599	62	121	34	2.71474	1.2403e-10
large_intestine	DNAH10	FAT4	comutational	599	62	121	34	2.71474	1.2403e-10
large_intestine	BRCA2	KDM5A	comutational	599	68	109	34	2.74771	1.26912e-10
large_intestine	XIRP2	COL6A3	comutational	599	76	77	30	3.07075	1.344e-10
large_intestine	RB1	VHL	comutational	599	104	82	37	2.59885	1.35415e-10
large_intestine	DNAH11	DNAH9	comutational	599	117	64	34	2.71982	1.3726e-10
large_intestine	RYR2	AKAP9	comutational	599	113	66	34	2.73076	1.38261e-10
large_intestine	LRP2	AKAP9	comutational	599	107	66	33	2.79907	1.45717e-10
large_intestine	COL12A1	ANK3	comutational	599	69	65	26	3.47246	1.47244e-10
large_intestine	Q9Y6V0-3	DNAH10	comutational	599	78	62	27	3.34429	1.48688e-10
large_intestine	MUC5AC	ATM	comutational	599	62	174	41	2.27651	1.49751e-10
large_intestine	ATM	COL6A6	comutational	599	174	62	41	2.27651	1.49751e-10
large_intestine	NEB	DNAH8	comutational	599	87	76	32	2.89897	1.51349e-10
large_intestine	SYNE1	DNAH2	comutational	599	164	65	41	2.30385	1.53879e-10
large_intestine	COL11A1	KIAA1109	comutational	599	61	63	24	3.74083	1.55588e-10
large_intestine	MLL2	CTNNB1	comutational	599	71	99	33	2.81221	1.56619e-10
large_intestine	MUC5AC	DNAH10	comutational	599	62	62	24	3.73985	1.56869e-10
large_intestine	MUC16	MUC5AC	comutational	599	136	62	36	2.5574	1.6013e-10
large_intestine	RYR1	DST	comutational	599	77	86	32	2.89459	1.60709e-10
large_intestine	DST	KDM5A	comutational	599	86	109	39	2.49211	1.61189e-10
large_intestine	NEB	HERC2	comutational	599	87	60	28	3.21303	1.6197e-10
large_intestine	MDN1	KIAA1109	comutational	599	77	63	27	3.33395	1.65587e-10
large_intestine	MUC4	ZNF717	comutational	599	157	70	42	2.28917	1.69927e-10
large_intestine	LOC652153	PRKDC	comutational	599	95	78	34	2.74845	1.78431e-10
large_intestine	PRKDC	HYDIN	comutational	599	78	95	34	2.74845	1.78431e-10
large_intestine	DNAH10	KDM5A	comutational	599	62	109	32	2.83634	1.79723e-10
large_intestine	DNAH8	DNAH9	comutational	599	76	64	27	3.32504	1.81672e-10
large_intestine	MUC16	ANK3	comutational	599	136	65	37	2.50713	1.87139e-10
large_intestine	DST	COL11A1	comutational	599	86	61	28	3.1971	1.93655e-10
large_intestine	LRP2	MDN1	comutational	599	107	77	36	2.61731	1.94972e-10
large_intestine	MDN1	OBSCN	comutational	599	77	107	36	2.61731	1.94972e-10
large_intestine	OBSCN	RP1L1	comutational	599	107	77	36	2.61731	1.94972e-10
large_intestine	DCHS2	DST	comutational	599	65	86	29	3.10751	1.96194e-10
large_intestine	DST	CACNA1E	comutational	599	86	65	29	3.10751	1.96194e-10
large_intestine	MACF1	DCHS2	comutational	599	75	65	27	3.31754	1.96414e-10
large_intestine	MACF1	CACNA1E	comutational	599	75	65	27	3.31754	1.96414e-10
large_intestine	RELN	CSMD2	comutational	599	81	69	29	3.10807	2.12775e-10
large_intestine	ZFHX4	COL12A1	comutational	599	81	69	29	3.10807	2.12775e-10
large_intestine	CREBBP	FREM2	comutational	599	81	69	29	3.10807	2.12775e-10
large_intestine	MUC5AC	BRCA2	comutational	599	62	68	25	3.55194	2.1347e-10
large_intestine	RYR3	XIRP2	comutational	599	83	76	31	2.94372	2.1367e-10
large_intestine	FAT3	GPR98	comutational	599	76	83	31	2.94372	2.1367e-10
large_intestine	XIRP2	HMCN1	comutational	599	76	93	33	2.79669	2.14065e-10
large_intestine	FAT3	HERC2	comutational	599	76	60	26	3.41535	2.14323e-10
large_intestine	MUC17	COL12A1	comutational	599	66	69	26	3.41985	2.24266e-10
large_intestine	PRKDC	CREBBP	comutational	599	78	81	31	2.93906	2.27057e-10
large_intestine	XIRP2	KDM5A	comutational	599	76	109	36	2.60309	2.2728e-10
large_intestine	DCHS2	ANK3	comutational	599	65	65	25	3.54438	2.28698e-10
large_intestine	NEFH	CRIPAK	comutational	599	112	61	32	2.80562	2.3471e-10
large_intestine	OBSCN	CREBBP	comutational	599	107	81	37	2.55717	2.35208e-10
large_intestine	DNAH10	KIAA1109	comutational	599	62	63	24	3.68049	2.36328e-10
large_intestine	CACNA1E	DNAH11	comutational	599	65	117	34	2.67798	2.44737e-10
large_intestine	DNAH11	ANK3	comutational	599	117	65	34	2.67798	2.44737e-10
large_intestine	PRKDC	DNAH11	comutational	599	78	117	38	2.49419	2.4827e-10
large_intestine	PRKDC	KIT	comutational	599	78	117	38	2.49419	2.4827e-10
large_intestine	MGAM	Q9Y6V0-3	comutational	599	72	78	29	3.09313	2.53529e-10
large_intestine	SACS	CSMD3	comutational	599	76	132	40	2.38836	2.5367e-10
large_intestine	NF1	VHL	comutational	599	111	82	38	2.50077	2.60556e-10
large_intestine	MLL3	RELN	comutational	599	83	81	32	2.85111	2.67871e-10
large_intestine	CACNA1E	NEB	comutational	599	65	87	29	3.07179	2.74517e-10
large_intestine	RYR3	DNAH3	comutational	599	83	68	29	3.07778	2.78678e-10
large_intestine	SACS	DNAH2	comutational	599	76	65	27	3.27389	2.83529e-10
large_intestine	XIRP2	ERBB4	comutational	599	76	65	27	3.27389	2.83529e-10
large_intestine	XIRP2	ANK3	comutational	599	76	65	27	3.27389	2.83529e-10
large_intestine	USH2A	XIRP2	comutational	599	99	76	34	2.7068	2.83728e-10
large_intestine	TRRAP	COL11A1	comutational	599	70	61	25	3.50703	2.94293e-10
large_intestine	XIRP2	FAT4	comutational	599	76	121	38	2.47521	2.97776e-10
large_intestine	MDN1	PRKDC	comutational	599	77	78	30	2.99201	2.98714e-10
large_intestine	DST	ABCA13	comutational	599	86	70	30	2.98505	2.99306e-10
large_intestine	MLL3	DNAH9	comutational	599	83	64	28	3.15738	3.02149e-10
large_intestine	RYR3	DNAH9	comutational	599	83	64	28	3.15738	3.02149e-10
large_intestine	MDN1	HERC2	comutational	599	77	60	26	3.371	3.03513e-10
large_intestine	MUC16	KIAA1109	comutational	599	136	63	36	2.51681	3.06386e-10
large_intestine	DNAH10	FREM2	comutational	599	62	69	25	3.50047	3.12523e-10
large_intestine	DST	VPS13B	comutational	599	86	66	29	3.06043	3.14142e-10
large_intestine	LRP2	PRKDC	comutational	599	107	78	36	2.58375	3.14561e-10
large_intestine	MUC17	SYNE1	comutational	599	66	164	41	2.26894	3.15458e-10
large_intestine	ABCA12	ANK3	comutational	599	71	65	26	3.37465	3.19444e-10
large_intestine	OBSCN	ABCA12	comutational	599	107	71	34	2.6808	3.29409e-10
large_intestine	MDN1	FREM2	comutational	599	77	69	28	3.15679	3.31298e-10
large_intestine	VPS13B	DNAH2	comutational	599	66	65	25	3.49068	3.41854e-10
large_intestine	CACNA1E	AKAP9	comutational	599	65	66	25	3.49068	3.41854e-10
large_intestine	TRRAP	XIRP2	comutational	599	70	76	28	3.15263	3.46935e-10
large_intestine	CSMD3	DNAH10	comutational	599	132	62	35	2.56171	3.53189e-10
large_intestine	ANK3	LRP1B	comutational	599	65	112	33	2.71525	3.62049e-10
large_intestine	LRP2	KDM5A	comutational	599	107	109	44	2.2598	3.80071e-10
large_intestine	COL12A1	DNAH11	comutational	599	69	117	35	2.59693	3.84527e-10
large_intestine	MACF1	SACS	comutational	599	75	76	29	3.04754	3.97902e-10
large_intestine	OBSCN	BRCA2	comutational	599	107	68	33	2.71674	4.18525e-10
large_intestine	NEB	COL6A6	comutational	599	87	62	28	3.10938	4.37352e-10
large_intestine	MDN1	CSMD3	comutational	599	77	132	40	2.35734	4.37997e-10
large_intestine	MUC16	Q9Y6V0-3	comutational	599	136	78	41	2.31514	4.53419e-10
large_intestine	MUC16	RELN	comutational	599	136	81	42	2.28377	4.58741e-10
large_intestine	MUC16	ZFHX4	comutational	599	136	81	42	2.28377	4.58741e-10
large_intestine	MGAM	DNAH2	comutational	599	72	65	26	3.32778	4.64752e-10
large_intestine	MGAM	ANK3	comutational	599	72	65	26	3.32778	4.64752e-10
large_intestine	DNAH11	KIAA1109	comutational	599	117	63	33	2.68173	4.68825e-10
large_intestine	RB1	KIT	comutational	599	104	117	45	2.21524	4.75905e-10
large_intestine	CSMD2	KIAA1109	comutational	599	69	63	25	3.4449	4.77646e-10
large_intestine	DCHS2	RYR3	comutational	599	65	83	28	3.1088	4.78543e-10
large_intestine	RYR3	ANK3	comutational	599	83	65	28	3.1088	4.78543e-10
large_intestine	MLL2	AKAP9	comutational	599	71	66	26	3.32352	4.84671e-10
large_intestine	XIRP2	KIT	comutational	599	76	117	37	2.49247	4.85153e-10
large_intestine	DNAH11	DNAH8	comutational	599	117	76	37	2.49247	4.85153e-10
large_intestine	DNAH9	EPHA3	comutational	599	64	68	25	3.44095	4.95388e-10
large_intestine	DNAH11	Q5T669	comutational	599	117	60	32	2.73048	5.0021e-10
large_intestine	VPS13B	AKAP9	comutational	599	66	66	25	3.43779	5.10022e-10
large_intestine	ANK3	LAMA1	comutational	599	65	62	24	3.56725	5.21215e-10
large_intestine	LRP2	ANK3	comutational	599	107	65	32	2.756	5.22888e-10
large_intestine	DNAH9	KIAA1109	comutational	599	64	63	24	3.56548	5.29202e-10
large_intestine	SACS	LAMA1	comutational	599	76	62	26	3.30518	5.34247e-10
large_intestine	XIRP2	DNAH10	comutational	599	76	62	26	3.30518	5.34247e-10
large_intestine	COL6A6	FAT3	comutational	599	62	76	26	3.30518	5.34247e-10
large_intestine	MGAM	OBSCN	comutational	599	72	107	34	2.64356	5.40989e-10
large_intestine	SYNE1	LAMA1	comutational	599	164	62	39	2.2975	5.59445e-10
large_intestine	PRKDC	DNAH2	comutational	599	78	65	27	3.18994	5.78221e-10
large_intestine	MLL3	OBSCN	comutational	599	83	107	37	2.49555	5.84552e-10
large_intestine	RYR3	GPR98	comutational	599	83	83	32	2.78241	5.8596e-10
large_intestine	MACF1	NEB	comutational	599	75	87	31	2.84582	6.01689e-10
large_intestine	MDN1	VPS13B	comutational	599	77	66	27	3.18241	6.26062e-10
large_intestine	OBSCN	COL6A6	comutational	599	107	62	31	2.79907	6.41396e-10
large_intestine	LRP2	NEB	comutational	599	107	87	38	2.44516	6.58947e-10
large_intestine	RYR3	ABCA13	comutational	599	83	70	29	2.98985	6.68398e-10
large_intestine	HMCN1	KDM5A	comutational	599	93	109	40	2.36362	6.78268e-10
large_intestine	DNAH5	ERBB4	comutational	599	108	65	32	2.73048	6.95254e-10
large_intestine	TAF1L	NEB	comutational	599	63	87	28	3.06003	7.04397e-10
large_intestine	NBEA	DST	comutational	599	72	86	30	2.90213	7.17045e-10
large_intestine	CREBBP	CSMD3	comutational	599	81	132	41	2.29695	7.2071e-10
large_intestine	SYNE1	EP400	comutational	599	164	60	38	2.31321	7.37308e-10
large_intestine	DNAH9	APOB	comutational	599	64	80	27	3.15879	7.41046e-10
large_intestine	VPS13B	GPR98	comutational	599	66	83	28	3.0617	7.49192e-10
large_intestine	MDN1	LAMA1	comutational	599	77	62	26	3.26225	7.53651e-10
large_intestine	COL6A6	FAT4	comutational	599	62	121	33	2.6349	7.54384e-10
large_intestine	MDN1	ABCA12	comutational	599	77	71	28	3.06786	7.5736e-10
large_intestine	MACF1	CSMD3	comutational	599	75	132	39	2.3597	7.58325e-10
large_intestine	MUC16	XIRP2	comutational	599	136	76	40	2.31811	7.63555e-10
large_intestine	COL6A6	AKAP9	comutational	599	62	66	24	3.5132	7.63592e-10
large_intestine	DNAH2	KIAA1109	comutational	599	65	63	24	3.51062	7.80778e-10
large_intestine	ANK3	KIAA1109	comutational	599	65	63	24	3.51062	7.80778e-10
large_intestine	LOC652153	COL6A6	comutational	599	95	62	29	2.94924	7.89864e-10
large_intestine	COL6A6	HYDIN	comutational	599	62	95	29	2.94924	7.89864e-10
large_intestine	RYR1	DNAH11	comutational	599	77	117	37	2.4601	7.95966e-10
large_intestine	OBSCN	USH2A	comutational	599	107	99	41	2.31842	8.02373e-10
large_intestine	OBSCN	CTNNB1	comutational	599	107	99	41	2.31842	8.02373e-10
large_intestine	MUC5AC	RYR3	comutational	599	62	83	27	3.14283	8.10151e-10
large_intestine	RYR3	DNAH10	comutational	599	83	62	27	3.14283	8.10151e-10
large_intestine	COL6A6	GPR98	comutational	599	62	83	27	3.14283	8.10151e-10
large_intestine	HERC2	APOB	comutational	599	60	80	26	3.24458	8.29066e-10
large_intestine	MDN1	FAT3	comutational	599	77	76	29	2.96839	8.62261e-10
large_intestine	Q9Y6V0-3	AKAP9	comutational	599	78	66	27	3.14161	8.89183e-10
large_intestine	COL11A1	DNAH11	comutational	599	61	117	32	2.68572	8.92455e-10
large_intestine	PKHD1	NEB	comutational	599	76	87	31	2.80838	9.11923e-10
large_intestine	XIRP2	NEB	comutational	599	76	87	31	2.80838	9.11923e-10
large_intestine	SDK1	LRP1B	comutational	599	77	112	36	2.50046	9.30294e-10
large_intestine	NBEA	DNAH10	comutational	599	72	62	25	3.35461	9.34643e-10
large_intestine	MUC16	DNAH10	comutational	599	136	62	35	2.48636	9.37751e-10
large_intestine	RYR2	NEB	comutational	599	113	87	39	2.37626	9.52763e-10
large_intestine	DMD	DNAH2	comutational	599	74	65	26	3.23784	9.61119e-10
large_intestine	SACS	DNAH3	comutational	599	76	68	27	3.12945	1.01148e-09
large_intestine	RELN	DNAH9	comutational	599	81	64	27	3.11979	1.03591e-09
large_intestine	CREBBP	DNAH9	comutational	599	81	64	27	3.11979	1.03591e-09
large_intestine	MUC5AC	Q9Y6V0-3	comutational	599	62	78	26	3.22043	1.05613e-09
large_intestine	Q9Y6V0-3	COL6A6	comutational	599	78	62	26	3.22043	1.05613e-09
large_intestine	MACF1	COL12A1	comutational	599	75	69	27	3.12522	1.05787e-09
large_intestine	DNAH2	FREM2	comutational	599	65	69	25	3.33891	1.08201e-09
large_intestine	MLL2	Q9Y6V0-3	comutational	599	71	78	28	3.02853	1.08841e-09
large_intestine	MLL2	PRKDC	comutational	599	71	78	28	3.02853	1.08841e-09
large_intestine	Q9Y6V0-3	ABCA12	comutational	599	78	71	28	3.02853	1.08841e-09
large_intestine	LRP2	KIAA1109	comutational	599	107	63	31	2.75464	1.09097e-09
large_intestine	USH2A	GPR98	comutational	599	99	83	35	2.55142	1.10818e-09
large_intestine	MLL3	KDM5A	comutational	599	83	109	37	2.44976	1.11432e-09
large_intestine	MLH1	CDH1	comutational	599	62	90	28	3.00573	1.11553e-09
large_intestine	NEB	DNAH9	comutational	599	87	64	28	3.01221	1.12028e-09
large_intestine	RELN	HERC2	comutational	599	81	60	26	3.20453	1.14473e-09
large_intestine	DNAH9	HMCN1	comutational	599	64	93	29	2.91851	1.14718e-09
large_intestine	DNAH2	DNAH9	comutational	599	65	64	24	3.45577	1.15832e-09
large_intestine	FAT2	ANK3	comutational	599	64	65	24	3.45577	1.15832e-09
large_intestine	RYR2	ABCA13	comutational	599	113	70	34	2.57472	1.15938e-09
large_intestine	DNAH5	AKAP9	comutational	599	108	66	32	2.68911	1.16485e-09
large_intestine	RYR1	KIAA1109	comutational	599	77	63	26	3.21047	1.16689e-09
large_intestine	RELN	NEB	comutational	599	81	87	32	2.72002	1.1911e-09
large_intestine	ZFHX4	NEB	comutational	599	81	87	32	2.72002	1.1911e-09
large_intestine	CSMD3	DNAH9	comutational	599	132	64	35	2.48165	1.19505e-09
large_intestine	DNAH8	KDM5A	comutational	599	76	109	35	2.53078	1.23131e-09
large_intestine	XIRP2	CSMD3	comutational	599	76	132	39	2.32865	1.29026e-09
large_intestine	CSMD3	FAT3	comutational	599	132	76	39	2.32865	1.29026e-09
large_intestine	RYR3	FAT3	comutational	599	83	76	30	2.84876	1.29758e-09
large_intestine	DST	FBN2	comutational	599	86	61	27	3.08292	1.31529e-09
large_intestine	MDN1	NEB	comutational	599	77	87	31	2.77191	1.3696e-09
large_intestine	Q9Y6V0-3	CREBBP	comutational	599	78	81	30	2.84425	1.3733e-09
large_intestine	ZFHX4	CSMD2	comutational	599	81	69	28	3.00089	1.37609e-09
large_intestine	TRRAP	APOB	comutational	599	70	80	28	2.995	1.47088e-09
large_intestine	LRRK2	DNAH9	comutational	599	71	64	25	3.29555	1.49979e-09
large_intestine	DNAH8	FREM2	comutational	599	76	69	27	3.0841	1.51519e-09
large_intestine	COL11A1	COL12A1	comutational	599	61	69	24	3.41554	1.52023e-09
large_intestine	MUC16	Q5T669	comutational	599	136	60	34	2.49583	1.52362e-09
large_intestine	SACS	HERC2	comutational	599	76	60	25	3.28399	1.54708e-09
large_intestine	DNAH11	LAMA1	comutational	599	117	62	32	2.6424	1.56401e-09
large_intestine	DNAH3	LAMA1	comutational	599	68	62	24	3.40987	1.59761e-09
large_intestine	RELN	DNAH2	comutational	599	81	65	27	3.07179	1.60099e-09
large_intestine	ZFHX4	DNAH2	comutational	599	81	65	27	3.07179	1.60099e-09
large_intestine	ZFHX4	ANK3	comutational	599	81	65	27	3.07179	1.60099e-09
large_intestine	CREBBP	ERBB4	comutational	599	81	65	27	3.07179	1.60099e-09
large_intestine	CSMD2	AKAP9	comutational	599	69	66	25	3.28832	1.60503e-09
large_intestine	RYR2	DNAH9	comutational	599	113	64	32	2.65044	1.62006e-09
large_intestine	Q9Y6V0-3	KIAA1109	comutational	599	78	63	26	3.16931	1.63205e-09
large_intestine	MUC17	DNAH9	comutational	599	66	64	24	3.40341	1.69053e-09
large_intestine	VPS13B	DNAH9	comutational	599	66	64	24	3.40341	1.69053e-09
large_intestine	AKAP9	FAT2	comutational	599	66	64	24	3.40341	1.69053e-09
large_intestine	NALCN	DNAH2	comutational	599	60	65	23	3.53256	1.75502e-09
large_intestine	CACNA1E	HERC2	comutational	599	65	60	23	3.53256	1.75502e-09
large_intestine	MDN1	FAT2	comutational	599	77	64	26	3.16031	1.7868e-09
large_intestine	RELN	COL11A1	comutational	599	81	61	26	3.15199	1.80074e-09
large_intestine	CREBBP	COL11A1	comutational	599	81	61	26	3.15199	1.80074e-09
large_intestine	MGAM	DNAH11	comutational	599	72	117	35	2.48872	1.81586e-09
large_intestine	LRP2	DNAH9	comutational	599	107	64	31	2.71159	1.82756e-09
large_intestine	DST	CSMD3	comutational	599	86	132	42	2.21617	1.82768e-09
large_intestine	RYR3	FAT4	comutational	599	83	121	39	2.3261	1.83203e-09
large_intestine	ERBB4	HMCN1	comutational	599	65	93	29	2.87361	1.83383e-09
large_intestine	LRP2	MLL2	comutational	599	107	71	33	2.60195	1.83906e-09
large_intestine	MACF1	LRP1B	comutational	599	75	112	35	2.49583	1.87388e-09
large_intestine	COL12A1	HMCN1	comutational	599	69	93	30	2.80037	1.91338e-09
large_intestine	XIRP2	DNAH2	comutational	599	76	65	26	3.15263	1.93022e-09
large_intestine	DNAH2	DNAH8	comutational	599	65	76	26	3.15263	1.93022e-09
large_intestine	MUC16	COL12A1	comutational	599	136	69	37	2.36179	2.03702e-09
large_intestine	MACF1	VPS13B	comutational	599	75	66	26	3.14626	2.05787e-09
large_intestine	MLL3	NF1	comutational	599	83	111	37	2.40562	2.08344e-09
large_intestine	MGAM	DNAH9	comutational	599	72	64	25	3.24978	2.13596e-09
large_intestine	COL6A3	CSMD3	comutational	599	77	132	39	2.29841	2.16495e-09
large_intestine	ATM	COL11A1	comutational	599	174	61	39	2.20096	2.21341e-09
large_intestine	LRRK2	DNAH2	comutational	599	71	65	25	3.24485	2.23751e-09
large_intestine	LRRK2	ANK3	comutational	599	71	65	25	3.24485	2.23751e-09
large_intestine	MLL2	ANK3	comutational	599	71	65	25	3.24485	2.23751e-09
large_intestine	ABCA12	DNAH2	comutational	599	71	65	25	3.24485	2.23751e-09
large_intestine	MUC5AC	COL12A1	comutational	599	62	69	24	3.36045	2.28299e-09
large_intestine	DNAH5	HMCN1	comutational	599	108	93	39	2.32587	2.28819e-09
large_intestine	TRRAP	AKAP9	comutational	599	70	66	25	3.24134	2.31278e-09
large_intestine	MLL2	TRRAP	comutational	599	71	70	26	3.1336	2.33713e-09
large_intestine	LOC652153	XIRP2	comutational	599	95	76	32	2.65485	2.37342e-09
large_intestine	XIRP2	HYDIN	comutational	599	76	95	32	2.65485	2.37342e-09
large_intestine	NF2	MUC4	comutational	599	69	157	40	2.21176	2.38502e-09
large_intestine	PKHD1	FBN2	comutational	599	76	61	25	3.23016	2.38503e-09
large_intestine	XIRP2	COL11A1	comutational	599	76	61	25	3.23016	2.38503e-09
large_intestine	DNAH8	FBN2	comutational	599	76	61	25	3.23016	2.38503e-09
large_intestine	FAT3	FBN2	comutational	599	76	61	25	3.23016	2.38503e-09
large_intestine	DST	HMCN1	comutational	599	86	93	34	2.54639	2.42318e-09
large_intestine	CREBBP	AKAP9	comutational	599	81	66	27	3.02525	2.44756e-09
large_intestine	DNAH10	LRP1B	comutational	599	62	112	31	2.67411	2.45711e-09
large_intestine	MACF1	XIRP2	comutational	599	75	76	28	2.94246	2.47458e-09
large_intestine	MUC17	DNAH2	comutational	599	66	65	24	3.35105	2.47999e-09
large_intestine	MUC17	ANK3	comutational	599	66	65	24	3.35105	2.47999e-09
large_intestine	AKAP9	ANK3	comutational	599	66	65	24	3.35105	2.47999e-09
large_intestine	DNAH11	FAT3	comutational	599	117	76	36	2.4251	2.492e-09
large_intestine	VPS13B	HERC2	comutational	599	66	60	23	3.47904	2.51657e-09
large_intestine	MACF1	CREBBP	comutational	599	75	81	29	2.85942	2.52232e-09
large_intestine	RYR3	NEB	comutational	599	83	87	32	2.65448	2.5633e-09
large_intestine	NEB	GPR98	comutational	599	87	83	32	2.65448	2.5633e-09
large_intestine	FBN2	ANK3	comutational	599	61	65	23	3.47465	2.60878e-09
large_intestine	MACF1	COL6A6	comutational	599	75	62	25	3.22043	2.61539e-09
large_intestine	MUC5AC	DNAH9	comutational	599	62	64	23	3.47203	2.66561e-09
large_intestine	DCHS2	RYR1	comutational	599	65	77	26	3.11169	2.70712e-09
large_intestine	CREBBP	DNAH10	comutational	599	81	62	26	3.10115	2.79866e-09
large_intestine	MGAM	HERC2	comutational	599	72	60	24	3.32778	2.82607e-09
large_intestine	COL12A1	LRP1B	comutational	599	69	112	33	2.55784	2.86847e-09
large_intestine	VPS13B	DNAH8	comutational	599	66	76	26	3.10486	2.90036e-09
large_intestine	OBSCN	GPR98	comutational	599	107	83	36	2.4281	2.93492e-09
large_intestine	COL11A1	HERC2	comutational	599	61	60	22	3.60055	2.99753e-09
large_intestine	FBN2	HERC2	comutational	599	61	60	22	3.60055	2.99753e-09
large_intestine	OBSCN	DCHS2	comutational	599	107	65	31	2.66988	3.01712e-09
large_intestine	OBSCN	CACNA1E	comutational	599	107	65	31	2.66988	3.01712e-09
large_intestine	RYR3	CACNA1E	comutational	599	83	65	27	2.99778	3.05938e-09
large_intestine	DNAH2	GPR98	comutational	599	65	83	27	2.99778	3.05938e-09
large_intestine	RELN	ABCA12	comutational	599	81	71	28	2.91636	3.09649e-09
large_intestine	MUC16	DNAH9	comutational	599	136	64	35	2.40866	3.11837e-09
large_intestine	NF2	TEN1	comutational	599	69	89	29	2.82869	3.16407e-09
large_intestine	ABCA12	KDM5A	comutational	599	71	109	33	2.55421	3.25562e-09
large_intestine	MUC2	KIT	comutational	599	80	117	37	2.36784	3.27504e-09
large_intestine	LRRK2	FAT3	comutational	599	71	76	27	2.99722	3.30766e-09
large_intestine	LOC652153	DNAH2	comutational	599	95	65	29	2.81312	3.31523e-09
large_intestine	DNAH2	HYDIN	comutational	599	65	95	29	2.81312	3.31523e-09
large_intestine	COL11A1	GPR98	comutational	599	61	83	26	3.07604	3.36066e-09
large_intestine	TAF1L	COL12A1	comutational	599	63	69	24	3.30711	3.39397e-09
large_intestine	FREM2	KIAA1109	comutational	599	69	63	24	3.30711	3.39397e-09
large_intestine	CREBBP	FAT4	comutational	599	81	121	38	2.32242	3.43656e-09
large_intestine	ABCA13	DNAH11	comutational	599	70	117	34	2.48669	3.47901e-09
large_intestine	OBSCN	XIRP2	comutational	599	107	76	34	2.50443	3.49136e-09
large_intestine	OBSCN	FAT3	comutational	599	107	76	34	2.50443	3.49136e-09
large_intestine	MACF1	RYR1	comutational	599	75	77	28	2.90424	3.55461e-09
large_intestine	SACS	FAT3	comutational	599	76	76	28	2.90374	3.575e-09
large_intestine	LOC652153	OBSCN	comutational	599	95	107	39	2.29818	3.58917e-09
large_intestine	OBSCN	HYDIN	comutational	599	107	95	39	2.29818	3.58917e-09
large_intestine	PKHD1	COL6A6	comutational	599	76	62	25	3.17806	3.63556e-09
large_intestine	PKHD1	DNAH10	comutational	599	76	62	25	3.17806	3.63556e-09
large_intestine	SACS	DNAH10	comutational	599	76	62	25	3.17806	3.63556e-09
large_intestine	FAT3	LAMA1	comutational	599	76	62	25	3.17806	3.63556e-09
large_intestine	DST	XIRP2	comutational	599	86	76	30	2.74939	3.66326e-09
large_intestine	RELN	DNAH8	comutational	599	81	76	29	2.8218	3.69124e-09
large_intestine	PRKDC	USH2A	comutational	599	78	99	33	2.55983	3.69797e-09
large_intestine	PRKDC	ANK3	comutational	599	78	65	26	3.07179	3.77156e-09
large_intestine	COL11A1	KDM5A	comutational	599	61	109	30	2.70266	3.81195e-09
large_intestine	RYR2	RYR3	comutational	599	113	83	37	2.36305	3.8238e-09
large_intestine	LRP2	COL12A1	comutational	599	107	69	32	2.59623	3.82405e-09
large_intestine	DCHS2	LAMA1	comutational	599	65	62	23	3.41861	3.83991e-09
large_intestine	CACNA1E	DNAH10	comutational	599	65	62	23	3.41861	3.83991e-09
large_intestine	COL6A6	DNAH2	comutational	599	62	65	23	3.41861	3.83991e-09
large_intestine	COL6A6	ANK3	comutational	599	62	65	23	3.41861	3.83991e-09
large_intestine	RYR3	HMCN1	comutational	599	83	93	33	2.56082	3.90594e-09
large_intestine	GPR98	HMCN1	comutational	599	83	93	33	2.56082	3.90594e-09
large_intestine	DCHS2	FAT4	comutational	599	65	121	33	2.51329	3.96453e-09
large_intestine	CACNA1E	FAT4	comutational	599	65	121	33	2.51329	3.96453e-09
large_intestine	NALCN	SYNE1	comutational	599	60	164	37	2.25234	4.02922e-09
large_intestine	RYR3	TRRAP	comutational	599	83	70	28	2.88675	4.04441e-09
large_intestine	USH2A	KIAA1109	comutational	599	99	63	29	2.78515	4.05697e-09
large_intestine	ZFHX4	CREBBP	comutational	599	81	81	30	2.73891	4.18466e-09
large_intestine	MGAM	CUBN	comutational	599	72	61	24	3.27322	4.26453e-09
large_intestine	HMCN1	KIAA1109	comutational	599	93	63	28	2.8626	4.3262e-09
large_intestine	HERC2	LAMA1	comutational	599	60	62	22	3.54247	4.33525e-09
large_intestine	MACF1	EPHA3	comutational	599	75	68	26	3.05373	4.53083e-09
large_intestine	DST	ZFHX4	comutational	599	86	81	31	2.66566	4.54391e-09
large_intestine	LIG1	DNAH11	comutational	599	64	117	32	2.55983	4.56727e-09
large_intestine	MGAM	RELN	comutational	599	72	81	28	2.87586	4.5807e-09
large_intestine	MUC17	RYR3	comutational	599	66	83	27	2.95235	4.65873e-09
large_intestine	RYR3	VPS13B	comutational	599	83	66	27	2.95235	4.65873e-09
large_intestine	LRRK2	MDN1	comutational	599	71	77	27	2.9583	4.68483e-09
large_intestine	MDN1	MLL2	comutational	599	77	71	27	2.9583	4.68483e-09
large_intestine	DNAH9	FREM2	comutational	599	64	69	24	3.25543	4.99686e-09
large_intestine	COL12A1	DNAH5	comutational	599	69	108	32	2.5722	5.04265e-09
large_intestine	BRCA2	HERC2	comutational	599	68	60	23	3.37672	5.05227e-09
large_intestine	MACF1	PRKDC	comutational	599	75	78	28	2.86701	5.06809e-09
large_intestine	RYR1	SACS	comutational	599	77	76	28	2.86603	5.12514e-09
large_intestine	SACS	SDK1	comutational	599	76	77	28	2.86603	5.12514e-09
large_intestine	BRCA2	DNAH2	comutational	599	68	65	24	3.25249	5.12971e-09
large_intestine	DNAH2	DNAH3	comutational	599	65	68	24	3.25249	5.12971e-09
large_intestine	DNAH3	ANK3	comutational	599	68	65	24	3.25249	5.12971e-09
large_intestine	CREBBP	DNAH11	comutational	599	81	117	37	2.33861	5.13261e-09
large_intestine	NBEA	KDM5A	comutational	599	72	109	33	2.51873	5.17833e-09
large_intestine	RYR2	KIAA1109	comutational	599	113	63	31	2.60837	5.34196e-09
large_intestine	DNAH5	APOB	comutational	599	108	80	35	2.4265	5.40518e-09
large_intestine	MACF1	USH2A	comutational	599	75	99	32	2.58155	5.41712e-09
large_intestine	USH2A	NEB	comutational	599	99	87	35	2.43411	5.47007e-09
large_intestine	PKHD1	KIAA1109	comutational	599	76	63	25	3.12761	5.48212e-09
large_intestine	NF1	PRKDC	comutational	599	111	78	35	2.42146	5.48347e-09
large_intestine	MUC16	CACNA1E	comutational	599	136	65	35	2.37161	5.52634e-09
large_intestine	RELN	DNAH3	comutational	599	81	68	27	2.93627	5.54603e-09
large_intestine	PRKDC	AKAP9	comutational	599	78	66	26	3.02525	5.64511e-09
large_intestine	SYNE1	KIAA1109	comutational	599	164	63	38	2.20306	5.88828e-09
large_intestine	MACF1	FAT2	comutational	599	75	64	25	3.11979	5.90829e-09
large_intestine	MLL3	ABCA12	comutational	599	83	71	28	2.84609	6.01418e-09
large_intestine	RYR3	ABCA12	comutational	599	83	71	28	2.84609	6.01418e-09
large_intestine	OBSCN	ABCA13	comutational	599	107	70	32	2.55915	6.08651e-09
large_intestine	RYR2	HERC2	comutational	599	113	60	30	2.65044	6.2013e-09
large_intestine	HERC2	KIAA1109	comutational	599	60	63	22	3.48624	6.215e-09
large_intestine	OBSCN	KIAA1109	comutational	599	107	63	30	2.66578	6.21841e-09
large_intestine	FAT3	KDM5A	comutational	599	76	109	34	2.45847	6.24032e-09
large_intestine	DNAH10	FBN2	comutational	599	62	61	22	3.4844	6.30406e-09
large_intestine	MGAM	MUC5AC	comutational	599	72	62	24	3.22043	6.36762e-09
large_intestine	BRCA2	NEB	comutational	599	68	87	28	2.83502	6.38243e-09
large_intestine	ZFHX4	DNAH9	comutational	599	81	64	26	3.00424	6.53263e-09
large_intestine	CREBBP	FAT2	comutational	599	81	64	26	3.00424	6.53263e-09
large_intestine	MACF1	CSMD2	comutational	599	75	69	26	3.00947	6.63077e-09
large_intestine	MACF1	FREM2	comutational	599	75	69	26	3.00947	6.63077e-09
large_intestine	RELN	ANK2	comutational	599	81	73	28	2.83646	6.7166e-09
large_intestine	PRKDC	COL6A6	comutational	599	78	62	25	3.09657	6.89136e-09
large_intestine	NBEA	HMCN1	comutational	599	72	93	30	2.68369	6.90954e-09
large_intestine	DNAH3	HMCN1	comutational	599	68	93	29	2.74684	6.97025e-09
large_intestine	MLL2	BRCA2	comutational	599	71	68	25	3.1017	7.02528e-09
large_intestine	MLL2	DNAH3	comutational	599	71	68	25	3.1017	7.02528e-09
large_intestine	ABCA12	DNAH3	comutational	599	71	68	25	3.1017	7.02528e-09
large_intestine	DST	COL12A1	comutational	599	86	69	28	2.82642	7.04818e-09
large_intestine	TRRAP	DNAH9	comutational	599	70	64	24	3.20893	7.05866e-09
large_intestine	NF1	BRCA2	comutational	599	111	68	32	2.53948	7.06525e-09
large_intestine	NALCN	COL12A1	comutational	599	60	69	23	3.32778	7.07756e-09
large_intestine	CACNA1E	APOB	comutational	599	65	80	26	2.995	7.18207e-09
large_intestine	DCHS2	CSMD2	comutational	599	65	69	24	3.20535	7.28848e-09
large_intestine	CSMD2	ANK3	comutational	599	69	65	24	3.20535	7.28848e-09
large_intestine	FREM2	ANK3	comutational	599	69	65	24	3.20535	7.28848e-09
large_intestine	Q9Y6V0-3	XIRP2	comutational	599	78	76	28	2.82928	7.29284e-09
large_intestine	Q9Y6V0-3	DNAH8	comutational	599	78	76	28	2.82928	7.29284e-09
large_intestine	PRKDC	DNAH8	comutational	599	78	76	28	2.82928	7.29284e-09
large_intestine	PKHD1	GPR98	comutational	599	76	83	29	2.7538	7.31933e-09
large_intestine	MUC17	EPHA3	comutational	599	66	68	24	3.20321	7.42968e-09
large_intestine	VPS13B	DNAH3	comutational	599	66	68	24	3.20321	7.42968e-09
large_intestine	ABCA12	LRP1B	comutational	599	71	112	33	2.48579	7.43825e-09
large_intestine	ATP10A	CREBBP	comutational	599	60	81	25	3.08128	7.45875e-09
large_intestine	COL11A1	DNAH3	comutational	599	61	68	23	3.32136	7.46755e-09
large_intestine	DCHS2	DNAH11	comutational	599	65	117	32	2.52045	7.62221e-09
large_intestine	LRP2	NALCN	comutational	599	107	60	29	2.70576	7.74908e-09
large_intestine	DCHS2	DNAH9	comutational	599	65	64	23	3.31178	8.08999e-09
large_intestine	DCHS2	FAT2	comutational	599	65	64	23	3.31178	8.08999e-09
large_intestine	MUC16	HERC2	comutational	599	136	60	33	2.42243	8.27709e-09
large_intestine	AKAP9	KDM5A	comutational	599	66	109	31	2.58118	8.36031e-09
large_intestine	FAT4	GPR98	comutational	599	121	83	38	2.26645	8.43859e-09
large_intestine	RELN	GPR98	comutational	599	81	83	30	2.67291	8.47587e-09
large_intestine	MLH1	KIT	comutational	599	62	117	31	2.55983	8.62315e-09
large_intestine	MACF1	ERBB4	comutational	599	75	65	25	3.07179	8.74667e-09
large_intestine	NALCN	DNAH9	comutational	599	60	64	22	3.43177	8.83472e-09
large_intestine	DNAH9	HERC2	comutational	599	64	60	22	3.43177	8.83472e-09
large_intestine	MGAM	MLL3	comutational	599	72	83	28	2.80656	8.86158e-09
large_intestine	COL6A6	DNAH10	comutational	599	62	62	22	3.4282	9.08327e-09
large_intestine	COL6A6	LAMA1	comutational	599	62	62	22	3.4282	9.08327e-09
large_intestine	SACS	COL12A1	comutational	599	76	69	26	2.96987	9.29087e-09
large_intestine	COL12A1	DNAH8	comutational	599	69	76	26	2.96987	9.29087e-09
large_intestine	MLL3	DST	comutational	599	83	86	31	2.60143	9.40636e-09
large_intestine	DST	GPR98	comutational	599	86	83	31	2.60143	9.40636e-09
large_intestine	LRP2	ABCA12	comutational	599	107	71	32	2.5231	9.57159e-09
large_intestine	MLH1	PTCH1	comutational	599	62	104	29	2.69401	9.61417e-09
large_intestine	COL6A3	KDM5A	comutational	599	77	109	34	2.42655	9.63297e-09
large_intestine	CSMD1	DNAH11	comutational	599	86	117	38	2.26217	9.74659e-09
large_intestine	ABCA13	HERC2	comutational	599	70	60	23	3.28024	9.84329e-09
large_intestine	DMD	DNAH8	comutational	599	74	76	27	2.87571	1.0006e-08
large_intestine	RYR1	CSMD3	comutational	599	77	132	38	2.23947	1.00465e-08
large_intestine	MUC16	PRKDC	comutational	599	136	78	39	2.20221	1.00759e-08
large_intestine	DNAH8	HERC2	comutational	599	76	60	24	3.15263	1.02328e-08
large_intestine	TRRAP	ANK3	comutational	599	70	65	24	3.15956	1.02761e-08
large_intestine	COL11A1	FREM2	comutational	599	61	69	23	3.27322	1.04412e-08
large_intestine	FBN2	FREM2	comutational	599	61	69	23	3.27322	1.04412e-08
large_intestine	MLL3	BRCA2	comutational	599	83	68	27	2.86552	1.04735e-08
large_intestine	ANK3	HMCN1	comutational	599	65	93	28	2.77452	1.0556e-08
large_intestine	MDN1	MLL3	comutational	599	77	83	29	2.71804	1.05818e-08
large_intestine	MDN1	RYR3	comutational	599	77	83	29	2.71804	1.05818e-08
large_intestine	MDN1	GPR98	comutational	599	77	83	29	2.71804	1.05818e-08
large_intestine	RYR3	COL6A3	comutational	599	83	77	29	2.71804	1.05818e-08
large_intestine	FREM2	HMCN1	comutational	599	69	93	29	2.70703	1.06365e-08
large_intestine	COL6A6	CSMD3	comutational	599	62	132	33	2.41532	1.06422e-08
large_intestine	VPS13B	APOB	comutational	599	66	80	26	2.94962	1.07079e-08
large_intestine	COL6A6	DNAH3	comutational	599	62	68	23	3.26779	1.09293e-08
large_intestine	Q9Y6V0-3	DNAH5	comutational	599	78	108	34	2.41762	1.10789e-08
large_intestine	LRP2	MACF1	comutational	599	107	75	33	2.46318	1.11725e-08
large_intestine	MACF1	COL11A1	comutational	599	75	61	24	3.1423	1.12375e-08
large_intestine	SDK1	DNAH9	comutational	599	77	64	25	3.03876	1.12554e-08
large_intestine	NF2	VHL	comutational	599	69	82	27	2.85843	1.13171e-08
large_intestine	RELN	FBN2	comutational	599	81	61	25	3.03076	1.13879e-08
large_intestine	PTCH1	RELN	comutational	599	104	81	34	2.41762	1.18099e-08
large_intestine	CACNA1E	DNAH8	comutational	599	65	76	25	3.03138	1.20881e-08
large_intestine	MLL3	KIT	comutational	599	83	117	37	2.28226	1.22199e-08
large_intestine	DNAH2	HERC2	comutational	599	65	60	22	3.37897	1.24569e-08
large_intestine	DST	COL6A6	comutational	599	86	62	26	2.92086	1.26555e-08
large_intestine	HERC2	KDM5A	comutational	599	60	109	29	2.65612	1.27488e-08
large_intestine	GPR98	ANK2	comutational	599	83	73	28	2.76811	1.29419e-08
large_intestine	FAT4	FBN2	comutational	599	121	61	31	2.51578	1.32398e-08
large_intestine	MACF1	DST	comutational	599	75	86	29	2.69318	1.34377e-08
large_intestine	MDN1	EP300	comutational	599	77	60	24	3.11169	1.38952e-08
large_intestine	MACF1	PKHD1	comutational	599	75	76	27	2.83737	1.42424e-08
large_intestine	DNAH8	LRP1B	comutational	599	76	112	34	2.39262	1.44443e-08
large_intestine	NF2	NEFH	comutational	599	69	112	32	2.48033	1.46623e-08
large_intestine	OBSCN	NEB	comutational	599	107	87	36	2.31647	1.47768e-08
large_intestine	TRRAP	VPS13B	comutational	599	70	66	24	3.11169	1.48266e-08
large_intestine	EP300	HERC2	comutational	599	60	60	21	3.49417	1.50983e-08
large_intestine	COL12A1	DNAH10	comutational	599	69	62	23	3.22043	1.52525e-08
large_intestine	SACS	FBN2	comutational	599	76	61	24	3.10095	1.53232e-08
large_intestine	MGAM	RYR2	comutational	599	72	113	33	2.42957	1.53324e-08
large_intestine	RYR3	COL12A1	comutational	599	83	69	27	2.82399	1.54746e-08
large_intestine	CSMD2	GPR98	comutational	599	69	83	27	2.82399	1.54746e-08
large_intestine	VPS13B	NEB	comutational	599	66	87	27	2.81661	1.57537e-08
large_intestine	MDN1	DCHS2	comutational	599	77	65	25	2.99201	1.65981e-08
large_intestine	MLL3	RYR3	comutational	599	83	83	30	2.60851	1.7029e-08
large_intestine	NEB	HMCN1	comutational	599	87	93	33	2.44308	1.70953e-08
large_intestine	MUC5AC	RYR2	comutational	599	62	113	30	2.56494	1.71689e-08
large_intestine	MUC5AC	ZFHX4	comutational	599	62	81	25	2.98188	1.71915e-08
large_intestine	RELN	DNAH10	comutational	599	81	62	25	2.98188	1.71915e-08
large_intestine	ZFHX4	COL6A6	comutational	599	81	62	25	2.98188	1.71915e-08
large_intestine	TRRAP	CTNNB1	comutational	599	70	99	30	2.59307	1.72607e-08
large_intestine	LOC652153	COL11A1	comutational	599	95	61	27	2.79085	1.73476e-08
large_intestine	COL11A1	HYDIN	comutational	599	61	95	27	2.79085	1.73476e-08
large_intestine	PTCH1	VHL	comutational	599	104	82	34	2.38813	1.75545e-08
large_intestine	PKHD1	AKAP9	comutational	599	76	66	25	2.98545	1.76903e-08
large_intestine	XIRP2	AKAP9	comutational	599	76	66	25	2.98545	1.76903e-08
large_intestine	Q9Y6V0-3	CSMD2	comutational	599	78	69	26	2.89372	1.78725e-08
large_intestine	DMD	KIAA1109	comutational	599	74	63	24	3.08366	1.79365e-08
large_intestine	CACNA1E	FBN2	comutational	599	65	61	22	3.32358	1.80122e-08
large_intestine	CUBN	DNAH2	comutational	599	61	65	22	3.32358	1.80122e-08
large_intestine	MLL3	ANK3	comutational	599	83	65	26	2.88675	1.80428e-08
large_intestine	AKAP9	LRP1B	comutational	599	66	112	31	2.51204	1.80544e-08
large_intestine	VHL	CTNNB1	comutational	599	82	99	33	2.43496	1.8137e-08
large_intestine	Q9Y6V0-3	USH2A	comutational	599	78	99	32	2.48226	1.83145e-08
large_intestine	LOC652153	ANK3	comutational	599	95	65	28	2.71611	1.84451e-08
large_intestine	ANK3	HYDIN	comutational	599	65	95	28	2.71611	1.84451e-08
large_intestine	CSMD3	AKAP9	comutational	599	132	66	34	2.3377	1.85726e-08
large_intestine	PRKDC	FAT4	comutational	599	78	121	36	2.28481	1.85759e-08
large_intestine	MDN1	TRRAP	comutational	599	77	70	26	2.88942	1.86831e-08
large_intestine	ATP10A	Q9Y6V0-3	comutational	599	60	78	24	3.07179	1.87573e-08
large_intestine	RYR2	XIRP2	comutational	599	113	76	34	2.37145	1.89521e-08
large_intestine	RYR2	DNAH8	comutational	599	113	76	34	2.37145	1.89521e-08
large_intestine	MLL2	SACS	comutational	599	71	76	26	2.88621	1.93134e-08
large_intestine	MLL2	DNAH8	comutational	599	71	76	26	2.88621	1.93134e-08
large_intestine	XIRP2	ABCA12	comutational	599	76	71	26	2.88621	1.93134e-08
large_intestine	DST	FAT3	comutational	599	86	76	29	2.65774	1.94688e-08
large_intestine	NF1	CREBBP	comutational	599	111	81	35	2.33178	1.95571e-08
large_intestine	LRRK2	COL11A1	comutational	599	71	61	23	3.18102	1.99793e-08
large_intestine	NBEA	CACNA1E	comutational	599	72	65	24	3.07179	1.99812e-08
large_intestine	SACS	XIRP2	comutational	599	76	76	27	2.80003	2.01203e-08
large_intestine	MLL3	HUWE1	comutational	599	83	61	25	2.95773	2.04471e-08
large_intestine	FBN2	GPR98	comutational	599	61	83	25	2.95773	2.04471e-08
large_intestine	LRP2	MUC5AC	comutational	599	107	62	29	2.61848	2.05865e-08
large_intestine	LRP2	LAMA1	comutational	599	107	62	29	2.61848	2.05865e-08
large_intestine	DCHS2	DNAH5	comutational	599	65	108	30	2.55983	2.08519e-08
large_intestine	CACNA1E	DNAH5	comutational	599	65	108	30	2.55983	2.08519e-08
large_intestine	DNAH5	ANK3	comutational	599	108	65	30	2.55983	2.08519e-08
large_intestine	TRRAP	DNAH10	comutational	599	70	62	23	3.17442	2.11322e-08
large_intestine	RELN	ZFHX4	comutational	599	81	81	29	2.64761	2.20365e-08
large_intestine	Q9Y6V0-3	CACNA1E	comutational	599	78	65	25	2.95365	2.26484e-08
large_intestine	Q9Y6V0-3	DNAH2	comutational	599	78	65	25	2.95365	2.26484e-08
large_intestine	MUC5AC	XIRP2	comutational	599	62	76	24	3.05093	2.27049e-08
large_intestine	XIRP2	LAMA1	comutational	599	76	62	24	3.05093	2.27049e-08
large_intestine	ZFHX4	DNAH11	comutational	599	81	117	36	2.2754	2.3213e-08
large_intestine	DST	CREBBP	comutational	599	86	81	30	2.57967	2.32133e-08
large_intestine	ZFHX4	CSMD1	comutational	599	81	86	30	2.57967	2.32133e-08
large_intestine	MUC17	AKAP9	comutational	599	66	66	23	3.16276	2.33349e-08
large_intestine	RP1L1	AKAP9	comutational	599	77	66	25	2.94667	2.42435e-08
large_intestine	MUC17	COL11A1	comutational	599	66	61	22	3.27322	2.51515e-08
large_intestine	MUC16	COL6A6	comutational	599	136	62	33	2.34428	2.56657e-08
large_intestine	MUC5AC	DNAH2	comutational	599	62	65	22	3.26998	2.5807e-08
large_intestine	LRP2	RP1L1	comutational	599	107	77	33	2.3992	2.58088e-08
large_intestine	DST	DNAH3	comutational	599	86	68	27	2.76556	2.6022e-08
large_intestine	EP400	LRP1B	comutational	599	60	112	29	2.58497	2.62286e-08
large_intestine	COL6A6	DNAH5	comutational	599	62	108	29	2.59424	2.63433e-08
large_intestine	SACS	NEB	comutational	599	76	87	29	2.62719	2.66475e-08
large_intestine	NEB	FAT3	comutational	599	87	76	29	2.62719	2.66475e-08
large_intestine	MLL3	MUC17	comutational	599	83	66	26	2.84301	2.67425e-08
large_intestine	ABCA12	COL6A3	comutational	599	71	77	26	2.84873	2.67711e-08
large_intestine	MACF1	DNAH3	comutational	599	75	68	25	2.93627	2.68321e-08
large_intestine	DNAH11	FBN2	comutational	599	117	61	30	2.51786	2.69201e-08
large_intestine	ABCA12	DNAH11	comutational	599	71	117	33	2.37956	2.7329e-08
large_intestine	MGAM	XIRP2	comutational	599	72	76	26	2.84613	2.75034e-08
large_intestine	NBEA	DNAH8	comutational	599	72	76	26	2.84613	2.75034e-08
large_intestine	DNAH2	ANK2	comutational	599	65	73	24	3.02972	2.75699e-08
large_intestine	LRRK2	MUC16	comutational	599	71	136	36	2.23322	2.79692e-08
large_intestine	MDN1	DST	comutational	599	77	86	29	2.62323	2.79772e-08
large_intestine	DMD	LRP1B	comutational	599	74	112	33	2.38501	2.83639e-08
large_intestine	MDN1	RELN	comutational	599	77	81	28	2.68911	2.85851e-08
large_intestine	MDN1	ZFHX4	comutational	599	77	81	28	2.68911	2.85851e-08
large_intestine	MGAM	MLL2	comutational	599	72	71	25	2.92938	2.86976e-08
large_intestine	MGAM	VPS13B	comutational	599	72	66	24	3.02525	2.87187e-08
large_intestine	NBEA	AKAP9	comutational	599	72	66	24	3.02525	2.87187e-08
large_intestine	MDN1	RYR2	comutational	599	77	113	34	2.34065	2.90088e-08
large_intestine	MLL2	COL6A6	comutational	599	71	62	23	3.12971	2.90747e-08
large_intestine	MLL2	DNAH10	comutational	599	71	62	23	3.12971	2.90747e-08
large_intestine	CSMD2	FAT4	comutational	599	69	121	33	2.36759	2.91149e-08
large_intestine	ABCA13	DNAH3	comutational	599	70	68	24	3.02017	3.00856e-08
large_intestine	COL6A6	HERC2	comutational	599	62	60	21	3.38145	3.02179e-08
large_intestine	COL12A1	FREM2	comutational	599	69	69	24	3.01953	3.02607e-08
large_intestine	COL11A1	FBN2	comutational	599	61	61	21	3.38054	3.04204e-08
large_intestine	CUBN	FBN2	comutational	599	61	61	21	3.38054	3.04204e-08
large_intestine	ABCA13	KIAA1109	comutational	599	70	63	23	3.12404	3.05212e-08
large_intestine	GPR98	LAMA1	comutational	599	83	62	25	2.91003	3.07474e-08
large_intestine	NBEA	NEB	comutational	599	72	87	28	2.67752	3.08319e-08
large_intestine	BRCA2	CREBBP	comutational	599	68	81	26	2.82752	3.14267e-08
large_intestine	CSMD2	DNAH9	comutational	599	69	64	23	3.11979	3.16494e-08
large_intestine	EPHA3	ANK3	comutational	599	68	65	23	3.11697	3.24227e-08
large_intestine	EPHA3	KIT	comutational	599	68	117	32	2.40925	3.24876e-08
large_intestine	MLL2	GPR98	comutational	599	71	83	27	2.74444	3.28611e-08
large_intestine	VPS13B	FAT4	comutational	599	66	121	32	2.4002	3.29474e-08
large_intestine	COL12A1	KDM5A	comutational	599	69	109	31	2.46895	3.29508e-08
large_intestine	FREM2	KDM5A	comutational	599	69	109	31	2.46895	3.29508e-08
large_intestine	Q9Y6V0-3	VPS13B	comutational	599	78	66	25	2.9089	3.30163e-08
large_intestine	XIRP2	KIAA1109	comutational	599	76	63	24	3.00251	3.33035e-08
large_intestine	FAT3	KIAA1109	comutational	599	76	63	24	3.00251	3.33035e-08
large_intestine	RYR2	CREBBP	comutational	599	113	81	35	2.29051	3.40857e-08
large_intestine	PKHD1	FAT4	comutational	599	76	121	35	2.2798	3.40866e-08
large_intestine	FAT3	FAT4	comutational	599	76	121	35	2.2798	3.40866e-08
large_intestine	MACF1	DNAH11	comutational	599	75	117	34	2.32091	3.52314e-08
large_intestine	MLL2	LRP1B	comutational	599	71	112	32	2.41046	3.59412e-08
large_intestine	VPS13B	DNAH10	comutational	599	66	62	22	3.22043	3.59678e-08
large_intestine	HERC2	HMCN1	comutational	599	60	93	26	2.79104	3.63519e-08
large_intestine	CACNA1E	KIAA1109	comutational	599	65	63	22	3.21807	3.66504e-08
large_intestine	DNAH3	DNAH8	comutational	599	68	76	25	2.89764	3.6867e-08
large_intestine	RELN	DNAH5	comutational	599	81	108	34	2.32807	3.74953e-08
large_intestine	PTCH1	CACNA1E	comutational	599	104	65	29	2.56967	3.82051e-08
large_intestine	PKHD1	RYR3	comutational	599	76	83	28	2.65885	3.83427e-08
large_intestine	XIRP2	ANK2	comutational	599	76	73	26	2.80714	3.88594e-08
large_intestine	Q9Y6V0-3	PKHD1	comutational	599	78	76	27	2.72824	3.92957e-08
large_intestine	PRKDC	XIRP2	comutational	599	78	76	27	2.72824	3.92957e-08
large_intestine	PRKDC	FAT3	comutational	599	78	76	27	2.72824	3.92957e-08
large_intestine	MGAM	DNAH10	comutational	599	72	62	23	3.08625	3.97331e-08
large_intestine	NBEA	COL6A6	comutational	599	72	62	23	3.08625	3.97331e-08
large_intestine	ATP10A	FAT4	comutational	599	60	121	30	2.47521	4.0242e-08
large_intestine	Q9Y6V0-3	ZFHX4	comutational	599	78	81	28	2.65464	4.02716e-08
large_intestine	PRKDC	DNAH10	comutational	599	78	62	24	2.9727	4.12998e-08
large_intestine	LRRK2	EPHA3	comutational	599	71	68	24	2.97763	4.18611e-08
large_intestine	BRCA2	ABCA12	comutational	599	68	71	24	2.97763	4.18611e-08
large_intestine	MLL2	KIAA1109	comutational	599	71	63	23	3.08004	4.19124e-08
large_intestine	VPS13B	KDM5A	comutational	599	66	109	30	2.49791	4.21886e-08
large_intestine	NBEA	DNAH11	comutational	599	72	117	33	2.34651	4.27421e-08
large_intestine	RYR3	ZFHX4	comutational	599	83	81	29	2.58382	4.28256e-08
large_intestine	CREBBP	GPR98	comutational	599	81	83	29	2.58382	4.28256e-08
large_intestine	NF1	GPR98	comutational	599	111	83	35	2.27559	4.35106e-08
large_intestine	ABCA13	DNAH9	comutational	599	70	64	23	3.07522	4.36831e-08
large_intestine	MUC5AC	KIT	comutational	599	62	117	30	2.47725	4.40735e-08
large_intestine	RYR2	LIG1	comutational	599	113	64	30	2.48479	4.47581e-08
large_intestine	CACNA1E	COL12A1	comutational	599	65	69	23	3.07179	4.49898e-08
large_intestine	CSMD2	DNAH2	comutational	599	69	65	23	3.07179	4.49898e-08
large_intestine	DNAH3	AKAP9	comutational	599	68	66	23	3.06974	4.57911e-08
large_intestine	CSMD1	GPR98	comutational	599	86	83	30	2.51751	4.60725e-08
large_intestine	MACF1	HERC2	comutational	599	75	60	23	3.06156	4.63346e-08
large_intestine	MGAM	RYR3	comutational	599	72	83	27	2.70633	4.72608e-08
large_intestine	MDN1	HMCN1	comutational	599	77	93	30	2.50943	4.83444e-08
large_intestine	XIRP2	DNAH9	comutational	599	76	64	24	2.95559	4.83768e-08
large_intestine	LIG1	DNAH8	comutational	599	64	76	24	2.95559	4.83768e-08
large_intestine	DNAH9	FAT3	comutational	599	64	76	24	2.95559	4.83768e-08
large_intestine	RELN	KDM5A	comutational	599	81	109	34	2.30672	4.94926e-08
large_intestine	RYR1	DNAH3	comutational	599	77	68	25	2.86001	5.03276e-08
large_intestine	COL6A3	DNAH3	comutational	599	77	68	25	2.86001	5.03276e-08
large_intestine	OBSCN	LIG1	comutational	599	107	64	29	2.53665	5.16907e-08
large_intestine	GPR98	KIT	comutational	599	83	117	36	2.22057	5.27139e-08
large_intestine	USH2A	ANK3	comutational	599	99	65	28	2.60637	5.34181e-08
large_intestine	RYR1	ANK2	comutational	599	77	73	26	2.77068	5.36534e-08
large_intestine	MLH1	NF1	comutational	599	62	111	29	2.52412	5.40721e-08
large_intestine	DMD	AKAP9	comutational	599	74	66	24	2.94349	5.41e-08
large_intestine	RYR1	RYR3	comutational	599	77	83	28	2.62432	5.42061e-08
large_intestine	MACF1	ABCA13	comutational	599	75	70	25	2.85238	5.42495e-08
large_intestine	MDN1	Q9Y6V0-3	comutational	599	77	78	27	2.69281	5.4892e-08
large_intestine	MGAM	LRP1B	comutational	599	72	112	32	2.37698	5.52887e-08
large_intestine	DCHS2	ZFHX4	comutational	599	65	81	25	2.84425	5.55188e-08
large_intestine	ZFHX4	ERBB4	comutational	599	81	65	25	2.84425	5.55188e-08
large_intestine	DST	TRRAP	comutational	599	86	70	27	2.68654	5.56133e-08
large_intestine	CACNA1E	HMCN1	comutational	599	65	93	27	2.67543	5.62259e-08
large_intestine	NF2	CTNNB1	comutational	599	69	99	29	2.54297	5.66356e-08
large_intestine	DNAH9	EP400	comutational	599	64	60	21	3.27578	5.85235e-08
large_intestine	ABCA12	COL12A1	comutational	599	71	69	24	2.93448	5.87957e-08
large_intestine	HUWE1	KIAA1109	comutational	599	61	63	21	3.27322	5.96488e-08
large_intestine	LOC652153	SACS	comutational	599	95	76	30	2.48892	5.9689e-08
large_intestine	SACS	HYDIN	comutational	599	76	95	30	2.48892	5.9689e-08
large_intestine	ABCA12	FAT2	comutational	599	71	64	23	3.03191	5.98722e-08
large_intestine	TEN1	CREBBP	comutational	599	89	81	30	2.49272	6.00609e-08
large_intestine	AKAP9	APOB	comutational	599	66	80	25	2.83617	6.01378e-08
large_intestine	MUC17	DNAH11	comutational	599	66	117	31	2.40469	6.07719e-08
large_intestine	OBSCN	DNAH3	comutational	599	107	68	30	2.46976	6.13962e-08
large_intestine	NEB	COL11A1	comutational	599	87	61	25	2.82174	6.19733e-08
large_intestine	CACNA1E	ABCA13	comutational	599	65	70	23	3.02791	6.19774e-08
large_intestine	NALCN	XIRP2	comutational	599	60	76	23	3.02127	6.20014e-08
large_intestine	LOC652153	DNAH9	comutational	599	95	64	27	2.66003	6.3205e-08
large_intestine	DNAH9	HYDIN	comutational	599	64	95	27	2.66003	6.3205e-08
large_intestine	NEB	LRP1B	comutational	599	87	112	36	2.21305	6.33668e-08
large_intestine	CSMD1	AKAP9	comutational	599	86	66	26	2.74383	6.35332e-08
large_intestine	TRRAP	CREBBP	comutational	599	70	81	26	2.74674	6.51702e-08
large_intestine	ZFHX4	ABCA13	comutational	599	81	70	26	2.74674	6.51702e-08
large_intestine	DCHS2	SACS	comutational	599	65	76	24	2.91012	6.9619e-08
large_intestine	DCHS2	XIRP2	comutational	599	65	76	24	2.91012	6.9619e-08
large_intestine	PKHD1	ANK3	comutational	599	76	65	24	2.91012	6.9619e-08
large_intestine	DNAH2	FAT3	comutational	599	65	76	24	2.91012	6.9619e-08
large_intestine	LRP2	NBEA	comutational	599	107	72	31	2.41031	7.03094e-08
large_intestine	COL6A6	CSMD1	comutational	599	62	86	25	2.80851	7.07355e-08
large_intestine	RYR2	ANK3	comutational	599	113	65	30	2.44656	7.077e-08
large_intestine	MDN1	COL12A1	comutational	599	77	69	25	2.81856	7.15768e-08
large_intestine	RYR1	CSMD2	comutational	599	77	69	25	2.81856	7.15768e-08
large_intestine	LRRK2	FAT4	comutational	599	71	121	33	2.3009	7.26757e-08
large_intestine	DMD	DNAH10	comutational	599	74	62	23	3.00283	7.27802e-08
large_intestine	DNAH10	APOB	comutational	599	62	80	24	2.89839	7.34208e-08
large_intestine	MACF1	MUC17	comutational	599	75	66	24	2.90424	7.35234e-08
large_intestine	TRRAP	DNAH8	comutational	599	70	76	25	2.81485	7.42481e-08
large_intestine	TRRAP	FAT3	comutational	599	70	76	25	2.81485	7.42481e-08
large_intestine	XIRP2	ABCA13	comutational	599	76	70	25	2.81485	7.42481e-08
large_intestine	DNAH8	APOB	comutational	599	76	80	27	2.66003	7.46743e-08
large_intestine	RYR2	GPR98	comutational	599	113	83	35	2.23531	7.51866e-08
large_intestine	MACF1	FAT3	comutational	599	75	76	26	2.73228	7.58433e-08
large_intestine	MLL3	Q9Y6V0-3	comutational	599	83	78	28	2.59067	7.60617e-08
large_intestine	Q9Y6V0-3	PRKDC	comutational	599	78	78	27	2.65828	7.61388e-08
large_intestine	LRRK2	MACF1	comutational	599	71	75	25	2.81221	7.62124e-08
large_intestine	MACF1	MLL2	comutational	599	75	71	25	2.81221	7.62124e-08
large_intestine	LRRK2	KDM5A	comutational	599	71	109	31	2.39941	7.74258e-08
large_intestine	DST	USH2A	comutational	599	86	99	33	2.32171	7.786e-08
large_intestine	LRP2	DNAH8	comutational	599	107	76	32	2.35711	7.80239e-08
large_intestine	LRP2	FAT3	comutational	599	107	76	32	2.35711	7.80239e-08
large_intestine	DNAH3	DNAH5	comutational	599	68	108	30	2.4469	7.87452e-08
large_intestine	LOC652153	ZFHX4	comutational	599	95	81	31	2.41313	7.9704e-08
large_intestine	ZFHX4	HYDIN	comutational	599	81	95	31	2.41313	7.9704e-08
large_intestine	MLL2	DST	comutational	599	71	86	27	2.64871	8.01989e-08
large_intestine	LRP2	DCHS2	comutational	599	107	65	29	2.49763	8.03148e-08
large_intestine	LRP2	DNAH2	comutational	599	107	65	29	2.49763	8.03148e-08
large_intestine	OBSCN	ANK3	comutational	599	107	65	29	2.49763	8.03148e-08
large_intestine	MUC17	RELN	comutational	599	66	81	25	2.80116	8.04615e-08
large_intestine	ATP10A	ANK3	comutational	599	60	65	21	3.22538	8.05098e-08
large_intestine	DNAH2	EP300	comutational	599	65	60	21	3.22538	8.05098e-08
large_intestine	DNAH2	EP400	comutational	599	65	60	21	3.22538	8.05098e-08
large_intestine	EP400	ERBB4	comutational	599	60	65	21	3.22538	8.05098e-08
large_intestine	EP400	ANK3	comutational	599	60	65	21	3.22538	8.05098e-08
large_intestine	ANK3	HERC2	comutational	599	65	60	21	3.22538	8.05098e-08
large_intestine	RYR3	DNAH5	comutational	599	83	108	34	2.27198	8.07434e-08
large_intestine	NBEA	COL12A1	comutational	599	72	69	24	2.89372	8.10645e-08
large_intestine	DNAH11	EP300	comutational	599	117	60	29	2.4745	8.19337e-08
large_intestine	COL12A1	GPR98	comutational	599	69	83	26	2.7194	8.2209e-08
large_intestine	COL12A1	CSMD3	comutational	599	69	132	34	2.23606	8.28101e-08
large_intestine	COL6A6	KIAA1109	comutational	599	62	63	21	3.22043	8.35559e-08
large_intestine	ADAM29	LAMA1	comutational	599	63	62	21	3.22043	8.35559e-08
large_intestine	LRRK2	HERC2	comutational	599	71	60	22	3.09343	8.38267e-08
large_intestine	ABCA12	HERC2	comutational	599	71	60	22	3.09343	8.38267e-08
large_intestine	TRRAP	USH2A	comutational	599	70	99	29	2.50664	8.44862e-08
large_intestine	LRRK2	DCHS2	comutational	599	71	65	23	2.98527	8.4784e-08
large_intestine	ABCA12	ERBB4	comutational	599	71	65	23	2.98527	8.4784e-08
large_intestine	NEB	DNAH5	comutational	599	87	108	35	2.23127	8.48054e-08
large_intestine	Q9Y6V0-3	DNAH9	comutational	599	78	64	24	2.87981	8.73192e-08
large_intestine	Q9Y6V0-3	FAT2	comutational	599	78	64	24	2.87981	8.73192e-08
large_intestine	RYR2	CSMD2	comutational	599	113	69	31	2.38156	8.90696e-08
large_intestine	SACS	COL11A1	comutational	599	76	61	23	2.97174	9.02541e-08
large_intestine	XIRP2	FBN2	comutational	599	76	61	23	2.97174	9.02541e-08
large_intestine	COL11A1	FAT3	comutational	599	61	76	23	2.97174	9.02541e-08
large_intestine	CUBN	DNAH8	comutational	599	61	76	23	2.97174	9.02541e-08
large_intestine	LOC652153	CUBN	comutational	599	95	61	26	2.68749	9.2776e-08
large_intestine	CUBN	HYDIN	comutational	599	61	95	26	2.68749	9.2776e-08
large_intestine	OBSCN	FREM2	comutational	599	107	69	30	2.43397	9.35458e-08
large_intestine	DCHS2	COL6A3	comutational	599	65	77	24	2.87233	9.36285e-08
large_intestine	SDK1	DNAH2	comutational	599	77	65	24	2.87233	9.36285e-08
large_intestine	COL6A3	DNAH2	comutational	599	77	65	24	2.87233	9.36285e-08
large_intestine	PKHD1	CSMD1	comutational	599	76	86	28	2.5661	9.61915e-08
large_intestine	TAF1L	BRCA2	comutational	599	63	68	22	3.0761	9.6476e-08
large_intestine	DNAH3	KIAA1109	comutational	599	68	63	22	3.0761	9.6476e-08
large_intestine	CDH1	EGFR	comutational	599	90	86	31	2.3991	9.65265e-08
large_intestine	MDN1	LRP1B	comutational	599	77	112	33	2.29209	9.80042e-08
large_intestine	TEN1	ANK3	comutational	599	89	65	26	2.69213	9.84225e-08
large_intestine	RELN	DNAH11	comutational	599	81	117	35	2.2122	9.86214e-08
large_intestine	RELN	KIT	comutational	599	81	117	35	2.2122	9.86214e-08
large_intestine	MUC17	SACS	comutational	599	66	76	24	2.86603	9.92926e-08
large_intestine	MUC17	FAT3	comutational	599	66	76	24	2.86603	9.92926e-08
large_intestine	VPS13B	ANK3	comutational	599	66	65	22	3.07179	9.99011e-08
large_intestine	ERBB4	AKAP9	comutational	599	65	66	22	3.07179	9.99011e-08
large_intestine	MDN1	ABCA13	comutational	599	77	70	25	2.77829	1.00962e-07
large_intestine	PKHD1	DNAH5	comutational	599	76	108	32	2.33528	1.01395e-07
large_intestine	RELN	SACS	comutational	599	81	76	27	2.62719	1.01942e-07
large_intestine	XIRP2	CREBBP	comutational	599	76	81	27	2.62719	1.01942e-07
large_intestine	RYR1	APOB	comutational	599	77	80	27	2.62549	1.03898e-07
large_intestine	MACF1	COL6A3	comutational	599	75	77	26	2.6968	1.04305e-07
large_intestine	SACS	DNAH8	comutational	599	76	76	26	2.69633	1.04819e-07
large_intestine	RYR3	KDM5A	comutational	599	83	109	34	2.25113	1.06127e-07
large_intestine	MACF1	NBEA	comutational	599	75	72	25	2.77315	1.06248e-07
large_intestine	ABCA12	NEB	comutational	599	71	87	27	2.61826	1.06797e-07
large_intestine	DMD	ANK2	comutational	599	74	73	25	2.77212	1.07336e-07
large_intestine	FAT4	LAMA1	comutational	599	121	62	30	2.39536	1.0776e-07
large_intestine	RELN	CREBBP	comutational	599	81	81	28	2.55632	1.07921e-07
large_intestine	PRKDC	HERC2	comutational	599	78	60	23	2.9438	1.09143e-07
large_intestine	MUC17	RYR2	comutational	599	66	113	30	2.40949	1.10436e-07
large_intestine	DCHS2	COL11A1	comutational	599	65	61	21	3.17251	1.13321e-07
large_intestine	CACNA1E	COL11A1	comutational	599	65	61	21	3.17251	1.13321e-07
large_intestine	CACNA1E	HUWE1	comutational	599	65	61	21	3.17251	1.13321e-07
large_intestine	MLL3	COL11A1	comutational	599	83	61	24	2.83942	1.14372e-07
large_intestine	RYR3	COL11A1	comutational	599	83	61	24	2.83942	1.14372e-07
large_intestine	MGAM	CACNA1E	comutational	599	72	65	23	2.9438	1.15202e-07
large_intestine	DNAH9	LAMA1	comutational	599	64	62	21	3.17011	1.1539e-07
large_intestine	MGAM	KDM5A	comutational	599	72	109	31	2.36608	1.16725e-07
large_intestine	RYR3	USH2A	comutational	599	83	99	32	2.33272	1.16932e-07
large_intestine	ABCA12	HMCN1	comutational	599	71	93	28	2.54006	1.17687e-07
large_intestine	LRRK2	AKAP9	comutational	599	71	66	23	2.94003	1.19057e-07
large_intestine	MLL2	VPS13B	comutational	599	71	66	23	2.94003	1.19057e-07
large_intestine	VPS13B	ABCA12	comutational	599	66	71	23	2.94003	1.19057e-07
large_intestine	LRRK2	FBN2	comutational	599	71	61	22	3.04272	1.19843e-07
large_intestine	ABCA12	COL11A1	comutational	599	71	61	22	3.04272	1.19843e-07
large_intestine	ABCA12	HUWE1	comutational	599	71	61	22	3.04272	1.19843e-07
large_intestine	MUC16	BRCA2	comutational	599	136	68	34	2.20221	1.22634e-07
large_intestine	BRCA2	COL12A1	comutational	599	68	69	23	2.93627	1.2303e-07
large_intestine	BRCA2	FREM2	comutational	599	68	69	23	2.93627	1.2303e-07
large_intestine	COL12A1	DNAH3	comutational	599	69	68	23	2.93627	1.2303e-07
large_intestine	DCHS2	Q9Y6V0-3	comutational	599	65	78	24	2.8355	1.25175e-07
large_intestine	MUC5AC	TRRAP	comutational	599	62	70	22	3.03641	1.26171e-07
large_intestine	RYR1	RYR2	comutational	599	77	113	33	2.27181	1.26465e-07
large_intestine	PKHD1	LAMA1	comutational	599	76	62	23	2.92381	1.30091e-07
large_intestine	COL12A1	FAT4	comutational	599	69	121	32	2.29584	1.31418e-07
large_intestine	FAT4	FREM2	comutational	599	121	69	32	2.29584	1.31418e-07
large_intestine	Q5T669	LRP1B	comutational	599	60	112	28	2.49583	1.31454e-07
large_intestine	CUBN	DNAH11	comutational	599	61	117	29	2.43394	1.3179e-07
large_intestine	MACF1	MLL3	comutational	599	75	83	27	2.59807	1.33862e-07
large_intestine	DST	BRCA2	comutational	599	86	68	26	2.66313	1.33969e-07
large_intestine	RYR2	TRRAP	comutational	599	113	70	31	2.34753	1.3617e-07
large_intestine	Q9Y6V0-3	ABCA13	comutational	599	78	70	25	2.74267	1.36427e-07
large_intestine	PRKDC	TRRAP	comutational	599	78	70	25	2.74267	1.36427e-07
large_intestine	HMCN1	APOB	comutational	599	93	80	30	2.41532	1.40169e-07
large_intestine	LOC652153	DNAH10	comutational	599	95	62	26	2.64414	1.40265e-07
large_intestine	DNAH10	HYDIN	comutational	599	62	95	26	2.64414	1.40265e-07
large_intestine	RYR1	ABCA12	comutational	599	77	71	25	2.73916	1.41283e-07
large_intestine	RELN	COL6A3	comutational	599	81	77	27	2.59307	1.41555e-07
large_intestine	MACF1	Q9Y6V0-3	comutational	599	75	78	26	2.66222	1.42495e-07
large_intestine	MDN1	PKHD1	comutational	599	77	76	26	2.66131	1.43871e-07
large_intestine	NEFH	PRKDC	comutational	599	112	78	33	2.26271	1.45208e-07
large_intestine	Q9Y6V0-3	LRP1B	comutational	599	78	112	33	2.26271	1.45208e-07
large_intestine	SACS	FAT4	comutational	599	76	121	34	2.21466	1.45415e-07
large_intestine	MACF1	BRCA2	comutational	599	75	68	24	2.81882	1.46339e-07
large_intestine	DMD	FAT2	comutational	599	74	64	23	2.90899	1.48161e-07
large_intestine	DNAH11	DNAH3	comutational	599	117	68	31	2.33396	1.48494e-07
large_intestine	RYR1	DNAH5	comutational	599	77	108	32	2.30495	1.49333e-07
large_intestine	CREBBP	NEB	comutational	599	81	87	29	2.46502	1.49739e-07
large_intestine	Q5T669	ANK2	comutational	599	60	73	22	3.00868	1.50072e-07
large_intestine	CSMD1	DNAH9	comutational	599	86	64	25	2.72075	1.53092e-07
large_intestine	MUC17	FBN2	comutational	599	66	61	21	3.12444	1.54467e-07
large_intestine	DCHS2	ANK2	comutational	599	65	73	23	2.90348	1.55512e-07
large_intestine	MUC5AC	DCHS2	comutational	599	62	65	21	3.12134	1.58145e-07
large_intestine	LOC652153	GPR98	comutational	599	95	83	31	2.35498	1.59001e-07
large_intestine	GPR98	HYDIN	comutational	599	83	95	31	2.35498	1.59001e-07
large_intestine	FAT2	KIAA1109	comutational	599	64	63	21	3.11979	1.60014e-07
large_intestine	MGAM	COL11A1	comutational	599	72	61	22	3.00046	1.60538e-07
large_intestine	NBEA	COL11A1	comutational	599	72	61	22	3.00046	1.60538e-07
large_intestine	NBEA	VPS13B	comutational	599	72	66	23	2.8992	1.6146e-07
large_intestine	CREBBP	DNAH3	comutational	599	81	68	25	2.71877	1.64442e-07
large_intestine	KDM5A	LAMA1	comutational	599	109	62	28	2.4818	1.64714e-07
large_intestine	DCHS2	FLG	comutational	599	65	91	26	2.63297	1.66621e-07
large_intestine	MLL3	MUC5AC	comutational	599	83	62	24	2.79363	1.67187e-07
large_intestine	NEB	CSMD1	comutational	599	87	86	30	2.40176	1.67316e-07
large_intestine	LRRK2	MUC5AC	comutational	599	71	62	22	2.99364	1.69766e-07
large_intestine	MUC5AC	ABCA12	comutational	599	62	71	22	2.99364	1.69766e-07
large_intestine	ABCA12	COL6A6	comutational	599	71	62	22	2.99364	1.69766e-07
large_intestine	MGAM	HMCN1	comutational	599	72	93	28	2.50478	1.69961e-07
large_intestine	MDN1	MUC5AC	comutational	599	77	62	23	2.88584	1.72419e-07
large_intestine	FREM2	APOB	comutational	599	69	80	25	2.71286	1.74457e-07
large_intestine	NEB	DNAH3	comutational	599	87	68	26	2.63252	1.76213e-07
large_intestine	TRRAP	KIAA1109	comutational	599	70	63	22	2.98821	1.77496e-07
large_intestine	BRCA2	CTNNB1	comutational	599	68	99	28	2.49138	1.8017e-07
large_intestine	SACS	KIAA1109	comutational	599	76	63	23	2.8774	1.85743e-07
large_intestine	DNAH8	KIAA1109	comutational	599	76	63	23	2.8774	1.85743e-07
large_intestine	MLL3	DNAH8	comutational	599	83	76	27	2.56389	1.86495e-07
large_intestine	RYR3	SACS	comutational	599	83	76	27	2.56389	1.86495e-07
large_intestine	RYR3	DNAH8	comutational	599	83	76	27	2.56389	1.86495e-07
large_intestine	NALCN	APOB	comutational	599	60	80	23	2.87021	1.88026e-07
large_intestine	PRKDC	DST	comutational	599	78	86	28	2.5003	1.8853e-07
large_intestine	LOC652153	MACF1	comutational	599	95	75	29	2.43804	1.89427e-07
large_intestine	MACF1	HYDIN	comutational	599	75	95	29	2.43804	1.89427e-07
large_intestine	LRRK2	PRKDC	comutational	599	71	78	25	2.70404	1.90539e-07
large_intestine	NALCN	HMCN1	comutational	599	60	93	25	2.68369	1.90909e-07
large_intestine	COL6A6	Q5T669	comutational	599	62	60	20	3.22043	1.91337e-07
large_intestine	RYR1	KDM5A	comutational	599	77	109	32	2.28381	1.92878e-07
large_intestine	USH2A	HMCN1	comutational	599	99	93	34	2.21201	1.95655e-07
large_intestine	PRKDC	SACS	comutational	599	78	76	26	2.62719	1.96159e-07
large_intestine	XIRP2	EPHA3	comutational	599	76	68	24	2.78173	1.96864e-07
large_intestine	DNAH3	FAT3	comutational	599	68	76	24	2.78173	1.96864e-07
large_intestine	RYR1	COL6A3	comutational	599	77	77	26	2.62675	1.97082e-07
large_intestine	MUC17	KDM5A	comutational	599	66	109	29	2.41465	1.97845e-07
large_intestine	NEB	FAT2	comutational	599	87	64	25	2.68948	1.99337e-07
large_intestine	DNAH3	HERC2	comutational	599	68	60	21	3.08309	2.00811e-07
large_intestine	MLL3	CREBBP	comutational	599	83	81	28	2.49472	2.01388e-07
large_intestine	RELN	RYR3	comutational	599	81	83	28	2.49472	2.01388e-07
large_intestine	MLL2	RYR2	comutational	599	71	113	31	2.31447	2.0582e-07
large_intestine	LRP2	EP400	comutational	599	107	60	27	2.51916	2.07287e-07
large_intestine	OBSCN	Q5T669	comutational	599	107	60	27	2.51916	2.07287e-07
large_intestine	DMD	ANK3	comutational	599	74	65	23	2.86424	2.08605e-07
large_intestine	LRRK2	OBSCN	comutational	599	71	107	30	2.36541	2.10096e-07
large_intestine	MUC17	DNAH10	comutational	599	66	62	21	3.07405	2.15162e-07
large_intestine	VPS13B	COL6A6	comutational	599	66	62	21	3.07405	2.15162e-07
large_intestine	AKAP9	FMN2	comutational	599	66	73	23	2.85949	2.17539e-07
large_intestine	AKAP9	ANK2	comutational	599	66	73	23	2.85949	2.17539e-07
large_intestine	DNAH2	APOB	comutational	599	65	80	24	2.76462	2.19956e-07
large_intestine	DNAH9	FAT2	comutational	599	64	64	21	3.07104	2.2015e-07
large_intestine	MGAM	COL6A6	comutational	599	72	62	22	2.95206	2.2698e-07
large_intestine	MGAM	LAMA1	comutational	599	72	62	22	2.95206	2.2698e-07
large_intestine	LRRK2	BRCA2	comutational	599	71	68	23	2.85356	2.292e-07
large_intestine	DCHS2	CSMD3	comutational	599	65	132	32	2.23403	2.31267e-07
large_intestine	ABCA13	CSMD2	comutational	599	70	69	23	2.85238	2.316e-07
large_intestine	NF2	RELN	comutational	599	69	81	25	2.67937	2.32048e-07
large_intestine	LRRK2	KIAA1109	comutational	599	71	63	22	2.94612	2.3837e-07
large_intestine	MACF1	RYR2	comutational	599	75	113	32	2.26171	2.40828e-07
large_intestine	RYR3	KIAA1109	comutational	599	83	63	24	2.74928	2.41925e-07
large_intestine	MUC2	TRRAP	comutational	599	80	70	25	2.67411	2.44638e-07
large_intestine	RELN	EP400	comutational	599	81	60	23	2.83477	2.44897e-07
large_intestine	RELN	Q5T669	comutational	599	81	60	23	2.83477	2.44897e-07
large_intestine	ZFHX4	HERC2	comutational	599	81	60	23	2.83477	2.44897e-07
large_intestine	CREBBP	EP400	comutational	599	81	60	23	2.83477	2.44897e-07
large_intestine	CREBBP	HERC2	comutational	599	81	60	23	2.83477	2.44897e-07
large_intestine	LRP2	FAT2	comutational	599	107	64	28	2.44918	2.45537e-07
large_intestine	RP1L1	ADAM29	comutational	599	77	63	23	2.84003	2.45706e-07
large_intestine	PRKDC	NEB	comutational	599	78	87	28	2.47156	2.52196e-07
large_intestine	LRP2	RYR3	comutational	599	107	83	33	2.22576	2.53842e-07
large_intestine	COL12A1	ERBB4	comutational	599	69	65	22	2.93824	2.54371e-07
large_intestine	RYR1	GPR98	comutational	599	77	83	27	2.53059	2.57932e-07
large_intestine	USH2A	CACNA1E	comutational	599	99	65	27	2.51329	2.5796e-07
large_intestine	RYR1	USH2A	comutational	599	77	99	30	2.35734	2.58121e-07
large_intestine	DCHS2	LRP1B	comutational	599	65	112	29	2.38613	2.58218e-07
large_intestine	DMD	FAT4	comutational	599	74	121	33	2.20762	2.61686e-07
large_intestine	FAT2	FAT3	comutational	599	64	76	23	2.83244	2.62803e-07
large_intestine	SDK1	DNAH3	comutational	599	77	68	24	2.74561	2.6322e-07
large_intestine	MUC5AC	HUWE1	comutational	599	62	61	20	3.16764	2.63808e-07
large_intestine	FBN2	LAMA1	comutational	599	61	62	20	3.16764	2.63808e-07
large_intestine	MGAM	PRKDC	comutational	599	72	78	25	2.66649	2.64076e-07
large_intestine	MLL2	DNAH5	comutational	599	71	108	30	2.34351	2.67793e-07
large_intestine	COL12A1	EP400	comutational	599	69	60	21	3.03841	2.68693e-07
large_intestine	CSMD2	HERC2	comutational	599	69	60	21	3.03841	2.68693e-07
large_intestine	RP1L1	FMN2	comutational	599	77	73	25	2.66412	2.70436e-07
large_intestine	COL6A3	ANK2	comutational	599	77	73	25	2.66412	2.70436e-07
large_intestine	NF2	DNAH8	comutational	599	69	76	24	2.74142	2.7384e-07
large_intestine	XIRP2	COL12A1	comutational	599	76	69	24	2.74142	2.7384e-07
large_intestine	COL12A1	FAT3	comutational	599	69	76	24	2.74142	2.7384e-07
large_intestine	LRP2	DNAH3	comutational	599	107	68	29	2.38744	2.80261e-07
large_intestine	OBSCN	EPHA3	comutational	599	107	68	29	2.38744	2.80261e-07
large_intestine	Q9Y6V0-3	KDM5A	comutational	599	78	109	32	2.25453	2.80841e-07
large_intestine	PRKDC	KDM5A	comutational	599	78	109	32	2.25453	2.80841e-07
large_intestine	DNAH3	FBN2	comutational	599	68	61	21	3.03255	2.8106e-07
large_intestine	DNAH11	ANK2	comutational	599	117	73	32	2.24423	2.81985e-07
large_intestine	MLL3	DNAH3	comutational	599	83	68	25	2.65326	2.87282e-07
large_intestine	RYR3	BRCA2	comutational	599	83	68	25	2.65326	2.87282e-07
large_intestine	NEB	DNAH2	comutational	599	87	65	25	2.6481	2.88265e-07
large_intestine	DCHS2	RELN	comutational	599	65	81	24	2.73048	2.89193e-07
large_intestine	RELN	CACNA1E	comutational	599	81	65	24	2.73048	2.89193e-07
large_intestine	CACNA1E	CREBBP	comutational	599	65	81	24	2.73048	2.89193e-07
large_intestine	MACF1	DNAH5	comutational	599	75	108	31	2.29247	2.9419e-07
large_intestine	CDH1	CTNNB1	comutational	599	90	99	33	2.21852	2.9705e-07
large_intestine	CACNA1E	DNAH9	comutational	599	65	64	21	3.0238	3.00589e-07
large_intestine	COL6A6	ANK2	comutational	599	62	73	22	2.91162	3.01623e-07
large_intestine	LOC652153	DNAH3	comutational	599	95	68	27	2.50356	3.02748e-07
large_intestine	DNAH3	HYDIN	comutational	599	68	95	27	2.50356	3.02748e-07
large_intestine	CSMD2	LRP1B	comutational	599	69	112	30	2.32531	3.09985e-07
large_intestine	ABCA12	FAT4	comutational	599	71	121	32	2.23117	3.10118e-07
large_intestine	Q9Y6V0-3	HMCN1	comutational	599	78	93	29	2.39468	3.10374e-07
large_intestine	PRKDC	HMCN1	comutational	599	78	93	29	2.39468	3.10374e-07
large_intestine	LRRK2	CSMD2	comutational	599	71	69	23	2.81221	3.14403e-07
large_intestine	ABCA12	FREM2	comutational	599	71	69	23	2.81221	3.14403e-07
large_intestine	MGAM	KIAA1109	comutational	599	72	63	22	2.9052	3.18099e-07
large_intestine	NBEA	KIAA1109	comutational	599	72	63	22	2.9052	3.18099e-07
large_intestine	LRP2	COL11A1	comutational	599	107	61	27	2.47786	3.19271e-07
large_intestine	OBSCN	COL11A1	comutational	599	107	61	27	2.47786	3.19271e-07
large_intestine	MUC5AC	LRP1B	comutational	599	62	112	28	2.41532	3.20929e-07
large_intestine	MUC16	CUBN	comutational	599	136	61	31	2.23831	3.21107e-07
large_intestine	PRKDC	PTCH1	comutational	599	78	104	31	2.28908	3.23578e-07
large_intestine	CTNNB1	EGFR	comutational	599	99	86	32	2.25135	3.23699e-07
large_intestine	LRP2	PKHD1	comutational	599	107	76	31	2.28345	3.33542e-07
large_intestine	LRP2	SACS	comutational	599	107	76	31	2.28345	3.33542e-07
large_intestine	OBSCN	PKHD1	comutational	599	107	76	31	2.28345	3.33542e-07
large_intestine	OBSCN	DNAH8	comutational	599	107	76	31	2.28345	3.33542e-07
large_intestine	ABCA12	APOB	comutational	599	71	80	25	2.63644	3.40331e-07
large_intestine	TRRAP	CACNA1E	comutational	599	70	65	22	2.89626	3.42552e-07
large_intestine	NALCN	DNAH8	comutational	599	60	76	22	2.88991	3.44005e-07
large_intestine	DNAH8	EP400	comutational	599	76	60	22	2.88991	3.44005e-07
large_intestine	DNAH8	Q5T669	comutational	599	76	60	22	2.88991	3.44005e-07
large_intestine	ZNF717	KIT	comutational	599	70	117	31	2.26728	3.45351e-07
large_intestine	MACF1	ZFHX4	comutational	599	75	81	26	2.56362	3.49758e-07
large_intestine	VPS13B	CSMD2	comutational	599	66	69	22	2.89372	3.49848e-07
large_intestine	AKAP9	FREM2	comutational	599	66	69	22	2.89372	3.49848e-07
large_intestine	Q9Y6V0-3	BRCA2	comutational	599	78	68	24	2.71041	3.49864e-07
large_intestine	DNAH9	EP300	comutational	599	64	60	20	3.11979	3.52591e-07
large_intestine	TRRAP	NEB	comutational	599	70	87	26	2.55731	3.56844e-07
large_intestine	MUC2	XIRP2	comutational	599	80	76	26	2.56151	3.57713e-07
large_intestine	FBN2	KIAA1109	comutational	599	61	63	20	3.11736	3.58766e-07
large_intestine	MUC5AC	LAMA1	comutational	599	62	62	20	3.11655	3.60846e-07
large_intestine	RELN	APOB	comutational	599	81	80	27	2.49583	3.63571e-07
large_intestine	CREBBP	APOB	comutational	599	81	80	27	2.49583	3.63571e-07
large_intestine	BRCA2	FAT4	comutational	599	68	121	31	2.25681	3.63899e-07
large_intestine	EPHA3	FAT4	comutational	599	68	121	31	2.25681	3.63899e-07
large_intestine	SDK1	COL12A1	comutational	599	77	69	24	2.70582	3.6543e-07
large_intestine	MUC5AC	CTNNB1	comutational	599	62	99	26	2.53731	3.66074e-07
large_intestine	USH2A	DNAH10	comutational	599	99	62	26	2.53731	3.66074e-07
large_intestine	DCHS2	PKHD1	comutational	599	65	76	23	2.78887	3.68594e-07
large_intestine	SACS	ANK3	comutational	599	76	65	23	2.78887	3.68594e-07
large_intestine	MDN1	DMD	comutational	599	77	74	25	2.62812	3.70105e-07
large_intestine	LRP2	CACNA1E	comutational	599	107	65	28	2.4115	3.7057e-07
large_intestine	OBSCN	DNAH2	comutational	599	107	65	28	2.4115	3.7057e-07
large_intestine	MACF1	CUBN	comutational	599	75	61	22	2.88044	3.72256e-07
large_intestine	COL12A1	HUWE1	comutational	599	69	61	21	2.9886	3.75361e-07
large_intestine	PKHD1	ABCA13	comutational	599	76	70	24	2.70226	3.77974e-07
large_intestine	SACS	TRRAP	comutational	599	76	70	24	2.70226	3.77974e-07
large_intestine	SACS	ABCA13	comutational	599	76	70	24	2.70226	3.77974e-07
large_intestine	ABCA13	FAT3	comutational	599	70	76	24	2.70226	3.77974e-07
large_intestine	USH2A	VPS13B	comutational	599	99	66	27	2.47521	3.80473e-07
large_intestine	MLL2	CSMD1	comutational	599	71	86	26	2.55061	3.83413e-07
large_intestine	MLH1	MUC2	comutational	599	62	80	23	2.77762	3.88487e-07
large_intestine	BRCA2	CDH1	comutational	599	68	90	26	2.54477	3.89409e-07
large_intestine	BRCA2	DNAH10	comutational	599	68	62	21	2.98363	3.90025e-07
large_intestine	BRCA2	LAMA1	comutational	599	68	62	21	2.98363	3.90025e-07
large_intestine	DNAH5	HUWE1	comutational	599	108	61	27	2.45492	3.97777e-07
large_intestine	MUC17	HMCN1	comutational	599	66	93	26	2.53731	4.02619e-07
large_intestine	VPS13B	HMCN1	comutational	599	66	93	26	2.53731	4.02619e-07
large_intestine	MLL3	FREM2	comutational	599	83	69	25	2.61481	4.038e-07
large_intestine	MUC17	ZFHX4	comutational	599	66	81	24	2.68911	4.08467e-07
large_intestine	MLL3	HERC2	comutational	599	83	60	23	2.76647	4.09388e-07
large_intestine	COL6A6	HMCN1	comutational	599	62	93	25	2.59712	4.19782e-07
large_intestine	DNAH10	HMCN1	comutational	599	62	93	25	2.59712	4.19782e-07
large_intestine	LOC652153	CSMD1	comutational	599	95	86	31	2.27283	4.2439e-07
large_intestine	CSMD1	HYDIN	comutational	599	86	95	31	2.27283	4.2439e-07
large_intestine	SACS	DNAH5	comutational	599	76	108	31	2.26231	4.27004e-07
large_intestine	XIRP2	DNAH5	comutational	599	76	108	31	2.26231	4.27004e-07
large_intestine	CDH1	LIG1	comutational	599	90	64	25	2.59983	4.2802e-07
large_intestine	LOC652153	COL12A1	comutational	599	95	69	27	2.46728	4.36721e-07
large_intestine	COL12A1	HYDIN	comutational	599	69	95	27	2.46728	4.36721e-07
large_intestine	PKHD1	DST	comutational	599	76	86	27	2.47445	4.41722e-07
large_intestine	PKHD1	EGFR	comutational	599	76	86	27	2.47445	4.41722e-07
large_intestine	MDN1	NALCN	comutational	599	77	60	22	2.85238	4.4861e-07
large_intestine	NALCN	SDK1	comutational	599	60	77	22	2.85238	4.4861e-07
large_intestine	ATP10A	COL6A3	comutational	599	60	77	22	2.85238	4.4861e-07
large_intestine	RYR1	HERC2	comutational	599	77	60	22	2.85238	4.4861e-07
large_intestine	DMD	GPR98	comutational	599	74	83	26	2.53566	4.49981e-07
large_intestine	LRRK2	RELN	comutational	599	71	81	25	2.60389	4.50903e-07
large_intestine	MLL2	CREBBP	comutational	599	71	81	25	2.60389	4.50903e-07
large_intestine	CREBBP	ABCA12	comutational	599	81	71	25	2.60389	4.50903e-07
large_intestine	LOC652153	DCHS2	comutational	599	95	65	26	2.52211	4.52984e-07
large_intestine	DCHS2	HYDIN	comutational	599	65	95	26	2.52211	4.52984e-07
large_intestine	PRKDC	DNAH9	comutational	599	78	64	23	2.75982	4.55555e-07
large_intestine	MLL2	DCHS2	comutational	599	71	65	22	2.85547	4.58285e-07
large_intestine	DCHS2	ABCA12	comutational	599	65	71	22	2.85547	4.58285e-07
large_intestine	NEFH	ZNF717	comutational	599	112	70	30	2.29209	4.6223e-07
large_intestine	DNAH2	DNAH5	comutational	599	65	108	28	2.38917	4.6452e-07
large_intestine	MGAM	FAT4	comutational	599	72	121	32	2.20018	4.68052e-07
large_intestine	ATP10A	CACNA1E	comutational	599	60	65	20	3.07179	4.73516e-07
large_intestine	ERBB4	HERC2	comutational	599	65	60	20	3.07179	4.73516e-07
large_intestine	XIRP2	ZFHX4	comutational	599	76	81	26	2.52989	4.78623e-07
large_intestine	BRCA2	DNAH3	comutational	599	68	68	22	2.84991	4.79989e-07
large_intestine	OBSCN	RYR1	comutational	599	107	77	31	2.25379	4.80716e-07
large_intestine	LRP2	COL6A6	comutational	599	107	62	27	2.4379	4.85422e-07
large_intestine	OBSCN	LAMA1	comutational	599	107	62	27	2.4379	4.85422e-07
large_intestine	CUBN	FAT3	comutational	599	61	76	22	2.84254	4.87146e-07
large_intestine	RYR2	VPS13B	comutational	599	113	66	29	2.32918	4.89484e-07
large_intestine	MUC5AC	KIAA1109	comutational	599	62	63	20	3.06708	4.89818e-07
large_intestine	DCHS2	GPR98	comutational	599	65	83	24	2.66469	4.92168e-07
large_intestine	ABCA13	FBN2	comutational	599	70	61	21	2.9459	4.9813e-07
large_intestine	LRP2	RELN	comutational	599	107	81	32	2.21161	4.99237e-07
large_intestine	LRP2	CREBBP	comutational	599	107	81	32	2.21161	4.99237e-07
large_intestine	OBSCN	ZFHX4	comutational	599	107	81	32	2.21161	4.99237e-07
large_intestine	DNAH11	FAT2	comutational	599	117	64	29	2.31985	5.03225e-07
large_intestine	RYR1	ABCA13	comutational	599	77	70	24	2.66716	5.03414e-07
large_intestine	RELN	COL6A6	comutational	599	81	62	23	2.74333	5.04038e-07
large_intestine	ZFHX4	DNAH10	comutational	599	81	62	23	2.74333	5.04038e-07
large_intestine	CREBBP	COL6A6	comutational	599	81	62	23	2.74333	5.04038e-07
large_intestine	CREBBP	LAMA1	comutational	599	81	62	23	2.74333	5.04038e-07
large_intestine	PKHD1	FAT3	comutational	599	76	76	25	2.59262	5.05291e-07
large_intestine	MUC17	DNAH8	comutational	599	66	76	23	2.74661	5.12639e-07
large_intestine	SACS	AKAP9	comutational	599	76	66	23	2.74661	5.12639e-07
large_intestine	RP1L1	RYR2	comutational	599	77	113	32	2.20297	5.16449e-07
large_intestine	LRRK2	SACS	comutational	599	71	76	24	2.6642	5.17823e-07
large_intestine	PKHD1	ABCA12	comutational	599	76	71	24	2.6642	5.17823e-07
large_intestine	ABCA12	FAT3	comutational	599	71	76	24	2.6642	5.17823e-07
large_intestine	DST	TAF1L	comutational	599	86	63	24	2.65338	5.23779e-07
large_intestine	TEN1	HUWE1	comutational	599	89	61	24	2.648	5.26727e-07
large_intestine	MGAM	CSMD1	comutational	599	72	86	26	2.51518	5.3532e-07
large_intestine	NBEA	CSMD1	comutational	599	72	86	26	2.51518	5.3532e-07
large_intestine	ADAM29	DNAH3	comutational	599	63	68	21	2.93627	5.36799e-07
large_intestine	DNAH9	FLG	comutational	599	64	91	25	2.57126	5.47328e-07
large_intestine	DST	FLG	comutational	599	86	91	30	2.29619	5.50571e-07
large_intestine	MUC17	OBSCN	comutational	599	66	107	28	2.37496	5.52802e-07
large_intestine	VPS13B	CACNA1E	comutational	599	66	65	21	2.93217	5.54194e-07
large_intestine	MLL3	TRRAP	comutational	599	83	70	25	2.57745	5.6291e-07
large_intestine	ABCA13	GPR98	comutational	599	70	83	25	2.57745	5.6291e-07
large_intestine	MGAM	TRRAP	comutational	599	72	70	23	2.73353	5.76201e-07
large_intestine	MLL2	ABCA12	comutational	599	71	71	23	2.73299	5.79e-07
large_intestine	DCHS2	KDM5A	comutational	599	65	109	28	2.36725	5.80346e-07
large_intestine	CACNA1E	KDM5A	comutational	599	65	109	28	2.36725	5.80346e-07
large_intestine	Q9Y6V0-3	HERC2	comutational	599	78	60	22	2.81581	5.81972e-07
large_intestine	PRKDC	Q5T669	comutational	599	78	60	22	2.81581	5.81972e-07
large_intestine	DNAH9	ANK2	comutational	599	64	73	22	2.82063	5.85152e-07
large_intestine	RYR3	FBN2	comutational	599	83	61	23	2.72111	5.8795e-07
large_intestine	CUBN	GPR98	comutational	599	61	83	23	2.72111	5.8795e-07
large_intestine	RELN	BRAF	comutational	599	81	97	30	2.28713	5.93004e-07
large_intestine	DNAH5	LAMA1	comutational	599	108	62	27	2.41532	6.03552e-07
large_intestine	BRCA2	APOB	comutational	599	68	80	24	2.64265	6.07638e-07
large_intestine	EP400	HERC2	comutational	599	60	60	19	3.16139	6.08938e-07
large_intestine	NBEA	DCHS2	comutational	599	72	65	22	2.81581	6.09241e-07
large_intestine	OBSCN	TRRAP	comutational	599	107	70	29	2.31923	6.09917e-07
large_intestine	MDN1	DNAH5	comutational	599	77	108	31	2.23292	6.1413e-07
large_intestine	CDH1	ANK3	comutational	599	90	65	25	2.55983	6.15311e-07
large_intestine	MGAM	Q5T669	comutational	599	72	60	21	2.91181	6.20147e-07
large_intestine	NBEA	HERC2	comutational	599	72	60	21	2.91181	6.20147e-07
large_intestine	ABCA12	AKAP9	comutational	599	71	66	22	2.81221	6.27899e-07
large_intestine	MUC17	HERC2	comutational	599	66	60	20	3.02525	6.31588e-07
large_intestine	EP400	AKAP9	comutational	599	60	66	20	3.02525	6.31588e-07
large_intestine	BRCA2	KIT	comutational	599	68	117	30	2.25867	6.32554e-07
large_intestine	COL6A3	FBN2	comutational	599	77	61	22	2.80562	6.34064e-07
large_intestine	PRKDC	CACNA1E	comutational	599	78	65	23	2.71736	6.36478e-07
large_intestine	MUC17	FAT4	comutational	599	66	121	30	2.25019	6.48281e-07
large_intestine	ERBB4	FBN2	comutational	599	65	61	20	3.02144	6.4922e-07
large_intestine	RELN	RYR1	comutational	599	81	77	26	2.49703	6.50462e-07
large_intestine	MLL3	APOB	comutational	599	83	80	27	2.43569	6.54564e-07
large_intestine	LOC652153	AKAP9	comutational	599	95	66	26	2.48389	6.55603e-07
large_intestine	AKAP9	HYDIN	comutational	599	66	95	26	2.48389	6.55603e-07
large_intestine	CSMD2	KDM5A	comutational	599	69	109	29	2.30967	6.58942e-07
large_intestine	LOC652153	RYR3	comutational	599	95	83	30	2.27901	6.59973e-07
large_intestine	RYR3	HYDIN	comutational	599	83	95	30	2.27901	6.59973e-07
large_intestine	COL6A6	FAT2	comutational	599	62	64	20	3.01915	6.60013e-07
large_intestine	PRKDC	ABCA13	comutational	599	78	70	24	2.63297	6.66519e-07
large_intestine	LOC652153	LAMA1	comutational	599	95	62	25	2.54244	6.72293e-07
large_intestine	HYDIN	LAMA1	comutational	599	95	62	25	2.54244	6.72293e-07
large_intestine	CDH1	GPR98	comutational	599	90	83	29	2.32544	6.74246e-07
large_intestine	PKHD1	HMCN1	comutational	599	76	93	28	2.37295	6.78506e-07
large_intestine	SACS	HMCN1	comutational	599	76	93	28	2.37295	6.78506e-07
large_intestine	RYR1	DNAH8	comutational	599	77	76	25	2.55895	6.79051e-07
large_intestine	SDK1	XIRP2	comutational	599	77	76	25	2.55895	6.79051e-07
large_intestine	MUC5AC	FAT3	comutational	599	62	76	22	2.79669	6.83526e-07
large_intestine	COL6A6	DNAH8	comutational	599	62	76	22	2.79669	6.83526e-07
large_intestine	MLL2	SDK1	comutational	599	71	77	24	2.6296	6.88331e-07
large_intestine	MUC5AC	ABCA13	comutational	599	62	70	21	2.89839	6.88646e-07
large_intestine	TRRAP	COL6A6	comutational	599	70	62	21	2.89839	6.88646e-07
large_intestine	TRRAP	LAMA1	comutational	599	70	62	21	2.89839	6.88646e-07
large_intestine	ABCA13	DNAH10	comutational	599	70	62	21	2.89839	6.88646e-07
large_intestine	MUC17	GPR98	comutational	599	66	83	24	2.62432	6.92449e-07
large_intestine	MGAM	NEB	comutational	599	72	87	26	2.48627	6.98542e-07
large_intestine	MGAM	PKHD1	comutational	599	72	76	24	2.62719	7.0431e-07
large_intestine	NBEA	XIRP2	comutational	599	72	76	24	2.62719	7.0431e-07
large_intestine	CREBBP	KIAA1109	comutational	599	81	63	23	2.69978	7.12757e-07
large_intestine	LRP2	ADAM29	comutational	599	107	63	27	2.3992	7.28941e-07
large_intestine	DST	ANK2	comutational	599	86	73	26	2.48073	7.41534e-07
large_intestine	DST	FAT2	comutational	599	86	64	24	2.61192	7.46191e-07
large_intestine	USH2A	DNAH8	comutational	599	99	76	29	2.30875	7.61809e-07
large_intestine	DNAH11	DNAH2	comutational	599	117	65	29	2.28416	7.65868e-07
large_intestine	ANK3	KIT	comutational	599	65	117	29	2.28416	7.65868e-07
large_intestine	DMD	DNAH9	comutational	599	74	64	22	2.78252	7.70032e-07
large_intestine	NBEA	ABCA12	comutational	599	72	71	23	2.69503	7.77696e-07
large_intestine	MLL2	MLL3	comutational	599	71	83	25	2.54115	7.78487e-07
large_intestine	RELN	BRCA2	comutational	599	81	68	24	2.61002	7.94247e-07
large_intestine	BRCA2	ZFHX4	comutational	599	68	81	24	2.61002	7.94247e-07
large_intestine	ZFHX4	DNAH3	comutational	599	81	68	24	2.61002	7.94247e-07
large_intestine	CREBBP	EPHA3	comutational	599	81	68	24	2.61002	7.94247e-07
large_intestine	USH2A	DNAH9	comutational	599	99	64	26	2.45802	7.95675e-07
large_intestine	Q9Y6V0-3	COL11A1	comutational	599	78	61	22	2.76965	8.20984e-07
large_intestine	Q9Y6V0-3	FBN2	comutational	599	78	61	22	2.76965	8.20984e-07
large_intestine	PRKDC	COL11A1	comutational	599	78	61	22	2.76965	8.20984e-07
large_intestine	ATP10A	FBN2	comutational	599	60	61	19	3.10956	8.21364e-07
large_intestine	COL11A1	EP400	comutational	599	61	60	19	3.10956	8.21364e-07
large_intestine	EP400	HUWE1	comutational	599	60	61	19	3.10956	8.21364e-07
large_intestine	ZFHX4	HMCN1	comutational	599	81	93	29	2.30599	8.23916e-07
large_intestine	BRCA2	HMCN1	comutational	599	68	93	26	2.46268	8.2567e-07
large_intestine	MGAM	MUC17	comutational	599	72	66	22	2.77315	8.33132e-07
large_intestine	MLL3	COL6A6	comutational	599	83	62	23	2.67723	8.36092e-07
large_intestine	MLL3	DNAH10	comutational	599	83	62	23	2.67723	8.36092e-07
large_intestine	RYR3	LAMA1	comutational	599	83	62	23	2.67723	8.36092e-07
large_intestine	FBN2	FLG	comutational	599	61	91	24	2.5898	8.46243e-07
large_intestine	DST	EP400	comutational	599	86	60	23	2.66996	8.54642e-07
large_intestine	CSMD1	HERC2	comutational	599	86	60	23	2.66996	8.54642e-07
large_intestine	EP300	FAT4	comutational	599	60	121	28	2.31019	8.60195e-07
large_intestine	MGAM	FBN2	comutational	599	72	61	21	2.86407	8.61441e-07
large_intestine	AKAP9	FBN2	comutational	599	66	61	20	2.97566	8.6433e-07
large_intestine	DCHS2	COL6A6	comutational	599	65	62	20	2.9727	8.83065e-07
large_intestine	CACNA1E	COL6A6	comutational	599	65	62	20	2.9727	8.83065e-07
large_intestine	CACNA1E	LAMA1	comutational	599	65	62	20	2.9727	8.83065e-07
large_intestine	FAT2	HMCN1	comutational	599	64	93	25	2.51596	8.83769e-07
large_intestine	RYR1	COL6A6	comutational	599	77	62	22	2.76037	8.87969e-07
large_intestine	DST	FREM2	comutational	599	86	69	25	2.52359	8.91398e-07
large_intestine	COL12A1	CSMD1	comutational	599	69	86	25	2.52359	8.91398e-07
large_intestine	RYR3	CSMD1	comutational	599	83	86	28	2.34968	8.96418e-07
large_intestine	LRRK2	LAMA1	comutational	599	71	62	21	2.85756	9.06576e-07
large_intestine	ABCA12	LAMA1	comutational	599	71	62	21	2.85756	9.06576e-07
large_intestine	Q9Y6V0-3	FAT3	comutational	599	78	76	25	2.52615	9.0683e-07
large_intestine	RB1	FMN2	comutational	599	104	73	29	2.28807	9.07676e-07
large_intestine	LRRK2	Q9Y6V0-3	comutational	599	71	78	24	2.59588	9.09572e-07
large_intestine	MDN1	SDK1	comutational	599	77	77	25	2.52572	9.10767e-07
large_intestine	PTCH1	ZFHX4	comutational	599	104	81	31	2.2043	9.14153e-07
large_intestine	PTCH1	CREBBP	comutational	599	104	81	31	2.2043	9.14153e-07
large_intestine	RB1	CREBBP	comutational	599	104	81	31	2.2043	9.14153e-07
large_intestine	EP400	HMCN1	comutational	599	60	93	24	2.57634	9.2356e-07
large_intestine	NEFH	COL11A1	comutational	599	112	61	27	2.36724	9.29051e-07
large_intestine	RYR1	HMCN1	comutational	599	77	93	28	2.34213	9.40045e-07
large_intestine	SDK1	HMCN1	comutational	599	77	93	28	2.34213	9.40045e-07
large_intestine	TAF1L	ABCA13	comutational	599	63	70	21	2.85238	9.44221e-07
large_intestine	TAF1L	XIRP2	comutational	599	63	76	22	2.7523	9.50629e-07
large_intestine	OBSCN	EP300	comutational	599	107	60	26	2.42586	9.52467e-07
large_intestine	MACF1	DMD	comutational	599	75	74	24	2.59027	9.59844e-07
large_intestine	ABCA13	KDM5A	comutational	599	70	109	29	2.27667	9.62975e-07
large_intestine	EP400	APOB	comutational	599	60	80	22	2.74542	9.64757e-07
large_intestine	Q5T669	APOB	comutational	599	60	80	22	2.74542	9.64757e-07
large_intestine	BRCA2	XIRP2	comutational	599	68	76	23	2.66583	9.6807e-07
large_intestine	BRCA2	DNAH8	comutational	599	68	76	23	2.66583	9.6807e-07
large_intestine	XIRP2	DNAH3	comutational	599	76	68	23	2.66583	9.6807e-07
large_intestine	LOC652153	KIAA1109	comutational	599	95	63	25	2.50209	9.76685e-07
large_intestine	HYDIN	KIAA1109	comutational	599	95	63	25	2.50209	9.76685e-07
large_intestine	DNAH2	EPHA3	comutational	599	65	68	21	2.84593	9.93276e-07
large_intestine	USH2A	CREBBP	comutational	599	99	81	30	2.24093	1.00005e-06
large_intestine	MLL2	FMN2	comutational	599	71	73	23	2.65811	1.03776e-06
large_intestine	MGAM	NBEA	comutational	599	72	72	23	2.6576	1.04256e-06
large_intestine	DMD	HERC2	comutational	599	74	60	21	2.83311	1.05207e-06
large_intestine	DST	DNAH2	comutational	599	86	65	24	2.57174	1.05314e-06
large_intestine	CSMD1	DNAH2	comutational	599	86	65	24	2.57174	1.05314e-06
large_intestine	CSMD1	ANK3	comutational	599	86	65	24	2.57174	1.05314e-06
large_intestine	MDN1	USH2A	comutational	599	77	99	29	2.27876	1.06612e-06
large_intestine	MGAM	GPR98	comutational	599	72	83	25	2.50586	1.06837e-06
large_intestine	NBEA	GPR98	comutational	599	72	83	25	2.50586	1.06837e-06
large_intestine	NALCN	NEB	comutational	599	60	87	23	2.63927	1.08275e-06
large_intestine	RELN	FREM2	comutational	599	81	69	24	2.5722	1.09409e-06
large_intestine	ZFHX4	FREM2	comutational	599	81	69	24	2.5722	1.09409e-06
large_intestine	NALCN	COL6A6	comutational	599	60	62	19	3.05941	1.09975e-06
large_intestine	DNAH10	HERC2	comutational	599	62	60	19	3.05941	1.09975e-06
large_intestine	EPHA3	HERC2	comutational	599	68	60	20	2.93627	1.10194e-06
large_intestine	VPS13B	FLG	comutational	599	66	91	25	2.49334	1.11587e-06
large_intestine	FBN2	ANK2	comutational	599	61	73	21	2.82484	1.12301e-06
large_intestine	USH2A	COL11A1	comutational	599	99	61	25	2.47972	1.13103e-06
large_intestine	USH2A	FBN2	comutational	599	99	61	25	2.47972	1.13103e-06
large_intestine	LOC652153	DNAH8	comutational	599	95	76	28	2.32299	1.13401e-06
large_intestine	DNAH8	HYDIN	comutational	599	76	95	28	2.32299	1.13401e-06
large_intestine	RP1L1	GPR98	comutational	599	77	83	26	2.43686	1.13969e-06
large_intestine	RYR2	COL11A1	comutational	599	113	61	27	2.34629	1.13997e-06
large_intestine	FAT2	FAT4	comutational	599	64	121	29	2.24316	1.14842e-06
large_intestine	VPS13B	DNAH11	comutational	599	66	117	29	2.24955	1.15123e-06
large_intestine	DCHS2	USH2A	comutational	599	65	99	26	2.4202	1.15415e-06
large_intestine	DNAH5	EP300	comutational	599	108	60	26	2.4034	1.17242e-06
large_intestine	MLH1	VPS13B	comutational	599	62	66	20	2.92766	1.17346e-06
large_intestine	RYR3	TAF1L	comutational	599	83	63	23	2.63473	1.17774e-06
large_intestine	MLL3	NEB	comutational	599	83	87	28	2.32267	1.18705e-06
large_intestine	LRP2	BRCA2	comutational	599	107	68	28	2.30511	1.19014e-06
large_intestine	Q9Y6V0-3	RYR1	comutational	599	78	77	25	2.49334	1.21388e-06
large_intestine	PRKDC	RYR1	comutational	599	78	77	25	2.49334	1.21388e-06
large_intestine	NBEA	RYR2	comutational	599	72	113	30	2.2087	1.2441e-06
large_intestine	MDN1	ANK2	comutational	599	77	73	24	2.55755	1.25961e-06
large_intestine	MDN1	EPHA3	comutational	599	77	68	23	2.63121	1.26828e-06
large_intestine	XIRP2	DMD	comutational	599	76	74	24	2.55619	1.27624e-06
large_intestine	TRRAP	FAT2	comutational	599	70	64	21	2.80781	1.28444e-06
large_intestine	PKHD1	DNAH9	comutational	599	76	64	22	2.70929	1.31092e-06
large_intestine	PKHD1	FAT2	comutational	599	76	64	22	2.70929	1.31092e-06
large_intestine	SACS	FAT2	comutational	599	76	64	22	2.70929	1.31092e-06
large_intestine	XIRP2	LIG1	comutational	599	76	64	22	2.70929	1.31092e-06
large_intestine	XIRP2	FAT2	comutational	599	76	64	22	2.70929	1.31092e-06
large_intestine	XIRP2	CSMD2	comutational	599	76	69	23	2.62719	1.31519e-06
large_intestine	CSMD2	DNAH8	comutational	599	69	76	23	2.62719	1.31519e-06
large_intestine	DCHS2	COL12A1	comutational	599	65	69	21	2.80468	1.31655e-06
large_intestine	CACNA1E	CSMD2	comutational	599	65	69	21	2.80468	1.31655e-06
large_intestine	COL11A1	FAT4	comutational	599	61	121	28	2.27232	1.32839e-06
large_intestine	OBSCN	SACS	comutational	599	107	76	30	2.20979	1.33318e-06
large_intestine	LOC652153	EPHA3	comutational	599	95	68	26	2.41084	1.33375e-06
large_intestine	EPHA3	HYDIN	comutational	599	68	95	26	2.41084	1.33375e-06
large_intestine	RYR3	EPHA3	comutational	599	83	68	24	2.54713	1.33595e-06
large_intestine	BRCA2	GPR98	comutational	599	68	83	24	2.54713	1.33595e-06
large_intestine	DNAH3	GPR98	comutational	599	68	83	24	2.54713	1.33595e-06
large_intestine	EPHA3	GPR98	comutational	599	68	83	24	2.54713	1.33595e-06
large_intestine	DNAH5	FAT2	comutational	599	108	64	27	2.33984	1.33945e-06
large_intestine	DCHS2	NEB	comutational	599	65	87	24	2.54218	1.34452e-06
large_intestine	MACF1	TRRAP	comutational	599	75	70	23	2.62419	1.35139e-06
large_intestine	FBN2	APOB	comutational	599	61	80	22	2.70041	1.35576e-06
large_intestine	MACF1	NALCN	comutational	599	75	60	21	2.79533	1.35918e-06
large_intestine	RYR1	TEN1	comutational	599	77	89	27	2.35999	1.36171e-06
large_intestine	CACNA1E	ZFHX4	comutational	599	65	81	23	2.61671	1.38734e-06
large_intestine	OR6C76	KIT	comutational	599	63	117	28	2.2754	1.39131e-06
large_intestine	NALCN	KDM5A	comutational	599	60	109	26	2.38135	1.4388e-06
large_intestine	ATP10A	FREM2	comutational	599	60	69	20	2.89372	1.44205e-06
large_intestine	CSMD2	EP400	comutational	599	69	60	20	2.89372	1.44205e-06
large_intestine	FREM2	HERC2	comutational	599	69	60	20	2.89372	1.44205e-06
large_intestine	COL11A1	DMD	comutational	599	61	74	21	2.78666	1.4559e-06
large_intestine	MUC17	CSMD1	comutational	599	66	86	24	2.53277	1.47302e-06
large_intestine	MUC5AC	COL11A1	comutational	599	62	61	19	3.00925	1.47791e-06
large_intestine	MUC5AC	FBN2	comutational	599	62	61	19	3.00925	1.47791e-06
large_intestine	COL6A6	FBN2	comutational	599	62	61	19	3.00925	1.47791e-06
large_intestine	CUBN	DNAH10	comutational	599	61	62	19	3.00925	1.47791e-06
large_intestine	CUBN	LAMA1	comutational	599	61	62	19	3.00925	1.47791e-06
large_intestine	BRCA2	DNAH5	comutational	599	68	108	28	2.28377	1.48271e-06
large_intestine	MUC2	AKAP9	comutational	599	80	66	23	2.60928	1.4843e-06
large_intestine	RELN	ABCA13	comutational	599	81	70	24	2.53545	1.49547e-06
large_intestine	MLL3	HMCN1	comutational	599	83	93	29	2.25042	1.52481e-06
large_intestine	NEB	FBN2	comutational	599	87	61	23	2.59601	1.54297e-06
large_intestine	MLL2	FREM2	comutational	599	71	69	22	2.68994	1.54482e-06
large_intestine	VPS13B	KIAA1109	comutational	599	66	63	20	2.88119	1.581e-06
large_intestine	ADAM29	AKAP9	comutational	599	63	66	20	2.88119	1.581e-06
large_intestine	LRP2	ERBB4	comutational	599	107	65	27	2.32538	1.58697e-06
large_intestine	PRKDC	ADAM29	comutational	599	78	63	22	2.68173	1.58985e-06
large_intestine	LIG1	ERBB4	comutational	599	64	65	20	2.87981	1.59716e-06
large_intestine	DNAH9	ERBB4	comutational	599	64	65	20	2.87981	1.59716e-06
large_intestine	ABCA13	HMCN1	comutational	599	70	93	26	2.39232	1.63249e-06
large_intestine	MLH1	CTNNB1	comutational	599	62	99	25	2.43972	1.64789e-06
large_intestine	USH2A	COL6A6	comutational	599	99	62	25	2.43972	1.64789e-06
large_intestine	PRKDC	DNAH3	comutational	599	78	68	23	2.59747	1.65235e-06
large_intestine	MLL2	DNAH9	comutational	599	71	64	21	2.76827	1.68452e-06
large_intestine	RP1L1	DNAH9	comutational	599	77	64	22	2.67411	1.6965e-06
large_intestine	COL6A3	DNAH9	comutational	599	77	64	22	2.67411	1.6965e-06
large_intestine	LRRK2	DST	comutational	599	71	86	25	2.45251	1.69828e-06
large_intestine	LRP2	CSMD2	comutational	599	107	69	28	2.27171	1.71908e-06
large_intestine	LRP2	FREM2	comutational	599	107	69	28	2.27171	1.71908e-06
large_intestine	NF2	OBSCN	comutational	599	69	107	28	2.27171	1.71908e-06
large_intestine	MDN1	CSMD2	comutational	599	77	69	23	2.59307	1.71971e-06
large_intestine	RYR1	COL12A1	comutational	599	77	69	23	2.59307	1.71971e-06
large_intestine	CSMD1	DNAH10	comutational	599	86	62	23	2.58383	1.72522e-06
large_intestine	CSMD1	LAMA1	comutational	599	86	62	23	2.58383	1.72522e-06
large_intestine	CREBBP	FBN2	comutational	599	81	61	22	2.66707	1.72965e-06
large_intestine	ABCA13	DNAH2	comutational	599	70	65	21	2.76462	1.73397e-06
large_intestine	VPS13B	COL12A1	comutational	599	66	69	21	2.76219	1.76767e-06
large_intestine	SACS	ERBB4	comutational	599	76	65	22	2.66761	1.79304e-06
large_intestine	NF2	GPR98	comutational	599	69	83	24	2.51021	1.83309e-06
large_intestine	RYR3	CSMD2	comutational	599	83	69	24	2.51021	1.83309e-06
large_intestine	FREM2	GPR98	comutational	599	69	83	24	2.51021	1.83309e-06
large_intestine	DNAH3	KDM5A	comutational	599	68	109	28	2.26282	1.84102e-06
large_intestine	EPHA3	KDM5A	comutational	599	68	109	28	2.26282	1.84102e-06
large_intestine	TRRAP	EP400	comutational	599	70	60	20	2.85238	1.87596e-06
large_intestine	ZNF717	Q5T669	comutational	599	70	60	20	2.85238	1.87596e-06
large_intestine	MACF1	HUWE1	comutational	599	75	61	21	2.74951	1.87731e-06
large_intestine	CSMD1	FAT3	comutational	599	86	76	26	2.3828	1.88466e-06
large_intestine	MUC5AC	APOB	comutational	599	62	80	22	2.65685	1.88777e-06
large_intestine	MUC17	CREBBP	comutational	599	66	81	23	2.57707	1.91093e-06
large_intestine	RELN	VPS13B	comutational	599	81	66	23	2.57707	1.91093e-06
large_intestine	MUC5AC	HMCN1	comutational	599	62	93	24	2.49324	1.91786e-06
large_intestine	DNAH9	Q5T669	comutational	599	64	60	19	2.9638	1.93051e-06
large_intestine	FAT2	HERC2	comutational	599	64	60	19	2.9638	1.93051e-06
large_intestine	CUBN	KIAA1109	comutational	599	61	63	19	2.96149	1.96118e-06
large_intestine	FAM123B	KIAA1109	comutational	599	61	63	19	2.96149	1.96118e-06
large_intestine	NF2	HUWE1	comutational	599	69	61	20	2.84628	1.96238e-06
large_intestine	COL12A1	FAM123B	comutational	599	69	61	20	2.84628	1.96238e-06
large_intestine	COL12A1	FBN2	comutational	599	69	61	20	2.84628	1.96238e-06
large_intestine	MLL3	NALCN	comutational	599	83	60	22	2.64618	1.98718e-06
large_intestine	MLL3	EP300	comutational	599	83	60	22	2.64618	1.98718e-06
large_intestine	MLL3	EP400	comutational	599	83	60	22	2.64618	1.98718e-06
large_intestine	VHL	CDH1	comutational	599	82	90	28	2.27263	1.99515e-06
large_intestine	RELN	DST	comutational	599	81	86	27	2.32171	2.02509e-06
large_intestine	LRRK2	ZFHX4	comutational	599	71	81	24	2.49974	2.02887e-06
large_intestine	LRRK2	CREBBP	comutational	599	71	81	24	2.49974	2.02887e-06
large_intestine	MUC5AC	DNAH3	comutational	599	62	68	20	2.84156	2.03206e-06
large_intestine	BRCA2	COL6A6	comutational	599	68	62	20	2.84156	2.03206e-06
large_intestine	NBEA	FREM2	comutational	599	72	69	22	2.65258	2.03802e-06
large_intestine	LRRK2	TRRAP	comutational	599	71	70	22	2.65151	2.05663e-06
large_intestine	LRRK2	ABCA13	comutational	599	71	70	22	2.65151	2.05663e-06
large_intestine	LIG1	KIT	comutational	599	64	117	28	2.23985	2.08203e-06
large_intestine	PKHD1	CREBBP	comutational	599	76	81	25	2.43259	2.08347e-06
large_intestine	ZFHX4	DNAH8	comutational	599	81	76	25	2.43259	2.08347e-06
large_intestine	ZFHX4	FAT3	comutational	599	81	76	25	2.43259	2.08347e-06
large_intestine	VPS13B	FAT2	comutational	599	66	64	20	2.83617	2.11444e-06
large_intestine	DCHS2	CACNA1E	comutational	599	65	65	20	2.8355	2.12495e-06
large_intestine	CACNA1E	ANK3	comutational	599	65	65	20	2.8355	2.12495e-06
large_intestine	MLL2	NF1	comutational	599	71	111	29	2.20416	2.16041e-06
large_intestine	LRRK2	NEB	comutational	599	71	87	25	2.42432	2.18092e-06
large_intestine	PRKDC	LIG1	comutational	599	78	64	22	2.63982	2.18401e-06
large_intestine	NBEA	DNAH9	comutational	599	72	64	21	2.72982	2.19613e-06
large_intestine	Q9Y6V0-3	DMD	comutational	599	78	74	24	2.49064	2.21562e-06
large_intestine	NALCN	COL6A3	comutational	599	60	77	21	2.72273	2.23361e-06
large_intestine	RYR1	Q5T669	comutational	599	77	60	21	2.72273	2.23361e-06
large_intestine	SDK1	HERC2	comutational	599	77	60	21	2.72273	2.23361e-06
large_intestine	PRKDC	FREM2	comutational	599	78	69	23	2.55983	2.23614e-06
large_intestine	MACF1	SDK1	comutational	599	75	77	24	2.48935	2.24354e-06
large_intestine	PKHD1	SACS	comutational	599	76	76	24	2.48892	2.25291e-06
large_intestine	PKHD1	XIRP2	comutational	599	76	76	24	2.48892	2.25291e-06
large_intestine	MLL2	HMCN1	comutational	599	71	93	26	2.35862	2.26608e-06
large_intestine	LRRK2	ERBB4	comutational	599	71	65	21	2.72568	2.26976e-06
large_intestine	MLL2	CACNA1E	comutational	599	71	65	21	2.72568	2.26976e-06
large_intestine	MLL2	DNAH2	comutational	599	71	65	21	2.72568	2.26976e-06
large_intestine	MLL3	DNAH2	comutational	599	83	65	23	2.55366	2.27467e-06
large_intestine	RYR3	DNAH2	comutational	599	83	65	23	2.55366	2.27467e-06
large_intestine	RYR3	ERBB4	comutational	599	83	65	23	2.55366	2.27467e-06
large_intestine	SDK1	FLG	comutational	599	77	91	27	2.30812	2.27484e-06
large_intestine	MLL2	USH2A	comutational	599	71	99	27	2.3009	2.28645e-06
large_intestine	RP1L1	ERBB4	comutational	599	77	65	22	2.63297	2.31597e-06
large_intestine	ABCA13	AKAP9	comutational	599	70	66	21	2.72273	2.32372e-06
large_intestine	ADAM29	CTNNB1	comutational	599	63	99	25	2.40099	2.37499e-06
large_intestine	SACS	ABCA12	comutational	599	76	71	23	2.55319	2.37565e-06
large_intestine	MUC5AC	CREBBP	comutational	599	62	81	22	2.62405	2.40373e-06
large_intestine	MACF1	MGAM	comutational	599	75	72	23	2.5513	2.41694e-06
large_intestine	MLL2	EP300	comutational	599	71	60	20	2.81221	2.42651e-06
large_intestine	NALCN	ABCA12	comutational	599	60	71	20	2.81221	2.42651e-06
large_intestine	ABCA12	Q5T669	comutational	599	71	60	20	2.81221	2.42651e-06
large_intestine	MUC17	PKHD1	comutational	599	66	76	22	2.62719	2.43324e-06
large_intestine	MUC17	XIRP2	comutational	599	66	76	22	2.62719	2.43324e-06
large_intestine	VPS13B	XIRP2	comutational	599	66	76	22	2.62719	2.43324e-06
large_intestine	AKAP9	FAT3	comutational	599	66	76	22	2.62719	2.43324e-06
large_intestine	MLL3	ABCA13	comutational	599	83	70	24	2.47435	2.4958e-06
large_intestine	TRRAP	GPR98	comutational	599	70	83	24	2.47435	2.4958e-06
large_intestine	CRIPAK	KIT	comutational	599	61	117	27	2.26608	2.51219e-06
large_intestine	MGAM	PTCH1	comutational	599	72	104	28	2.23985	2.53744e-06
large_intestine	MUC5AC	DNAH5	comutational	599	62	108	26	2.32587	2.57431e-06
large_intestine	COL11A1	FAT2	comutational	599	61	64	19	2.91522	2.58474e-06
large_intestine	DNAH9	HUWE1	comutational	599	64	61	19	2.91522	2.58474e-06
large_intestine	FAT2	FBN2	comutational	599	64	61	19	2.91522	2.58474e-06
large_intestine	MUC5AC	TAF1L	comutational	599	62	63	19	2.91372	2.61132e-06
large_intestine	KIAA1109	LAMA1	comutational	599	63	62	19	2.91372	2.61132e-06
large_intestine	LOC652153	ABCA13	comutational	599	95	70	26	2.34195	2.61598e-06
large_intestine	ABCA13	HYDIN	comutational	599	70	95	26	2.34195	2.61598e-06
large_intestine	NF2	KDM5A	comutational	599	69	109	28	2.23002	2.6483e-06
large_intestine	MUC5AC	CSMD2	comutational	599	62	69	20	2.80037	2.64927e-06
large_intestine	MUC5AC	FREM2	comutational	599	62	69	20	2.80037	2.64927e-06
large_intestine	COL6A6	FREM2	comutational	599	62	69	20	2.80037	2.64927e-06
large_intestine	COL12A1	LAMA1	comutational	599	69	62	20	2.80037	2.64927e-06
large_intestine	CSMD2	DNAH10	comutational	599	69	62	20	2.80037	2.64927e-06
large_intestine	COL12A1	ANK2	comutational	599	69	73	22	2.61624	2.67219e-06
large_intestine	MUC2	RYR3	comutational	599	80	83	26	2.34548	2.71771e-06
large_intestine	GPR98	APOB	comutational	599	83	80	26	2.34548	2.71771e-06
large_intestine	LRRK2	MLL2	comutational	599	71	71	22	2.61416	2.72005e-06
large_intestine	LRRK2	ABCA12	comutational	599	71	71	22	2.61416	2.72005e-06
large_intestine	EPHA3	KIAA1109	comutational	599	68	63	20	2.79645	2.72754e-06
large_intestine	MGAM	ZFHX4	comutational	599	72	81	24	2.46502	2.73268e-06
large_intestine	MGAM	CREBBP	comutational	599	72	81	24	2.46502	2.73268e-06
large_intestine	DNAH3	APOB	comutational	599	68	80	23	2.53254	2.75986e-06
large_intestine	RELN	RP1L1	comutational	599	81	77	25	2.40099	2.77242e-06
large_intestine	RYR1	CREBBP	comutational	599	77	81	25	2.40099	2.77242e-06
large_intestine	MUC17	ERBB4	comutational	599	66	65	20	2.79254	2.80788e-06
large_intestine	DCHS2	VPS13B	comutational	599	65	66	20	2.79254	2.80788e-06
large_intestine	Q9Y6V0-3	EP400	comutational	599	78	60	21	2.68782	2.8421e-06
large_intestine	Q9Y6V0-3	Q5T669	comutational	599	78	60	21	2.68782	2.8421e-06
large_intestine	PRKDC	EP300	comutational	599	78	60	21	2.68782	2.8421e-06
large_intestine	FAT2	ANK2	comutational	599	64	73	21	2.69242	2.84671e-06
large_intestine	MGAM	DCHS2	comutational	599	72	65	21	2.68782	2.95351e-06
large_intestine	NBEA	ANK3	comutational	599	72	65	21	2.68782	2.95351e-06
large_intestine	PKHD1	RP1L1	comutational	599	76	77	24	2.4566	2.9656e-06
large_intestine	PKHD1	RYR1	comutational	599	76	77	24	2.4566	2.9656e-06
large_intestine	RP1L1	XIRP2	comutational	599	77	76	24	2.4566	2.9656e-06
large_intestine	RP1L1	DNAH8	comutational	599	77	76	24	2.4566	2.9656e-06
large_intestine	RYR1	FAT3	comutational	599	77	76	24	2.4566	2.9656e-06
large_intestine	LOC652153	MUC5AC	comutational	599	95	62	24	2.44075	2.97452e-06
large_intestine	MUC5AC	HYDIN	comutational	599	62	95	24	2.44075	2.97452e-06
large_intestine	LRRK2	VPS13B	comutational	599	71	66	21	2.68438	3.03597e-06
large_intestine	TRRAP	DNAH5	comutational	599	70	108	28	2.21852	3.0503e-06
large_intestine	ABCA13	DNAH5	comutational	599	70	108	28	2.21852	3.0503e-06
large_intestine	FAT2	LRP1B	comutational	599	64	112	27	2.25628	3.05252e-06
large_intestine	RYR1	COL11A1	comutational	599	77	61	21	2.67809	3.07337e-06
large_intestine	DNAH11	ERBB4	comutational	599	117	65	28	2.20539	3.07805e-06
large_intestine	MLL2	COL6A3	comutational	599	71	77	23	2.52003	3.09433e-06
large_intestine	BRCA2	CSMD2	comutational	599	68	69	21	2.68095	3.1205e-06
large_intestine	MLL3	AKAP9	comutational	599	83	66	23	2.51497	3.12098e-06
large_intestine	MGAM	EP400	comutational	599	72	60	20	2.77315	3.12126e-06
large_intestine	NALCN	NBEA	comutational	599	60	72	20	2.77315	3.12126e-06
large_intestine	COL6A6	KDM5A	comutational	599	62	109	26	2.30453	3.14639e-06
large_intestine	MGAM	DNAH8	comutational	599	72	76	23	2.51773	3.16016e-06
large_intestine	NBEA	SACS	comutational	599	72	76	23	2.51773	3.16016e-06
large_intestine	ATP10A	RYR2	comutational	599	60	113	26	2.29705	3.16988e-06
large_intestine	MLL2	COL11A1	comutational	599	71	61	20	2.7661	3.28967e-06
large_intestine	MLL2	FBN2	comutational	599	71	61	20	2.7661	3.28967e-06
large_intestine	ABCA12	FBN2	comutational	599	71	61	20	2.7661	3.28967e-06
large_intestine	MLH1	XIRP2	comutational	599	62	76	21	2.66957	3.29142e-06
large_intestine	MUC5AC	SACS	comutational	599	62	76	21	2.66957	3.29142e-06
large_intestine	ATP10A	AKAP9	comutational	599	60	66	19	2.87399	3.30069e-06
large_intestine	CTNNB1	DNAH3	comutational	599	99	68	26	2.31343	3.31729e-06
large_intestine	NALCN	EP400	comutational	599	60	60	18	2.995	3.33508e-06
large_intestine	CACNA1E	CUBN	comutational	599	65	61	19	2.87037	3.38419e-06
large_intestine	COL11A1	ERBB4	comutational	599	61	65	19	2.87037	3.38419e-06
large_intestine	CUBN	ANK3	comutational	599	61	65	19	2.87037	3.38419e-06
large_intestine	FAM123B	ANK3	comutational	599	61	65	19	2.87037	3.38419e-06
large_intestine	CTNNB1	LIG1	comutational	599	99	64	25	2.36348	3.38736e-06
large_intestine	Q9Y6V0-3	CSMD1	comutational	599	78	86	26	2.32171	3.38935e-06
large_intestine	PRKDC	CSMD1	comutational	599	78	86	26	2.32171	3.38935e-06
large_intestine	MLH1	TRRAP	comutational	599	62	70	20	2.76037	3.43352e-06
large_intestine	DNAH3	LRP1B	comutational	599	68	112	28	2.20221	3.45643e-06
large_intestine	EPHA3	HMCN1	comutational	599	68	93	25	2.36796	3.48409e-06
large_intestine	MACF1	TAF1L	comutational	599	75	63	21	2.66222	3.49162e-06
large_intestine	MLL3	XIRP2	comutational	599	83	76	25	2.37397	3.52672e-06
large_intestine	RELN	EPHA3	comutational	599	81	68	23	2.50127	3.53933e-06
large_intestine	TAF1L	CSMD2	comutational	599	63	69	20	2.75592	3.5493e-06
large_intestine	NEB	EPHA3	comutational	599	87	68	24	2.43002	3.56466e-06
large_intestine	MLL2	NBEA	comutational	599	71	72	22	2.57786	3.57469e-06
large_intestine	LIG1	EPHA3	comutational	599	64	68	20	2.75276	3.63415e-06
large_intestine	Q9Y6V0-3	RELN	comutational	599	78	81	25	2.37021	3.66597e-06
large_intestine	MUC17	VPS13B	comutational	599	66	66	20	2.75023	3.70334e-06
large_intestine	RYR2	FAT2	comutational	599	113	64	27	2.23631	3.72249e-06
large_intestine	DNAH5	KIAA1109	comutational	599	108	63	26	2.28895	3.74769e-06
large_intestine	CSMD1	CSMD2	comutational	599	86	69	24	2.42265	3.83119e-06
large_intestine	COL11A1	LRP1B	comutational	599	61	112	26	2.27957	3.86379e-06
large_intestine	SDK1	COL6A3	comutational	599	77	77	24	2.42469	3.8961e-06
large_intestine	Q9Y6V0-3	CUBN	comutational	599	78	61	21	2.64376	3.90319e-06
large_intestine	PRKDC	VPS13B	comutational	599	78	66	22	2.55983	4.02276e-06
large_intestine	TEN1	DNAH8	comutational	599	89	76	26	2.30248	4.02825e-06
large_intestine	OBSCN	EP400	comutational	599	107	60	25	2.33255	4.04431e-06
large_intestine	TRRAP	DNAH3	comutational	599	70	68	21	2.64265	4.08654e-06
large_intestine	NBEA	RP1L1	comutational	599	72	77	23	2.48503	4.10817e-06
large_intestine	MUC5AC	RYR1	comutational	599	62	77	21	2.6349	4.19272e-06
large_intestine	RP1L1	COL6A6	comutational	599	77	62	21	2.6349	4.19272e-06
large_intestine	MUC5AC	CDH1	comutational	599	62	90	23	2.469	4.26869e-06
large_intestine	PKHD1	EPHA3	comutational	599	76	68	22	2.54992	4.38137e-06
large_intestine	BRCA2	FAT3	comutational	599	68	76	22	2.54992	4.38137e-06
large_intestine	NALCN	FBN2	comutational	599	60	61	18	2.9459	4.38733e-06
large_intestine	COL11A1	Q5T669	comutational	599	61	60	18	2.9459	4.38733e-06
large_intestine	USH2A	ANK2	comutational	599	99	73	27	2.23786	4.39765e-06
large_intestine	LRRK2	DNAH10	comutational	599	71	62	20	2.72149	4.42448e-06
large_intestine	COL6A6	ERBB4	comutational	599	62	65	19	2.82407	4.48934e-06
large_intestine	MLL2	CDH1	comutational	599	71	90	25	2.34351	4.49213e-06
large_intestine	RELN	FAT2	comutational	599	81	64	22	2.54205	4.5223e-06
large_intestine	MLL3	NBEA	comutational	599	83	72	24	2.40562	4.5249e-06
large_intestine	EGFR	ANK3	comutational	599	86	65	23	2.46458	4.61213e-06
large_intestine	USH2A	COL12A1	comutational	599	99	69	26	2.2799	4.6289e-06
large_intestine	USH2A	CSMD2	comutational	599	99	69	26	2.2799	4.6289e-06
large_intestine	MUC5AC	NF1	comutational	599	62	111	26	2.263	4.65876e-06
large_intestine	CSMD2	FAT2	comutational	599	69	64	20	2.71286	4.72018e-06
large_intestine	NF2	CREBBP	comutational	599	69	81	23	2.46502	4.76195e-06
large_intestine	RELN	COL12A1	comutational	599	81	69	23	2.46502	4.76195e-06
large_intestine	CREBBP	COL12A1	comutational	599	81	69	23	2.46502	4.76195e-06
large_intestine	CSMD2	HMCN1	comutational	599	69	93	25	2.33365	4.80113e-06
large_intestine	DCHS2	BRCA2	comutational	599	65	68	20	2.71041	4.80787e-06
large_intestine	DCHS2	EPHA3	comutational	599	65	68	20	2.71041	4.80787e-06
large_intestine	DNAH3	ERBB4	comutational	599	68	65	20	2.71041	4.80787e-06
large_intestine	USH2A	CUBN	comutational	599	99	61	24	2.38053	4.83866e-06
large_intestine	NEB	CSMD2	comutational	599	87	69	24	2.3948	4.85287e-06
large_intestine	NEB	FREM2	comutational	599	87	69	24	2.3948	4.85287e-06
large_intestine	MUC17	PTCH1	comutational	599	66	104	26	2.26894	4.8624e-06
large_intestine	NEB	EP400	comutational	599	87	60	22	2.52452	4.8991e-06
large_intestine	LOC652153	MGAM	comutational	599	95	72	26	2.2769	4.95949e-06
large_intestine	MGAM	HYDIN	comutational	599	72	95	26	2.2769	4.95949e-06
large_intestine	MACF1	APOB	comutational	599	75	80	24	2.396	4.97069e-06
large_intestine	NALCN	DMD	comutational	599	60	74	20	2.6982	5.08283e-06
large_intestine	DMD	EP400	comutational	599	74	60	20	2.6982	5.08283e-06
large_intestine	CDH1	DNAH8	comutational	599	90	76	26	2.2769	5.13915e-06
large_intestine	NF1	VPS13B	comutational	599	111	66	27	2.20762	5.22713e-06
large_intestine	NF1	AKAP9	comutational	599	111	66	27	2.20762	5.22713e-06
large_intestine	MLL3	KIAA1109	comutational	599	83	63	22	2.52018	5.27421e-06
large_intestine	NBEA	Q9Y6V0-3	comutational	599	72	78	23	2.45317	5.3108e-06
large_intestine	Q9Y6V0-3	LAMA1	comutational	599	78	62	21	2.60112	5.31462e-06
large_intestine	PRKDC	LAMA1	comutational	599	78	62	21	2.60112	5.31462e-06
large_intestine	ABCA12	EPHA3	comutational	599	71	68	21	2.60543	5.31883e-06
large_intestine	TRRAP	FREM2	comutational	599	70	69	21	2.60435	5.36534e-06
large_intestine	ABCA13	COL12A1	comutational	599	70	69	21	2.60435	5.36534e-06
large_intestine	NEB	DMD	comutational	599	87	74	25	2.32603	5.38453e-06
large_intestine	MDN1	TEN1	comutational	599	77	89	26	2.27258	5.38767e-06
large_intestine	COL11A1	ANK2	comutational	599	61	73	20	2.69032	5.39364e-06
large_intestine	DCHS2	RYR2	comutational	599	65	113	27	2.20191	5.39451e-06
large_intestine	LOC652153	BRCA2	comutational	599	95	68	25	2.31811	5.44818e-06
large_intestine	BRCA2	HYDIN	comutational	599	68	95	25	2.31811	5.44818e-06
large_intestine	DST	CUBN	comutational	599	86	61	22	2.51201	5.46488e-06
large_intestine	ATP10A	BRCA2	comutational	599	60	68	19	2.78946	5.50668e-06
large_intestine	DNAH3	EP300	comutational	599	68	60	19	2.78946	5.50668e-06
large_intestine	SDK1	BRCA2	comutational	599	77	68	22	2.51681	5.62661e-06
large_intestine	MLH1	NEFH	comutational	599	62	112	26	2.2428	5.64452e-06
large_intestine	TEN1	DNAH3	comutational	599	89	68	24	2.37541	5.66632e-06
large_intestine	RP1L1	KIAA1109	comutational	599	77	63	21	2.59307	5.67277e-06
large_intestine	NALCN	ZFHX4	comutational	599	60	81	21	2.58827	5.69312e-06
large_intestine	ATP10A	ZFHX4	comutational	599	60	81	21	2.58827	5.69312e-06
large_intestine	MUC5AC	EP400	comutational	599	62	60	18	2.89839	5.73225e-06
large_intestine	NALCN	DNAH10	comutational	599	60	62	18	2.89839	5.73225e-06
large_intestine	EP300	LAMA1	comutational	599	60	62	18	2.89839	5.73225e-06
large_intestine	COL11A1	FAM123B	comutational	599	61	61	18	2.89761	5.76097e-06
large_intestine	COL11A1	HMCN1	comutational	599	61	93	23	2.42852	5.7949e-06
large_intestine	PKHD1	COL12A1	comutational	599	76	69	22	2.51297	5.81661e-06
large_intestine	XIRP2	FREM2	comutational	599	76	69	22	2.51297	5.81661e-06
large_intestine	FAT3	FREM2	comutational	599	76	69	22	2.51297	5.81661e-06
large_intestine	MUC17	MUC5AC	comutational	599	66	62	19	2.78128	5.8298e-06
large_intestine	CARD11	AKAP9	comutational	599	62	66	19	2.78128	5.8298e-06
large_intestine	OBSCN	CUBN	comutational	599	107	61	25	2.29432	5.86478e-06
large_intestine	MLL2	ADAM29	comutational	599	71	63	20	2.67829	5.90532e-06
large_intestine	DCHS2	ADAM29	comutational	599	65	63	19	2.77924	5.9132e-06
large_intestine	TAF1L	ANK3	comutational	599	63	65	19	2.77924	5.9132e-06
large_intestine	ADAM29	DNAH2	comutational	599	63	65	19	2.77924	5.9132e-06
large_intestine	DNAH8	FAT2	comutational	599	76	64	21	2.58614	6.00063e-06
large_intestine	LOC652153	MDN1	comutational	599	95	77	27	2.21094	6.00318e-06
large_intestine	MDN1	HYDIN	comutational	599	77	95	27	2.21094	6.00318e-06
large_intestine	RYR3	ANK2	comutational	599	83	73	24	2.37267	6.02835e-06
large_intestine	ABCA12	DMD	comutational	599	71	74	22	2.50818	6.06225e-06
large_intestine	RELN	ERBB4	comutational	599	81	65	22	2.50294	6.12623e-06
large_intestine	MLL3	PRKDC	comutational	599	83	78	25	2.3131	6.15636e-06
large_intestine	LOC652153	HERC2	comutational	599	95	60	23	2.41702	6.23166e-06
large_intestine	HERC2	HYDIN	comutational	599	60	95	23	2.41702	6.23166e-06
large_intestine	MUC2	ZFHX4	comutational	599	80	81	25	2.31096	6.29434e-06
large_intestine	BRCA2	VPS13B	comutational	599	68	66	20	2.66934	6.31731e-06
large_intestine	USH2A	ABCA13	comutational	599	99	70	26	2.24733	6.40243e-06
large_intestine	MACF1	RELN	comutational	599	75	81	24	2.36642	6.40864e-06
large_intestine	MACF1	EP300	comutational	599	75	60	20	2.66222	6.43689e-06
large_intestine	MACF1	EP400	comutational	599	75	60	20	2.66222	6.43689e-06
large_intestine	MUC17	MUC2	comutational	599	66	80	22	2.49583	6.51654e-06
large_intestine	MUC17	APOB	comutational	599	66	80	22	2.49583	6.51654e-06
large_intestine	PKHD1	FLG	comutational	599	76	91	26	2.25188	6.52622e-06
large_intestine	MUC17	DMD	comutational	599	66	74	21	2.57555	6.53847e-06
large_intestine	ABCA13	NEB	comutational	599	70	87	24	2.36059	6.55549e-06
large_intestine	TRRAP	HMCN1	comutational	599	70	93	25	2.30031	6.56149e-06
large_intestine	LRRK2	APOB	comutational	599	71	80	23	2.42553	6.61668e-06
large_intestine	MLL2	MUC2	comutational	599	71	80	23	2.42553	6.61668e-06
large_intestine	MUC17	USH2A	comutational	599	66	99	25	2.29186	6.68927e-06
large_intestine	RYR2	LAMA1	comutational	599	113	62	26	2.22295	6.81974e-06
large_intestine	MGAM	EPHA3	comutational	599	72	68	21	2.56924	6.88166e-06
large_intestine	DST	ABCA12	comutational	599	86	71	24	2.35441	6.96631e-06
large_intestine	TRRAP	ABCA13	comutational	599	70	70	21	2.56714	6.99961e-06
large_intestine	COL12A1	EP300	comutational	599	69	60	19	2.74903	7.05124e-06
large_intestine	EP400	FREM2	comutational	599	60	69	19	2.74903	7.05124e-06
large_intestine	SDK1	DMD	comutational	599	77	74	23	2.41787	7.10155e-06
large_intestine	RYR3	LIG1	comutational	599	83	64	22	2.4808	7.17578e-06
large_intestine	PRKDC	KIAA1109	comutational	599	78	63	21	2.55983	7.17701e-06
large_intestine	Q9Y6V0-3	DNAH3	comutational	599	78	68	22	2.48454	7.18792e-06
large_intestine	ATP10A	KIAA1109	comutational	599	60	63	18	2.85238	7.44032e-06
large_intestine	EP400	KIAA1109	comutational	599	60	63	18	2.85238	7.44032e-06
large_intestine	NF2	RP1L1	comutational	599	69	77	22	2.48033	7.45537e-06
large_intestine	RYR1	FREM2	comutational	599	77	69	22	2.48033	7.45537e-06
large_intestine	COL6A3	CSMD2	comutational	599	77	69	22	2.48033	7.45537e-06
large_intestine	XIRP2	CSMD1	comutational	599	76	86	25	2.29116	7.4681e-06
large_intestine	MUC5AC	CUBN	comutational	599	62	61	18	2.85087	7.51314e-06
large_intestine	COL6A6	COL11A1	comutational	599	62	61	18	2.85087	7.51314e-06
large_intestine	MLH1	EGFR	comutational	599	62	86	22	2.47149	7.5217e-06
large_intestine	NBEA	TAF1L	comutational	599	72	63	20	2.64109	7.5533e-06
large_intestine	RYR1	FAT2	comutational	599	77	64	21	2.55256	7.61468e-06
large_intestine	MUC17	KIAA1109	comutational	599	66	63	19	2.73713	7.66452e-06
large_intestine	NF2	MLL3	comutational	599	69	83	23	2.40562	7.68698e-06
large_intestine	ZFHX4	FBN2	comutational	599	81	61	21	2.54584	7.77395e-06
large_intestine	LRRK2	FAT2	comutational	599	71	64	20	2.63644	7.82387e-06
large_intestine	MUC17	NEB	comutational	599	66	87	23	2.39934	7.87758e-06
large_intestine	DCHS2	DNAH8	comutational	599	65	76	21	2.54636	8.0088e-06
large_intestine	DCHS2	FAT3	comutational	599	65	76	21	2.54636	8.0088e-06
large_intestine	PKHD1	CACNA1E	comutational	599	76	65	21	2.54636	8.0088e-06
large_intestine	PKHD1	ERBB4	comutational	599	76	65	21	2.54636	8.0088e-06
large_intestine	SACS	CACNA1E	comutational	599	76	65	21	2.54636	8.0088e-06
large_intestine	XIRP2	CACNA1E	comutational	599	76	65	21	2.54636	8.0088e-06
large_intestine	CACNA1E	FAT3	comutational	599	65	76	21	2.54636	8.0088e-06
large_intestine	DNAH8	ERBB4	comutational	599	76	65	21	2.54636	8.0088e-06
large_intestine	ERBB4	FAT3	comutational	599	65	76	21	2.54636	8.0088e-06
large_intestine	FAT3	ANK3	comutational	599	76	65	21	2.54636	8.0088e-06
large_intestine	DCHS2	ABCA13	comutational	599	65	70	20	2.63297	8.03247e-06
large_intestine	NALCN	SACS	comutational	599	60	76	20	2.62719	8.11192e-06
large_intestine	SACS	Q5T669	comutational	599	76	60	20	2.62719	8.11192e-06
large_intestine	DNAH8	EP300	comutational	599	76	60	20	2.62719	8.11192e-06
large_intestine	TAF1L	LRP1B	comutational	599	63	112	26	2.2072	8.15057e-06
large_intestine	VPS13B	ZFHX4	comutational	599	66	81	22	2.46502	8.23389e-06
large_intestine	VPS13B	CREBBP	comutational	599	66	81	22	2.46502	8.23389e-06
large_intestine	PKHD1	RELN	comutational	599	76	81	24	2.33528	8.40487e-06
large_intestine	RELN	FAT3	comutational	599	81	76	24	2.33528	8.40487e-06
large_intestine	CREBBP	FAT3	comutational	599	81	76	24	2.33528	8.40487e-06
large_intestine	LRP2	DNAH10	comutational	599	107	62	25	2.25731	8.40865e-06
large_intestine	MUC2	MUC5AC	comutational	599	80	62	21	2.53609	8.41915e-06
large_intestine	MUC2	LAMA1	comutational	599	80	62	21	2.53609	8.41915e-06
large_intestine	COL6A6	APOB	comutational	599	62	80	21	2.53609	8.41915e-06
large_intestine	APOB	LAMA1	comutational	599	80	62	21	2.53609	8.41915e-06
large_intestine	MLL2	RELN	comutational	599	71	81	23	2.39558	8.43598e-06
large_intestine	MLL2	ZFHX4	comutational	599	71	81	23	2.39558	8.43598e-06
large_intestine	MDN1	APOB	comutational	599	77	80	24	2.33377	8.53083e-06
large_intestine	HUWE1	KDM5A	comutational	599	61	109	25	2.25222	8.58226e-06
large_intestine	MGAM	APOB	comutational	599	72	80	23	2.39184	8.73343e-06
large_intestine	NBEA	APOB	comutational	599	72	80	23	2.39184	8.73343e-06
large_intestine	ABCA12	CTNNB1	comutational	599	71	99	26	2.21568	8.78055e-06
large_intestine	ATP10A	GPR98	comutational	599	60	83	21	2.5259	8.84905e-06
large_intestine	RYR3	EP400	comutational	599	83	60	21	2.5259	8.84905e-06
large_intestine	RYR3	Q5T669	comutational	599	83	60	21	2.5259	8.84905e-06
large_intestine	RYR3	HERC2	comutational	599	83	60	21	2.5259	8.84905e-06
large_intestine	BRCA2	FMN2	comutational	599	68	73	21	2.53405	8.85259e-06
large_intestine	TEN1	ERBB4	comutational	599	89	65	23	2.3815	8.9949e-06
large_intestine	MGAM	CSMD2	comutational	599	72	69	21	2.532	9.00075e-06
large_intestine	MLL2	ABCA13	comutational	599	71	70	21	2.53099	9.07567e-06
large_intestine	PRKDC	CDH1	comutational	599	78	90	26	2.21852	9.09498e-06
large_intestine	DMD	LAMA1	comutational	599	74	62	20	2.61116	9.16376e-06
large_intestine	MGAM	EGFR	comutational	599	72	86	24	2.32171	9.29103e-06
large_intestine	COL11A1	CSMD2	comutational	599	61	69	19	2.70397	9.35335e-06
large_intestine	CSMD2	FBN2	comutational	599	69	61	19	2.70397	9.35335e-06
large_intestine	RB1	LIG1	comutational	599	104	64	25	2.24985	9.41645e-06
large_intestine	RB1	EPHA3	comutational	599	104	68	26	2.20221	9.5393e-06
large_intestine	LIG1	EP400	comutational	599	64	60	18	2.80781	9.59634e-06
large_intestine	LIG1	HERC2	comutational	599	64	60	18	2.80781	9.59634e-06
large_intestine	EP300	FAT2	comutational	599	60	64	18	2.80781	9.59634e-06
large_intestine	DNAH10	DNAH3	comutational	599	62	68	19	2.69948	9.65387e-06
large_intestine	DNAH10	EPHA3	comutational	599	62	68	19	2.69948	9.65387e-06
large_intestine	SDK1	ABCA13	comutational	599	77	70	22	2.4449	9.8114e-06
large_intestine	SDK1	DST	comutational	599	77	86	25	2.2614	9.83935e-06
large_intestine	DST	COL6A3	comutational	599	86	77	25	2.2614	9.83935e-06
large_intestine	MGAM	FAT2	comutational	599	72	64	20	2.59983	9.98838e-06
large_intestine	NBEA	FAT2	comutational	599	72	64	20	2.59983	9.98838e-06

## Sheet: lung
Tissue type	Gene_1	Gene_2	Pattern	Samples screened	Gene_1 mutated	Gene_2 mutated	Both mutated	Likelihood Ratio	P value
lung	KRAS	EGFR	exclusive	858	175	91	2	0.107755	9.75972e-08
lung	TP53	KRAS	exclusive	858	444	175	64	0.706718	4.64349e-06
lung	TTN	EGFR	exclusive	858	389	91	23	0.557473	2.61343e-05
lung	CSMD3	EGFR	exclusive	858	288	91	17	0.556548	0.000730006
lung	KRAS	SYNE1	exclusive	858	175	138	15	0.532919	0.00106924
lung	EGFR	KEAP1	exclusive	858	91	105	3	0.269388	0.00196977
lung	ZNF536	EGFR	exclusive	858	124	91	5	0.380184	0.00442583
lung	LRP2	EGFR	exclusive	858	104	91	4	0.362637	0.00794232
lung	COL22A1	EGFR	exclusive	858	87	91	3	0.325123	0.0107104
lung	SYNE1	EGFR	exclusive	858	138	91	7	0.478261	0.0111279
lung	BAI3	EGFR	exclusive	858	86	91	3	0.328904	0.0117163
lung	CNTNAP2	EGFR	exclusive	858	95	91	4	0.396992	0.0170864
lung	EGFR	LRP1B	exclusive	858	91	254	18	0.668166	0.0177934
lung	PRDM9	EGFR	exclusive	858	91	91	4	0.414443	0.0236998
lung	ZNF804A	EGFR	exclusive	858	103	91	5	0.457698	0.0248123
lung	NAV3	EGFR	exclusive	858	127	91	7	0.519685	0.0251226
lung	DST	EGFR	exclusive	858	90	91	4	0.419048	0.0256853
lung	DNAH8	EGFR	exclusive	858	90	91	4	0.419048	0.0256853
lung	EGFR	HCN1	exclusive	858	91	102	5	0.462185	0.0267843
lung	RIMS2	EGFR	exclusive	858	101	91	5	0.466761	0.0288973
lung	ZIM2	EGFR	exclusive	858	101	91	5	0.466761	0.0288973
lung	EGFR	FLG	exclusive	858	91	181	12	0.625099	0.0300958
lung	RYR2	EGFR	exclusive	858	261	91	20	0.722496	0.0391496
lung	CUBN	EGFR	exclusive	858	96	91	5	0.491071	0.0418869
lung	RYR1	EGFR	exclusive	858	119	91	7	0.554622	0.0436543
lung	PKHD1	KRAS	exclusive	858	108	175	15	0.680952	0.0438244
lung	NFATC4	FAT1	comutational	858	105	95	95	8.17143	1.38309e-115
lung	CSMD2	LRP1B	comutational	858	104	254	70	2.27362	1.56901e-17
lung	USH2A	FAT3	comutational	858	254	142	86	2.0458	2.60809e-17
lung	NAV3	NRXN1	comutational	858	127	99	46	3.13911	2.91748e-16
lung	LPHN3	LRP1B	comutational	858	87	254	60	2.32962	1.02298e-15
lung	XIRP2	FLG	comutational	858	167	181	75	2.12889	3.32426e-15
lung	FLG	LRP1B	comutational	858	181	254	98	1.82895	3.55684e-15
lung	PCDH15	XIRP2	comutational	858	120	167	58	2.48323	4.55565e-15
lung	CNTNAP5	LRP1B	comutational	858	96	254	63	2.21678	7.32716e-15
lung	MUC17	USH2A	comutational	858	152	254	86	1.91121	1.17786e-14
lung	RYR2	TNR	comutational	858	261	111	70	2.07311	1.95213e-14
lung	XIRP2	ZFHX4	comutational	858	167	216	82	1.95043	4.09455e-14
lung	MYH1	USH2A	comutational	858	94	254	61	2.19208	4.98004e-14
lung	FAT3	LRP1B	comutational	858	142	254	81	1.92686	5.32457e-14
lung	XIRP2	DNAH9	comutational	858	167	123	57	2.3809	9.98241e-14
lung	DMD	LRP1B	comutational	858	115	254	69	2.02677	2.45555e-13
lung	PCDH15	USH2A	comutational	858	120	254	71	1.99862	2.71367e-13
lung	NRXN1	LRP1B	comutational	858	99	254	62	2.11549	3.51652e-13
lung	RYR2	FAT3	comutational	858	261	142	81	1.87518	3.57829e-13
lung	Q9Y6V0-3	USH2A	comutational	858	143	254	80	1.88976	3.79352e-13
lung	USH2A	DNAH8	comutational	858	254	90	58	2.1769	3.97403e-13
lung	RYR2	LOC51059	comutational	858	261	118	71	1.97799	4.25365e-13
lung	SPTA1	FAT3	comutational	858	184	142	65	2.13449	5.36257e-13
lung	USH2A	CNTNAP2	comutational	858	254	95	60	2.13344	5.42679e-13
lung	ADAMTS12	CACNA1E	comutational	858	118	98	40	2.96783	6.66529e-13
lung	MUC17	CNTNAP2	comutational	858	152	95	45	2.67382	7.96019e-13
lung	FAT3	LPHN3	comutational	858	142	87	41	2.8475	1.05722e-12
lung	FAM5C	LRP1B	comutational	858	103	254	63	2.06613	1.07317e-12
lung	COL11A1	LRP1B	comutational	858	138	254	77	1.8848	1.56869e-12
lung	TPTE	CSMD3	comutational	858	100	288	66	1.96625	1.5699e-12
lung	MUC17	TNR	comutational	858	152	111	49	2.49182	1.67175e-12
lung	CSMD3	FBN2	comutational	858	288	107	69	1.92114	2.37312e-12
lung	NAV3	PCDH15	comutational	858	127	120	46	2.58976	2.61877e-12
lung	USH2A	ZNF536	comutational	858	254	124	71	1.93415	2.8449e-12
lung	MUC17	PCDH15	comutational	858	152	120	51	2.39901	3.14322e-12
lung	XIRP2	FAT3	comutational	858	167	142	60	2.17087	3.28078e-12
lung	XIRP2	APOB	comutational	858	167	117	53	2.32735	3.48856e-12
lung	RYR2	ZNF536	comutational	858	261	124	72	1.90879	3.653e-12
lung	PKHD1	LRP1B	comutational	858	108	254	64	2.00175	5.56162e-12
lung	ZNF536	APOB	comutational	858	124	117	44	2.60215	8.1541e-12
lung	PAPPA2	ZFHX4	comutational	858	128	216	65	2.01714	8.25307e-12
lung	RYR2	DNAH9	comutational	858	261	123	71	1.89758	8.25551e-12
lung	ZNF536	LRP1B	comutational	858	124	254	70	1.90691	1.13459e-11
lung	NRXN1	ABCA13	comutational	858	99	104	36	3	1.13797e-11
lung	PTPRD	USH2A	comutational	858	102	254	61	2.02015	1.16362e-11
lung	ZFHX4	DNAH9	comutational	858	216	123	63	2.03455	1.19145e-11
lung	FBN2	LRP1B	comutational	858	107	254	63	1.98889	1.30373e-11
lung	RELN	FLG	comutational	858	102	181	50	2.32369	1.40339e-11
lung	NAV3	LRP1B	comutational	858	127	254	71	1.88846	1.47426e-11
lung	PKHD1L1	USH2A	comutational	858	100	254	60	2.02677	1.47926e-11
lung	MUC16	FBN2	comutational	858	305	107	70	1.84036	1.63506e-11
lung	RYR3	NEB	comutational	858	127	91	38	2.82115	1.8963e-11
lung	XIRP2	FBN2	comutational	858	167	107	49	2.35279	1.9005e-11
lung	PKHD1	CSMD3	comutational	858	108	288	68	1.87577	1.98067e-11
lung	MUC17	RELN	comutational	858	152	102	45	2.49033	1.98561e-11
lung	SI	ZFHX4	comutational	858	130	216	65	1.98611	2.11626e-11
lung	LRP2	XIRP2	comutational	858	104	167	48	2.37126	2.29789e-11
lung	ZFHX4	FAT3	comutational	858	216	142	69	1.93016	2.3017e-11
lung	NRXN1	USH2A	comutational	858	99	254	59	2.01312	3.47595e-11
lung	RYR2	AHNAK2	comutational	858	261	111	65	1.92503	3.48253e-11
lung	USH2A	ABCA13	comutational	858	254	104	61	1.9813	3.88397e-11
lung	PRDM9	SI	comutational	858	91	130	38	2.75604	4.34411e-11
lung	MUC16	NALCN	comutational	858	305	96	64	1.87541	4.35199e-11
lung	NRXN1	FAT3	comutational	858	99	142	42	2.56338	4.4324e-11
lung	ADAMTS12	HRNR	comutational	858	118	91	36	2.87651	4.47364e-11
lung	PKHD1L1	ADAMTS12	comutational	858	100	118	38	2.76305	4.66217e-11
lung	PXDNL	CSMD3	comutational	858	92	288	60	1.94293	4.6888e-11
lung	CACNA1E	ZFHX4	comutational	858	98	216	53	2.14824	5.60841e-11
lung	USH2A	APOB	comutational	858	254	117	66	1.90551	5.77038e-11
lung	USH2A	CDH9	comutational	858	254	88	54	2.07283	5.82419e-11
lung	NRXN1	PCDH15	comutational	858	99	120	38	2.74444	5.86104e-11
lung	CNTNAP5	FAT3	comutational	858	96	142	41	2.58055	6.30701e-11
lung	PTPRD	FLG	comutational	858	102	181	49	2.27722	6.3509e-11
lung	ZFHX4	DNAH11	comutational	858	216	118	60	2.01977	6.75677e-11
lung	NRXN1	CSMD3	comutational	858	99	288	63	1.89583	6.84954e-11
lung	CDH10	FLG	comutational	858	112	181	52	2.20087	7.15522e-11
lung	PAPPA2	HCN1	comutational	858	128	102	40	2.62868	7.1647e-11
lung	NAV3	RYR2	comutational	858	127	261	71	1.83781	7.2013e-11
lung	ZFHX4	ABCA13	comutational	858	216	104	55	2.10069	7.22292e-11
lung	PCDH15	COL11A1	comutational	858	120	138	46	2.38333	8.91321e-11
lung	PCDH15	RYR2	comutational	858	120	261	68	1.86284	8.99309e-11
lung	NALCN	RYR2	comutational	858	96	261	58	1.98611	9.03381e-11
lung	PKHD1	USH2A	comutational	858	108	254	62	1.9392	9.50438e-11
lung	RP1L1	ZNF536	comutational	858	106	124	40	2.61108	9.62732e-11
lung	ADAMTS12	RYR2	comutational	858	118	261	67	1.86655	1.149e-10
lung	RP1L1	USH2A	comutational	858	106	254	61	1.94392	1.22677e-10
lung	Q9Y6V0-3	FAT3	comutational	858	143	142	52	2.19718	1.23299e-10
lung	NRXN1	APOB	comutational	858	99	117	37	2.74074	1.2505e-10
lung	SPTA1	CNTNAP5	comutational	858	184	96	47	2.28295	1.47046e-10
lung	ZFHX4	APOB	comutational	858	216	117	59	2.00309	1.63392e-10
lung	ZNF253	LRP1B	comutational	858	92	254	55	2.01943	1.6395e-10
lung	DNAH8	LOC51059	comutational	858	90	118	35	2.82768	1.65152e-10
lung	MUC17	FLG	comutational	858	152	181	63	1.96474	1.65905e-10
lung	NRXN1	ADAMTS12	comutational	858	99	118	37	2.71751	1.6747e-10
lung	SPHKAP	TNR	comutational	858	91	111	34	2.88803	1.78911e-10
lung	CSMD3	HMCN1	comutational	858	288	105	65	1.84425	1.92476e-10
lung	NAV3	USH2A	comutational	858	127	254	69	1.83527	2.00655e-10
lung	RELN	LRP1B	comutational	858	102	254	59	1.95391	2.02911e-10
lung	FAT3	FLG	comutational	858	142	181	60	2.00296	2.11393e-10
lung	VCAN	APOB	comutational	858	87	117	34	2.8659	2.14709e-10
lung	CSMD3	FAM5C	comutational	858	288	103	64	1.85113	2.1878e-10
lung	ADAMTS12	FLG	comutational	858	118	181	53	2.12913	2.21352e-10
lung	FLG	HMCN1	comutational	858	181	105	49	2.21215	2.45553e-10
lung	PKHD1L1	LRP1B	comutational	858	100	254	58	1.95921	2.60002e-10
lung	PCDH15	LRP1B	comutational	858	120	254	66	1.85787	2.77227e-10
lung	TNR	HCN1	comutational	858	111	102	36	2.72814	2.99578e-10
lung	RYR2	NEB	comutational	858	261	91	55	1.98686	3.1114e-10
lung	ZFHX4	FBN2	comutational	858	216	107	55	2.0418	3.21693e-10
lung	USH2A	DNAH9	comutational	858	254	123	67	1.84002	3.48487e-10
lung	ADAMTS12	LRP1B	comutational	858	118	254	65	1.86074	3.63289e-10
lung	USH2A	DNAH11	comutational	858	254	118	65	1.86074	3.63289e-10
lung	RYR2	CNTNAP5	comutational	858	261	96	57	1.95187	3.73751e-10
lung	PCDH15	CSMD1	comutational	858	120	138	45	2.33152	3.84931e-10
lung	PAPPA2	CACNA1E	comutational	858	128	98	38	2.59917	3.85534e-10
lung	CACNA1E	GPR112	comutational	858	98	100	33	2.88918	3.86344e-10
lung	SI	DNAH9	comutational	858	130	123	44	2.36098	4.1866e-10
lung	USH2A	CNTNAP5	comutational	858	254	96	56	1.97047	4.23673e-10
lung	PCDH11X	RYR2	comutational	858	101	261	59	1.92034	4.30385e-10
lung	RP1L1	RYR2	comutational	858	106	261	61	1.89178	4.77807e-10
lung	NRXN1	TPTE	comutational	858	99	100	33	2.86	5.30393e-10
lung	MYH1	PKHD1L1	comutational	858	94	100	32	2.92085	5.69827e-10
lung	TNR	CSMD2	comutational	858	111	104	36	2.67568	5.76009e-10
lung	DNAH7	LRP1B	comutational	858	99	254	57	1.94488	5.8515e-10
lung	NRXN1	SPTA1	comutational	858	99	184	47	2.21377	5.86217e-10
lung	SI	HCN1	comutational	858	130	102	39	2.52353	5.95309e-10
lung	LRP2	FLG	comutational	858	104	181	48	2.18785	6.55165e-10
lung	CSMD3	CUBN	comutational	858	288	96	60	1.86198	6.65889e-10
lung	PTPRD	FAT3	comutational	858	102	142	41	2.42875	6.69068e-10
lung	ZFHX4	CSMD1	comutational	858	216	138	65	1.87097	6.75356e-10
lung	ABCA13	HRNR	comutational	858	104	91	32	2.9011	6.8768e-10
lung	RELN	CACNA1E	comutational	858	102	98	33	2.83253	7.14099e-10
lung	NAV3	HMCN1	comutational	858	127	105	39	2.50934	7.51176e-10
lung	RELN	RYR2	comutational	858	102	261	59	1.90151	7.5488e-10
lung	USH2A	FBN2	comutational	858	254	107	60	1.89418	8.10363e-10
lung	PCDH15	RELN	comutational	858	120	102	37	2.59363	8.34781e-10
lung	ADAMTS12	CSMD2	comutational	858	118	104	37	2.58686	9.24836e-10
lung	SPTA1	SI	comutational	858	184	130	56	2.0087	9.43893e-10
lung	ADAMTS12	ZFHX4	comutational	858	118	216	58	1.95245	9.54586e-10
lung	C1orf173	CNTNAP2	comutational	858	112	95	34	2.74173	9.60848e-10
lung	ANK2	LRP1B	comutational	858	120	254	65	1.82972	9.82921e-10
lung	LRRC7	FLG	comutational	858	105	181	48	2.16701	1.0001e-09
lung	NRXN1	XIRP2	comutational	858	99	167	44	2.28343	1.00409e-09
lung	PAPPA2	FAT3	comutational	858	128	142	47	2.21864	1.00856e-09
lung	TPTE	LRP1B	comutational	858	100	254	57	1.92543	1.01616e-09
lung	NAV3	ZFHX4	comutational	858	127	216	61	1.90792	1.01933e-09
lung	RYR3	ZFHX4	comutational	858	127	216	61	1.90792	1.01933e-09
lung	LRRC7	USH2A	comutational	858	105	254	59	1.89809	1.04785e-09
lung	ZNF536	CSMD2	comutational	858	124	104	38	2.52823	1.06798e-09
lung	RELN	COL11A1	comutational	858	102	138	40	2.43819	1.06867e-09
lung	MYH1	PKHD1	comutational	858	94	108	33	2.78901	1.126e-09
lung	BAI3	CSMD3	comutational	858	86	288	55	1.90528	1.1455e-09
lung	RYR1	COL11A1	comutational	858	119	138	44	2.29887	1.14606e-09
lung	ZNF536	HRNR	comutational	858	124	91	35	2.66129	1.17184e-09
lung	Q9Y6V0-3	ZNF804A	comutational	858	143	103	41	2.38835	1.24347e-09
lung	NRXN1	FLG	comutational	858	99	181	46	2.20258	1.26446e-09
lung	PAPPA2	COL11A1	comutational	858	128	138	46	2.23438	1.26894e-09
lung	ADAMTS12	USH2A	comutational	858	118	254	64	1.83211	1.28783e-09
lung	RYR2	ZNF804A	comutational	858	261	103	59	1.88305	1.30612e-09
lung	TPTE	FAT3	comutational	858	100	142	40	2.4169	1.39907e-09
lung	MLL3	ZFHX4	comutational	858	119	216	58	1.93604	1.47459e-09
lung	USH2A	HRNR	comutational	858	254	91	53	1.96738	1.54148e-09
lung	MLL3	ZNF536	comutational	858	119	124	41	2.38398	1.54864e-09
lung	PAPPA2	SPTA1	comutational	858	128	184	55	2.00365	1.60699e-09
lung	PCDH15	CSMD2	comutational	858	120	104	37	2.54375	1.61643e-09
lung	PCDH15	CNTNAP2	comutational	858	120	95	35	2.63421	1.71608e-09
lung	PCDH11X	USH2A	comutational	858	101	254	57	1.90637	1.74115e-09
lung	TNR	XIRP2	comutational	858	111	167	47	2.17543	1.74294e-09
lung	ADAMTS12	RP1L1	comutational	858	118	106	37	2.53806	1.76263e-09
lung	RYR3	FLG	comutational	858	127	181	54	2.01557	1.91421e-09
lung	ZNF536	DMD	comutational	858	124	115	40	2.40673	1.9166e-09
lung	NAV3	APOB	comutational	858	127	117	41	2.36745	1.97728e-09
lung	MYH1	PAPPA2	comutational	858	94	128	36	2.56715	2.0011e-09
lung	XIRP2	VCAN	comutational	858	167	87	40	2.36217	2.06274e-09
lung	ADAMTS12	RELN	comutational	858	118	102	36	2.5663	2.22335e-09
lung	Q9Y6V0-3	SPTA1	comutational	858	143	184	59	1.92391	2.34443e-09
lung	SI	COL11A1	comutational	858	130	138	46	2.2	2.35195e-09
lung	NRXN1	HMCN1	comutational	858	99	105	33	2.72381	2.36194e-09
lung	SI	ZNF536	comutational	858	130	124	43	2.28871	2.3625e-09
lung	ADAMTS12	FAT3	comutational	858	118	142	44	2.25304	2.43264e-09
lung	FAM5C	HRNR	comutational	858	103	91	31	2.83773	2.69128e-09
lung	MUC17	FBN2	comutational	858	152	107	43	2.26845	2.76478e-09
lung	CDH10	LRP1B	comutational	858	112	254	61	1.83978	2.86521e-09
lung	TPTE	HMCN1	comutational	858	100	105	33	2.69657	3.20402e-09
lung	MUC17	CNTNAP5	comutational	858	152	96	40	2.35197	3.26172e-09
lung	CNTNAP5	CSMD2	comutational	858	96	104	32	2.75	3.43314e-09
lung	RYR3	CSMD1	comutational	858	127	138	45	2.20301	3.62275e-09
lung	CNTNAP2	DNAH9	comutational	858	95	123	35	2.56996	3.70588e-09
lung	DMD	FLG	comutational	858	115	181	50	2.06101	3.71257e-09
lung	LRRC7	RYR2	comutational	858	105	261	59	1.84718	3.75992e-09
lung	PCDH15	PTPRD	comutational	858	120	102	36	2.52353	3.80519e-09
lung	PTPRD	ANK2	comutational	858	102	120	36	2.52353	3.80519e-09
lung	USH2A	HMCN1	comutational	858	254	105	58	1.86592	3.80655e-09
lung	TNR	FAT3	comutational	858	111	142	42	2.28626	3.80755e-09
lung	RP1L1	HMCN1	comutational	858	106	105	34	2.62102	4.03422e-09
lung	PRDM9	FAT3	comutational	858	91	142	37	2.45674	4.08947e-09
lung	LRP2	DNAH11	comutational	858	104	118	36	2.51695	4.19177e-09
lung	SI	APOB	comutational	858	130	117	41	2.31282	4.53299e-09
lung	Q9Y6V0-3	LPHN3	comutational	858	143	87	36	2.48276	4.90298e-09
lung	ZNF804A	LRP1B	comutational	858	103	254	57	1.86935	4.91849e-09
lung	DNAH9	HMCN1	comutational	858	123	105	37	2.45807	4.99047e-09
lung	PKHD1L1	FAT3	comutational	858	100	142	39	2.35648	5.93346e-09
lung	PRDM9	LRP1B	comutational	858	91	254	52	1.93026	5.97015e-09
lung	LAMA2	LRP1B	comutational	858	91	254	52	1.93026	5.97015e-09
lung	PCDH15	Q9Y6V0-3	comutational	858	120	143	44	2.2	6.00333e-09
lung	RP1L1	HRNR	comutational	858	106	91	31	2.75741	6.06084e-09
lung	PCDH15	ADAMTS12	comutational	858	120	118	39	2.36314	6.30237e-09
lung	PCDH11X	LRP1B	comutational	858	101	254	56	1.87292	6.34329e-09
lung	MUC17	FAT3	comutational	858	152	142	51	2.02734	6.60396e-09
lung	PCDH15	FLG	comutational	858	120	181	51	2.01464	6.63204e-09
lung	ZNF536	CNTNAP5	comutational	858	124	96	35	2.52268	6.64765e-09
lung	AHNAK2	FBN2	comutational	858	111	107	35	2.52842	6.67307e-09
lung	PAPPA2	TNR	comutational	858	128	111	39	2.35515	6.89224e-09
lung	XIRP2	CSMD2	comutational	858	167	104	44	2.17365	7.18021e-09
lung	TNR	ZFHX4	comutational	858	111	216	54	1.93243	7.27413e-09
lung	LRRC7	SPTA1	comutational	858	105	184	47	2.08727	7.30811e-09
lung	SPTA1	HMCN1	comutational	858	184	105	47	2.08727	7.30811e-09
lung	MUC17	SI	comutational	858	152	130	48	2.08421	7.61323e-09
lung	RELN	RP1L1	comutational	858	102	106	33	2.61876	7.69333e-09
lung	RYR2	CSMD2	comutational	858	261	104	58	1.83333	7.9118e-09
lung	LRP2	LRP1B	comutational	858	104	254	57	1.85138	8.1151e-09
lung	FAT3	HMCN1	comutational	858	142	105	40	2.30181	8.13587e-09
lung	C15orf2	FAT3	comutational	858	97	142	38	2.36707	8.54488e-09
lung	COL22A1	CSMD3	comutational	858	87	288	54	1.84914	8.57165e-09
lung	CSMD3	VCAN	comutational	858	288	87	54	1.84914	8.57165e-09
lung	GPR112	LPHN3	comutational	858	100	87	29	2.86	8.62208e-09
lung	LRP2	MYH1	comutational	858	104	94	31	2.72074	8.96962e-09
lung	RYR2	C15orf2	comutational	858	261	97	55	1.86396	9.41205e-09
lung	PCDH15	HMCN1	comutational	858	120	105	36	2.45143	9.69163e-09
lung	RELN	HRNR	comutational	858	102	91	30	2.77311	1.01549e-08
lung	RELN	LAMA2	comutational	858	102	91	30	2.77311	1.01549e-08
lung	RELN	USH2A	comutational	858	102	254	56	1.85456	1.04805e-08
lung	FLG	FMN2	comutational	858	181	91	42	2.18785	1.0682e-08
lung	ADAMTS12	RYR3	comutational	858	118	127	40	2.29014	1.07994e-08
lung	SPHKAP	XIRP2	comutational	858	91	167	40	2.25834	1.10071e-08
lung	PCDH15	SI	comutational	858	120	130	41	2.255	1.11158e-08
lung	PCDH11X	FLG	comutational	858	101	181	45	2.11203	1.12391e-08
lung	PKHD1L1	DNAH5	comutational	858	100	104	32	2.64	1.12946e-08
lung	PTPRD	RELN	comutational	858	102	102	32	2.63899	1.14384e-08
lung	Q9Y6V0-3	FLG	comutational	858	143	181	57	1.8895	1.19353e-08
lung	FMN2	HRNR	comutational	858	91	91	28	2.9011	1.21025e-08
lung	Q9Y6V0-3	XIRP2	comutational	858	143	167	54	1.94012	1.2265e-08
lung	CNTNAP5	FAM5C	comutational	858	96	103	31	2.68993	1.2413e-08
lung	PKHD1	FLG	comutational	858	108	181	47	2.06292	1.24871e-08
lung	RYR2	TPTE	comutational	858	261	100	56	1.84092	1.25668e-08
lung	PTPRD	C15orf2	comutational	858	102	97	31	2.6883	1.26565e-08
lung	CACNA1E	FLG	comutational	858	98	181	44	2.12831	1.27842e-08
lung	LRRC7	LRP1B	comutational	858	105	254	57	1.83375	1.32315e-08
lung	PKHD1	PTPRD	comutational	858	108	102	33	2.57026	1.33203e-08
lung	NRXN1	DNAH9	comutational	858	99	123	35	2.46612	1.37024e-08
lung	PKHD1	ADAMTS12	comutational	858	108	118	36	2.42373	1.4018e-08
lung	PKHD1	LOC51059	comutational	858	108	118	36	2.42373	1.4018e-08
lung	C15orf2	CSMD1	comutational	858	97	138	37	2.37158	1.41699e-08
lung	PCDH11X	ZFHX4	comutational	858	101	216	50	1.96645	1.46361e-08
lung	MUC17	ABCA13	comutational	858	152	104	41	2.22533	1.48172e-08
lung	MUC17	CSMD2	comutational	858	152	104	41	2.22533	1.48172e-08
lung	Q9Y6V0-3	RELN	comutational	858	143	102	39	2.29412	1.48653e-08
lung	AHNAK2	FAT3	comutational	858	111	142	41	2.23182	1.48724e-08
lung	SPTA1	APOB	comutational	858	184	117	50	1.99275	1.50622e-08
lung	MUC17	PKHD1	comutational	858	152	108	42	2.19518	1.52361e-08
lung	LRP2	ZFHX4	comutational	858	104	216	51	1.94792	1.5338e-08
lung	SPTA1	C15orf2	comutational	858	184	97	44	2.11519	1.53779e-08
lung	CNTNAP2	HMCN1	comutational	858	95	105	31	2.66647	1.57673e-08
lung	PKHD1	ZNF536	comutational	858	108	124	37	2.37052	1.62378e-08
lung	NRXN1	DNAH11	comutational	858	99	118	34	2.49718	1.68998e-08
lung	NRXN1	ZIM2	comutational	858	99	101	31	2.66007	1.70195e-08
lung	MLL3	ZNF804A	comutational	858	119	103	35	2.45003	1.72399e-08
lung	USH2A	CACNA1E	comutational	858	254	98	54	1.86132	1.73867e-08
lung	Q9Y6V0-3	TNR	comutational	858	143	111	41	2.21622	1.88852e-08
lung	RYR3	ANK2	comutational	858	127	120	40	2.25197	1.91774e-08
lung	VCAN	HRNR	comutational	858	87	91	27	2.92611	1.95848e-08
lung	LRRC7	MUC17	comutational	858	105	152	41	2.20414	2.08529e-08
lung	MUC17	HMCN1	comutational	858	152	105	41	2.20414	2.08529e-08
lung	ADAMTS12	XIRP2	comutational	858	118	167	47	2.04638	2.10155e-08
lung	USH2A	LAMA2	comutational	858	254	91	51	1.89314	2.19941e-08
lung	NEB	LRP1B	comutational	858	91	254	51	1.89314	2.19941e-08
lung	NALCN	TNR	comutational	858	96	111	32	2.57658	2.21509e-08
lung	NRXN1	RELN	comutational	858	99	102	31	2.63399	2.23475e-08
lung	SPTA1	CACNA1E	comutational	858	184	98	44	2.09361	2.29371e-08
lung	CSMD2	FAT3	comutational	858	104	142	39	2.26585	2.2942e-08
lung	ZNF804A	FLG	comutational	858	103	181	45	2.07102	2.43608e-08
lung	PCDH15	DNAH9	comutational	858	120	123	39	2.26707	2.52198e-08
lung	FBN2	GPR112	comutational	858	107	100	32	2.56598	2.53041e-08
lung	RYR3	FBN2	comutational	858	127	107	37	2.33615	2.5536e-08
lung	COL22A1	APOB	comutational	858	87	117	31	2.61303	2.55914e-08
lung	RIMS2	RP1L1	comutational	858	101	106	32	2.56454	2.57652e-08
lung	ADAMTS12	PRDM9	comutational	858	118	91	32	2.5569	2.62685e-08
lung	CNTNAP2	FBN2	comutational	858	95	107	31	2.61663	2.64736e-08
lung	ZNF536	HMCN1	comutational	858	124	105	36	2.37235	2.67299e-08
lung	XIRP2	DMD	comutational	858	167	115	46	2.05509	2.67648e-08
lung	ZNF536	FLG	comutational	858	124	181	51	1.94965	2.69518e-08
lung	RYR2	LPHN3	comutational	858	261	87	50	1.88929	2.83162e-08
lung	PAPPA2	PTPRD	comutational	858	128	102	36	2.36581	2.83684e-08
lung	MUC17	HCN1	comutational	858	152	102	40	2.21362	2.842e-08
lung	ZNF536	CUBN	comutational	858	124	96	34	2.4506	2.85254e-08
lung	MYH1	LRP1B	comutational	858	94	254	52	1.86865	2.86365e-08
lung	CACNA1E	ABCA13	comutational	858	98	104	31	2.60969	2.87713e-08
lung	Q9Y6V0-3	CSMD2	comutational	858	143	104	39	2.25	2.87889e-08
lung	BAI3	RP1L1	comutational	858	86	106	29	2.72949	2.89476e-08
lung	RELN	TNR	comutational	858	102	111	33	2.50079	2.94263e-08
lung	ASTN1	FLG	comutational	858	87	181	40	2.17946	3.03946e-08
lung	COL11A1	FMN2	comutational	858	138	91	35	2.3913	3.06072e-08
lung	CSMD1	HRNR	comutational	858	138	91	35	2.3913	3.06072e-08
lung	C15orf2	APOB	comutational	858	97	117	33	2.49485	3.0641e-08
lung	PCDH11X	ADAMTS12	comutational	858	101	118	34	2.44773	3.08251e-08
lung	ADAMTS12	VCAN	comutational	858	118	87	31	2.59088	3.22012e-08
lung	Q9Y6V0-3	SI	comutational	858	143	130	45	2.07692	3.29259e-08
lung	PKHD1L1	ZFHX4	comutational	858	100	216	49	1.94639	3.32085e-08
lung	ZFHX4	GPR112	comutational	858	216	100	49	1.94639	3.32085e-08
lung	RIMS2	XIRP2	comutational	858	101	167	42	2.13648	3.3395e-08
lung	RYR3	XIRP2	comutational	858	127	167	49	1.98227	3.37434e-08
lung	PTPRD	DNAH9	comutational	858	102	123	35	2.39359	3.44351e-08
lung	CNTNAP5	FBN2	comutational	858	96	107	31	2.58937	3.53702e-08
lung	PXDNL	LRP1B	comutational	858	92	254	51	1.87256	3.66509e-08
lung	ZFHX4	LOC51059	comutational	858	216	118	55	1.85146	3.73261e-08
lung	CACNA1E	HMCN1	comutational	858	98	105	31	2.58484	3.73524e-08
lung	AHNAK2	FLG	comutational	858	111	181	47	2.00717	3.75486e-08
lung	DNAH9	FBN2	comutational	858	123	107	36	2.34693	3.75896e-08
lung	SI	C15orf2	comutational	858	130	97	35	2.38144	3.80642e-08
lung	PKHD1L1	COL11A1	comutational	858	100	138	37	2.30043	3.82584e-08
lung	MYH1	CACNA1E	comutational	858	94	98	29	2.70104	3.94967e-08
lung	TNR	CACNA1E	comutational	858	111	98	32	2.52399	3.98068e-08
lung	CNTNAP5	CUBN	comutational	858	96	96	29	2.69987	4.00057e-08
lung	MLL3	LPHN3	comutational	858	119	87	31	2.56911	4.03936e-08
lung	RYR1	LPHN3	comutational	858	119	87	31	2.56911	4.03936e-08
lung	XIRP2	ANK2	comutational	858	167	120	47	2.01228	4.05604e-08
lung	FLG2	FLG	comutational	858	91	181	41	2.13575	4.09605e-08
lung	LRP2	RYR3	comutational	858	104	127	36	2.33858	4.10347e-08
lung	RYR3	CSMD2	comutational	858	127	104	36	2.33858	4.10347e-08
lung	PCDH15	PRDM9	comutational	858	120	91	32	2.51429	4.17973e-08
lung	PRDM9	ANK2	comutational	858	91	120	32	2.51429	4.17973e-08
lung	DNAH9	FAT3	comutational	858	123	142	43	2.11233	4.22103e-08
lung	CNTNAP2	FAM5C	comutational	858	95	103	30	2.63056	4.24037e-08
lung	NALCN	RELN	comutational	858	96	102	30	2.62868	4.33301e-08
lung	ADAMTS12	CDH10	comutational	858	118	112	36	2.33717	4.34741e-08
lung	RP1L1	FAT3	comutational	858	106	142	39	2.22309	4.35268e-08
lung	PKHD1	APOB	comutational	858	108	117	35	2.37654	4.39646e-08
lung	ADAMTS12	CSMD1	comutational	858	118	138	41	2.16028	4.7459e-08
lung	RELN	SPHKAP	comutational	858	102	91	29	2.68067	4.75557e-08
lung	RELN	HERC2	comutational	858	102	91	29	2.68067	4.75557e-08
lung	PTPRD	XIRP2	comutational	858	102	167	42	2.11553	4.7713e-08
lung	RELN	XIRP2	comutational	858	102	167	42	2.11553	4.7713e-08
lung	RYR3	HRNR	comutational	858	127	91	33	2.44994	4.78815e-08
lung	CACNA1E	FAT3	comutational	858	98	142	37	2.28126	4.79734e-08
lung	MUC17	ZNF253	comutational	858	152	92	37	2.27017	4.93527e-08
lung	TPTE	ABCA13	comutational	858	100	104	31	2.5575	5.00499e-08
lung	MYH1	DNAH9	comutational	858	94	123	33	2.44888	5.0367e-08
lung	CACNA1E	ZNF536	comutational	858	98	124	34	2.40059	5.28529e-08
lung	PCDH15	RP1L1	comutational	858	120	106	35	2.36085	5.30959e-08
lung	RP1L1	XIRP2	comutational	858	106	167	43	2.08417	5.4007e-08
lung	MUC17	TPTE	comutational	858	152	100	39	2.20145	5.41504e-08
lung	ADAMTS12	DNAH9	comutational	858	118	123	38	2.24638	5.52314e-08
lung	SPTA1	FBN2	comutational	858	184	107	46	2.00467	5.53998e-08
lung	CSMD1	DNAH9	comutational	858	138	123	42	2.12301	5.55368e-08
lung	NAV3	CNTNAP5	comutational	858	127	96	34	2.39272	5.68595e-08
lung	NAV3	ZNF536	comutational	858	127	124	40	2.17932	5.74913e-08
lung	SPHKAP	HRNR	comutational	858	91	91	27	2.79749	5.92073e-08
lung	BAI3	RYR2	comutational	858	86	261	49	1.87303	5.97881e-08
lung	PRDM9	FAM5C	comutational	858	91	103	29	2.65465	6.10107e-08
lung	C15orf2	LAMA2	comutational	858	97	91	28	2.72165	6.10336e-08
lung	PAPPA2	PKHD1L1	comutational	858	128	100	35	2.34609	6.11151e-08
lung	DNAH5	DNAH9	comutational	858	104	123	35	2.34756	6.20051e-08
lung	RELN	ZNF253	comutational	858	102	92	29	2.65153	6.31334e-08
lung	ZNF804A	FAT3	comutational	858	103	142	38	2.22918	6.31961e-08
lung	SPTA1	CSMD2	comutational	858	184	104	45	2.01766	6.35044e-08
lung	PKHD1L1	HMCN1	comutational	858	100	105	31	2.53314	6.47995e-08
lung	MYH1	ADAMTS12	comutational	858	94	118	32	2.4753	6.61621e-08
lung	RYR1	CACNA1E	comutational	858	119	98	33	2.42789	6.65597e-08
lung	RELN	ANK2	comutational	858	102	120	34	2.38333	6.70965e-08
lung	NRXN1	CNTNAP2	comutational	858	99	95	29	2.64561	6.73775e-08
lung	XIRP2	ZNF804A	comutational	858	167	103	42	2.09499	6.7696e-08
lung	NRXN1	C1orf173	comutational	858	99	112	32	2.47619	6.77784e-08
lung	MLL3	PAPPA2	comutational	858	119	128	39	2.19682	6.99357e-08
lung	NRXN1	SI	comutational	858	99	130	35	2.33333	7.09217e-08
lung	ZFHX4	CNTNAP5	comutational	858	216	96	47	1.94473	7.1268e-08
lung	ZIM2	CDH9	comutational	858	101	88	28	2.70297	7.15618e-08
lung	OBSCN	CSMD1	comutational	858	102	138	37	2.25533	7.19873e-08
lung	CNTNAP5	LPHN3	comutational	858	96	87	27	2.77371	7.22412e-08
lung	PCDH11X	SPTA1	comutational	858	101	184	44	2.03142	7.24267e-08
lung	ABCA13	DNAH11	comutational	858	104	118	34	2.37712	7.31105e-08
lung	ZNF536	DNAH9	comutational	858	124	123	39	2.19394	7.3366e-08
lung	RP1L1	FLG	comutational	858	106	181	45	2.0124	7.34324e-08
lung	PTPRD	CACNA1E	comutational	858	102	98	30	2.57503	7.48027e-08
lung	CUBN	LRP1B	comutational	858	96	254	52	1.82972	7.61465e-08
lung	BAI3	FLG	comutational	858	86	181	39	2.14969	7.67846e-08
lung	PRDM9	PXDNL	comutational	858	91	92	27	2.76708	7.71413e-08
lung	ZNF253	LAMA2	comutational	858	92	91	27	2.76708	7.71413e-08
lung	CACNA1E	COL11A1	comutational	858	98	138	36	2.28394	7.79031e-08
lung	PRDM9	CSMD2	comutational	858	91	104	29	2.62912	7.79715e-08
lung	PTPRD	DMD	comutational	858	102	115	33	2.41381	8.02156e-08
lung	SI	CNTNAP2	comutational	858	130	95	34	2.36211	8.10661e-08
lung	NRXN1	FBN2	comutational	858	99	107	31	2.5109	8.18935e-08
lung	PCDH15	CACNA1E	comutational	858	120	98	33	2.40765	8.40725e-08
lung	SI	XIRP2	comutational	858	130	167	49	1.93653	8.48863e-08
lung	ZNF536	CNTNAP2	comutational	858	124	95	33	2.40357	8.5744e-08
lung	Q9Y6V0-3	PLXNA4	comutational	858	143	87	34	2.34483	8.67289e-08
lung	BAI3	ZNF536	comutational	858	86	124	31	2.49419	8.73381e-08
lung	NRXN1	CNTNAP5	comutational	858	99	96	29	2.61806	8.80854e-08
lung	NAV3	HCN1	comutational	858	127	102	35	2.3182	8.82455e-08
lung	PKHD1L1	C1orf173	comutational	858	100	112	32	2.45143	8.96119e-08
lung	TPTE	CDH10	comutational	858	100	112	32	2.45143	8.96119e-08
lung	XIRP2	CSMD1	comutational	858	167	138	51	1.89872	9.05548e-08
lung	RIMS2	AHNAK2	comutational	858	101	111	32	2.44902	9.23917e-08
lung	SPTA1	CNTNAP2	comutational	858	184	95	42	2.06156	9.26816e-08
lung	RYR1	CSMD2	comutational	858	119	104	34	2.35714	9.30724e-08
lung	CNTNAP5	APOB	comutational	858	96	117	32	2.44444	9.46186e-08
lung	MUC17	Q9Y6V0-3	comutational	858	152	143	49	1.93421	9.58534e-08
lung	SPHKAP	VCAN	comutational	858	91	87	26	2.81773	9.58871e-08
lung	NRXN1	PTPRD	comutational	858	99	102	30	2.54902	9.76094e-08
lung	SPHKAP	ZFHX4	comutational	858	91	216	45	1.96429	9.87979e-08
lung	LRRC7	SPHKAP	comutational	858	105	91	29	2.60408	9.92726e-08
lung	RYR2	VCAN	comutational	858	261	87	49	1.8515	1.0037e-07
lung	PAPPA2	SI	comutational	858	128	130	41	2.11406	1.00627e-07
lung	NRXN1	LAMA2	comutational	858	99	91	28	2.66667	1.0107e-07
lung	MUC17	PTPRD	comutational	858	152	102	39	2.15828	1.04703e-07
lung	SI	SYNE1	comutational	858	130	138	43	2.05652	1.09221e-07
lung	NAV3	XIRP2	comutational	858	127	167	48	1.94182	1.09778e-07
lung	LRRC7	PTPRD	comutational	858	105	102	31	2.48347	1.10388e-07
lung	TNR	FBN2	comutational	858	111	107	33	2.38394	1.15198e-07
lung	Q9Y6V0-3	CNTNAP5	comutational	858	143	96	36	2.25	1.1744e-07
lung	PCDH15	ZNF536	comutational	858	120	124	38	2.19113	1.20907e-07
lung	CACNA1E	CSMD2	comutational	858	98	104	30	2.52551	1.23921e-07
lung	PXDNL	USH2A	comutational	858	92	254	50	1.83584	1.25256e-07
lung	ASTN1	LRP1B	comutational	858	87	254	48	1.8637	1.25614e-07
lung	USH2A	VCAN	comutational	858	254	87	48	1.8637	1.25614e-07
lung	USH2A	LPHN3	comutational	858	254	87	48	1.8637	1.25614e-07
lung	NRXN1	ZNF804A	comutational	858	99	103	30	2.52427	1.25716e-07
lung	PLXNA4	AHNAK2	comutational	858	87	111	29	2.57658	1.25779e-07
lung	COL11A1	APOB	comutational	858	138	117	40	2.1256	1.26283e-07
lung	ASTN1	COL11A1	comutational	858	87	138	33	2.35832	1.28233e-07
lung	RYR3	FAT3	comutational	858	127	142	43	2.0458	1.2935e-07
lung	MYH1	XIRP2	comutational	858	94	167	39	2.13161	1.29912e-07
lung	FBN2	APOB	comutational	858	107	117	34	2.33022	1.30607e-07
lung	MUC17	DNAH9	comutational	858	152	123	44	2.01926	1.3066e-07
lung	COL11A1	CSMD2	comutational	858	138	104	37	2.21196	1.32414e-07
lung	MUC17	NEB	comutational	858	152	91	36	2.23308	1.32793e-07
lung	MLL3	FLG2	comutational	858	119	91	31	2.45618	1.39229e-07
lung	NAV3	FAT4	comutational	858	127	113	37	2.21211	1.41159e-07
lung	RYR3	DST	comutational	858	127	90	32	2.4021	1.42113e-07
lung	COL11A1	FAT4	comutational	858	138	113	39	2.14583	1.42793e-07
lung	MUC17	ZNF804A	comutational	858	152	103	39	2.13733	1.4424e-07
lung	PCDH15	TPTE	comutational	858	120	100	33	2.3595	1.49157e-07
lung	SPHKAP	FLG	comutational	858	91	181	40	2.08366	1.49203e-07
lung	FLG	HRNR	comutational	858	181	91	40	2.08366	1.49203e-07
lung	ZIM2	FAT4	comutational	858	101	113	32	2.40568	1.49942e-07
lung	NAV3	ADAMTS12	comutational	858	127	118	38	2.17563	1.50075e-07
lung	NRXN1	VCAN	comutational	858	99	87	27	2.68966	1.50347e-07
lung	NRXN1	LPHN3	comutational	858	99	87	27	2.68966	1.50347e-07
lung	PTPRD	C1orf173	comutational	858	102	112	32	2.40336	1.54437e-07
lung	ANK2	HMCN1	comutational	858	120	105	34	2.31524	1.5552e-07
lung	XIRP2	FLG2	comutational	858	167	91	38	2.14542	1.59967e-07
lung	Q9Y6V0-3	RYR3	comutational	858	143	127	43	2.0315	1.6405e-07
lung	CDH10	LOC51059	comutational	858	112	118	35	2.27225	1.65581e-07
lung	SYNE1	LOC51059	comutational	858	138	118	40	2.10759	1.66706e-07
lung	COL11A1	LOC51059	comutational	858	138	118	40	2.10759	1.66706e-07
lung	RELN	ZNF536	comutational	858	102	124	34	2.30645	1.70058e-07
lung	MLL3	FLG	comutational	858	119	181	48	1.91207	1.72628e-07
lung	RYR1	FLG	comutational	858	119	181	48	1.91207	1.72628e-07
lung	FLG2	ANK2	comutational	858	91	120	31	2.43571	1.73166e-07
lung	ANK2	HERC2	comutational	858	120	91	31	2.43571	1.73166e-07
lung	CNTNAP2	C15orf2	comutational	858	95	97	28	2.60705	1.76967e-07
lung	CSMD1	HMCN1	comutational	858	138	105	37	2.19089	1.78126e-07
lung	MUC17	ANK2	comutational	858	152	120	43	2.0227	1.81591e-07
lung	SI	FLG	comutational	858	130	181	51	1.85967	1.85883e-07
lung	MLL3	ASPM	comutational	858	119	92	31	2.42948	1.86936e-07
lung	NAV3	GPR112	comutational	858	127	100	34	2.29701	1.87763e-07
lung	ZNF536	FAT3	comutational	858	124	142	42	2.04657	1.90679e-07
lung	RYR3	SPHKAP	comutational	858	127	91	32	2.3757	1.93222e-07
lung	MLL3	NAV3	comutational	858	119	127	38	2.15735	1.94982e-07
lung	PAPPA2	CSMD2	comutational	858	128	104	35	2.25586	1.96669e-07
lung	DNAH9	FLG	comutational	858	123	181	49	1.88842	1.98158e-07
lung	Q9Y6V0-3	RYR1	comutational	858	143	119	41	2.06723	2.02915e-07
lung	LRP2	TNR	comutational	858	104	111	32	2.37838	2.05638e-07
lung	PCDH15	AHNAK2	comutational	858	120	111	35	2.2545	2.07081e-07
lung	AHNAK2	ANK2	comutational	858	111	120	35	2.2545	2.07081e-07
lung	PTPRD	FMN2	comutational	858	102	91	28	2.58824	2.09016e-07
lung	PTPRD	HRNR	comutational	858	102	91	28	2.58824	2.09016e-07
lung	SPTA1	ABCA13	comutational	858	184	104	44	1.97283	2.13245e-07
lung	PCDH15	FAT3	comutational	858	120	142	41	2.06444	2.1326e-07
lung	CSMD1	FAT3	comutational	858	138	142	45	1.9703	2.19247e-07
lung	Q9Y6V0-3	CACNA1E	comutational	858	143	98	36	2.20408	2.20832e-07
lung	LRP2	APOB	comutational	858	104	117	33	2.32692	2.22979e-07
lung	PXDNL	XIRP2	comutational	858	92	167	38	2.1221	2.28389e-07
lung	PCDH15	PXDNL	comutational	858	120	92	31	2.40924	2.3218e-07
lung	XIRP2	FAM5C	comutational	858	167	103	41	2.04511	2.33684e-07
lung	RP1L1	ABCA13	comutational	858	106	104	31	2.41274	2.37001e-07
lung	FAT4	FLG	comutational	858	113	181	46	1.92969	2.44651e-07
lung	RIMS2	CACNA1E	comutational	858	101	98	29	2.51384	2.44734e-07
lung	SPTA1	LAMA2	comutational	858	184	91	40	2.04969	2.49548e-07
lung	COL11A1	DMD	comutational	858	138	115	39	2.10851	2.49733e-07
lung	NAV3	ZIM2	comutational	858	127	101	34	2.27427	2.49742e-07
lung	PCDH15	RYR3	comutational	858	120	127	38	2.13937	2.52303e-07
lung	MYH2	PCDH15	comutational	858	102	120	33	2.31324	2.59389e-07
lung	OBSCN	PCDH15	comutational	858	102	120	33	2.31324	2.59389e-07
lung	COL11A1	CSMD1	comutational	858	138	138	44	1.98236	2.59707e-07
lung	PAPPA2	HMCN1	comutational	858	128	105	35	2.23438	2.60086e-07
lung	CDH10	FAT3	comutational	858	112	142	39	2.104	2.60966e-07
lung	BAI3	LRP1B	comutational	858	86	254	47	1.84609	2.61053e-07
lung	Q9Y6V0-3	FBN2	comutational	858	143	107	38	2.13084	2.63612e-07
lung	PTPRD	COL11A1	comutational	858	102	138	36	2.19437	2.6407e-07
lung	COL11A1	HCN1	comutational	858	138	102	36	2.19437	2.6407e-07
lung	SPHKAP	ZNF804A	comutational	858	91	103	28	2.56311	2.64271e-07
lung	MUC17	RIMS2	comutational	858	152	101	38	2.12376	2.69215e-07
lung	NEB	FAT3	comutational	858	91	142	34	2.25755	2.69844e-07
lung	SPHKAP	LAMA2	comutational	858	91	91	26	2.69388	2.70828e-07
lung	OBSCN	FAM5C	comutational	858	102	103	30	2.45003	2.70975e-07
lung	RELN	ZNF804A	comutational	858	102	103	30	2.45003	2.70975e-07
lung	PTPRD	PXDNL	comutational	858	102	92	28	2.5601	2.7284e-07
lung	NALCN	ZNF253	comutational	858	96	92	27	2.62296	2.75221e-07
lung	XIRP2	COL11A1	comutational	858	167	138	50	1.86149	2.76107e-07
lung	MYH1	C1orf173	comutational	858	94	112	30	2.44491	2.78864e-07
lung	LRP2	LOC51059	comutational	858	104	118	33	2.3072	2.81164e-07
lung	CSMD2	DNAH11	comutational	858	104	118	33	2.3072	2.81164e-07
lung	FAM5C	FLG	comutational	858	103	181	43	1.97897	2.8621e-07
lung	PKHD1L1	DNAH9	comutational	858	100	123	33	2.30195	2.92415e-07
lung	XIRP2	GPR112	comutational	858	167	100	40	2.05509	2.92915e-07
lung	LRP2	ZNF536	comutational	858	104	124	34	2.2621	2.95918e-07
lung	LRP2	CUBN	comutational	858	104	96	29	2.49219	3.0198e-07
lung	ABCA13	CUBN	comutational	858	104	96	29	2.49219	3.0198e-07
lung	CSMD2	FBN2	comutational	858	104	107	31	2.39019	3.02724e-07
lung	SI	DNAH11	comutational	858	130	118	38	2.12542	3.06197e-07
lung	OBSCN	CACNA1E	comutational	858	102	98	29	2.4892	3.12241e-07
lung	MLL3	XIRP2	comutational	858	119	167	45	1.94284	3.15157e-07
lung	XIRP2	ABCA13	comutational	858	167	104	41	2.02545	3.2368e-07
lung	Q9Y6V0-3	SPHKAP	comutational	858	143	91	34	2.24176	3.27055e-07
lung	LRP2	LAMA2	comutational	858	104	91	28	2.53846	3.32908e-07
lung	SPHKAP	ABCA13	comutational	858	91	104	28	2.53846	3.32908e-07
lung	PKHD1L1	FLG	comutational	858	100	181	42	1.99094	3.33948e-07
lung	PCDH15	DNAH11	comutational	858	120	118	36	2.18136	3.4174e-07
lung	FBN2	FLG	comutational	858	107	181	44	1.9493	3.41854e-07
lung	PCDH15	FAT4	comutational	858	120	113	35	2.2146	3.46261e-07
lung	ZNF804A	FAM5C	comutational	858	103	103	30	2.42624	3.47098e-07
lung	PKHD1	XIRP2	comutational	858	108	167	42	1.998	3.52624e-07
lung	FLG2	APOB	comutational	858	91	117	30	2.41758	3.6152e-07
lung	TPTE	LOC51059	comutational	858	100	118	32	2.32678	3.62652e-07
lung	PKHD1L1	ZNF536	comutational	858	100	124	33	2.28339	3.63714e-07
lung	PCDH11X	TNR	comutational	858	101	111	31	2.37249	3.64762e-07
lung	ZFHX4	FAM5C	comutational	858	216	103	48	1.85113	3.65685e-07
lung	LRRC7	DNAH11	comutational	858	105	118	33	2.28523	3.65772e-07
lung	PXDNL	FAT3	comutational	858	92	142	34	2.23301	3.70212e-07
lung	SYNE1	CDH10	comutational	858	138	112	38	2.10947	3.72659e-07
lung	PLXNA4	ZNF804A	comutational	858	87	103	27	2.5852	3.78781e-07
lung	TNR	CNTNAP5	comutational	858	111	96	30	2.41554	3.81755e-07
lung	LRRC7	CNTNAP5	comutational	858	105	96	29	2.46845	3.81877e-07
lung	DNAH11	FLG	comutational	858	118	181	47	1.8881	3.89398e-07
lung	PRDM9	AHNAK2	comutational	858	91	111	29	2.46332	3.92411e-07
lung	TNR	NEB	comutational	858	111	91	29	2.46332	3.92411e-07
lung	CACNA1E	FAM5C	comutational	858	98	103	29	2.46503	3.96799e-07
lung	TNR	FLG	comutational	858	111	181	45	1.92176	4.01646e-07
lung	ZNF536	FLG2	comutational	858	124	91	31	2.35714	4.0247e-07
lung	LRRC7	SI	comutational	858	105	130	35	2.2	4.02747e-07
lung	SI	HMCN1	comutational	858	130	105	35	2.2	4.02747e-07
lung	Q9Y6V0-3	GPR112	comutational	858	143	100	36	2.16	4.05385e-07
lung	FLG	LPHN3	comutational	858	181	87	38	2.07049	4.08841e-07
lung	NAV3	SPTA1	comutational	858	127	184	50	1.83584	4.12497e-07
lung	RYR3	SPTA1	comutational	858	127	184	50	1.83584	4.12497e-07
lung	MLL3	DNAH8	comutational	858	119	90	30	2.40336	4.14827e-07
lung	DNAH9	AHNAK2	comutational	858	123	111	35	2.19952	4.17915e-07
lung	USH2A	COL22A1	comutational	858	254	87	47	1.82487	4.20193e-07
lung	VCAN	LRP1B	comutational	858	87	254	47	1.82487	4.20193e-07
lung	CNTNAP2	CSMD1	comutational	858	95	138	34	2.22517	4.26283e-07
lung	PCDH15	SPTA1	comutational	858	120	184	48	1.86522	4.27485e-07
lung	RP1L1	CDH10	comutational	858	106	112	32	2.31267	4.34677e-07
lung	NRXN1	HRNR	comutational	858	99	91	27	2.57143	4.35526e-07
lung	MLL3	PCDH15	comutational	858	119	120	36	2.16303	4.36607e-07
lung	NEB	COL22A1	comutational	858	91	87	25	2.70936	4.38166e-07
lung	FLG2	LPHN3	comutational	858	91	87	25	2.70936	4.38166e-07
lung	XIRP2	HMCN1	comutational	858	167	105	41	2.00616	4.45485e-07
lung	Q9Y6V0-3	ZNF253	comutational	858	143	92	34	2.21739	4.48065e-07
lung	MUC17	VCAN	comutational	858	152	87	34	2.20599	4.67301e-07
lung	RIMS2	CNTNAP2	comutational	858	101	95	28	2.5038	4.6735e-07
lung	SYNE1	CSMD2	comutational	858	138	104	36	2.15217	4.70322e-07
lung	ABCA13	CSMD1	comutational	858	104	138	36	2.15217	4.70322e-07
lung	CSMD2	VCAN	comutational	858	104	87	27	2.56034	4.72963e-07
lung	CSMD2	LPHN3	comutational	858	104	87	27	2.56034	4.72963e-07
lung	ASTN1	ZNF536	comutational	858	87	124	30	2.38598	4.80028e-07
lung	CDH10	HRNR	comutational	858	112	91	29	2.44133	4.87659e-07
lung	SPTA1	ZNF804A	comutational	858	184	103	43	1.94671	4.89117e-07
lung	COL11A1	VCAN	comutational	858	138	87	32	2.28686	4.9294e-07
lung	LRRC7	C15orf2	comutational	858	105	97	29	2.443	4.92943e-07
lung	XIRP2	CACNA1E	comutational	858	167	98	39	2.0446	5.09149e-07
lung	PXDNL	AHNAK2	comutational	858	92	111	29	2.43655	5.14624e-07
lung	ZFHX4	CNTNAP2	comutational	858	216	95	45	1.88158	5.15436e-07
lung	FLG	LAMA2	comutational	858	181	91	39	2.03157	5.16264e-07
lung	CACNA1E	VCAN	comutational	858	98	87	26	2.61647	5.18441e-07
lung	RP1L1	FLG2	comutational	858	106	91	28	2.49057	5.22665e-07
lung	CSMD2	DMD	comutational	858	104	115	32	2.29565	5.25109e-07
lung	ZFHX4	CSMD2	comutational	858	216	104	48	1.83333	5.32774e-07
lung	MLL3	FAT3	comutational	858	119	142	40	2.03101	5.35304e-07
lung	RYR3	COL11A1	comutational	858	127	138	41	2.00719	5.38709e-07
lung	PAPPA2	RYR3	comutational	858	128	127	39	2.05844	5.41832e-07
lung	PKHD1L1	FMN2	comutational	858	100	91	27	2.54571	5.48798e-07
lung	GPR112	HRNR	comutational	858	100	91	27	2.54571	5.48798e-07
lung	GPR112	LAMA2	comutational	858	100	91	27	2.54571	5.48798e-07
lung	PCDH15	ANK2	comutational	858	120	120	36	2.145	5.55726e-07
lung	COL11A1	DNAH11	comutational	858	138	118	39	2.0549	5.58251e-07
lung	MYH2	XIRP2	comutational	858	102	167	40	2.01479	5.60926e-07
lung	OBSCN	XIRP2	comutational	858	102	167	40	2.01479	5.60926e-07
lung	XIRP2	HCN1	comutational	858	167	102	40	2.01479	5.60926e-07
lung	MYH1	LAMA2	comutational	858	94	91	26	2.6079	5.62998e-07
lung	LRP2	CSMD2	comutational	858	104	104	30	2.37981	5.64138e-07
lung	CSMD2	DNAH5	comutational	858	104	104	30	2.37981	5.64138e-07
lung	NAV3	ABCA13	comutational	858	127	104	34	2.20866	5.70233e-07
lung	CNTNAP5	CSMD1	comutational	858	96	138	34	2.20199	5.73801e-07
lung	LRRC7	PCDH15	comutational	858	105	120	33	2.24714	5.74142e-07
lung	ADAMTS12	APOB	comutational	858	118	117	35	2.17514	5.77507e-07
lung	DNAH11	APOB	comutational	858	118	117	35	2.17514	5.77507e-07
lung	SYNE2	VCAN	comutational	858	86	87	24	2.75221	5.80091e-07
lung	ZNF536	C15orf2	comutational	858	124	97	32	2.28267	5.85548e-07
lung	PTPRD	CNTNAP2	comutational	858	102	95	28	2.47926	5.8993e-07
lung	RELN	FAT3	comutational	858	102	142	36	2.13256	5.96943e-07
lung	PCDH11X	CNTNAP5	comutational	858	101	96	28	2.47772	5.99697e-07
lung	DNAH11	FBN2	comutational	858	118	107	33	2.24252	6.10895e-07
lung	ADAMTS12	PTPRD	comutational	858	118	102	32	2.28116	6.14654e-07
lung	LRRC7	COL11A1	comutational	858	105	138	36	2.13168	6.22772e-07
lung	CACNA1E	DNAH9	comutational	858	98	123	32	2.27775	6.24e-07
lung	COL11A1	DNAH9	comutational	858	138	123	40	2.02192	6.26145e-07
lung	PKHD1	RP1L1	comutational	858	108	106	31	2.32338	6.29022e-07
lung	MUC17	C1orf173	comutational	858	152	112	40	2.01598	6.36201e-07
lung	CNTNAP2	FLG	comutational	858	95	181	40	1.99593	6.37055e-07
lung	C1orf173	ZNF253	comutational	858	112	92	29	2.41479	6.38665e-07
lung	BAI3	RYR3	comutational	858	86	127	30	2.35671	6.4145e-07
lung	CDH9	ZNF536	comutational	858	88	124	30	2.35887	6.43529e-07
lung	LRP2	NRXN1	comutational	858	104	99	29	2.41667	6.43604e-07
lung	TPTE	ZNF804A	comutational	858	100	103	29	2.41573	6.50433e-07
lung	PAPPA2	DNAH11	comutational	858	128	118	37	2.10183	6.52802e-07
lung	OBSCN	RIMS2	comutational	858	102	101	29	2.41526	6.53872e-07
lung	SPTA1	LPHN3	comutational	858	184	87	38	2.03673	6.62302e-07
lung	PCDH15	SPHKAP	comutational	858	120	91	30	2.35714	6.761e-07
lung	RYR3	ZNF536	comutational	858	127	124	38	2.07036	6.80348e-07
lung	PKHD1	DNAH9	comutational	858	108	123	34	2.19603	6.8035e-07
lung	ASTN1	RYR1	comutational	858	87	119	29	2.40336	6.86105e-07
lung	ADAMTS12	SPTA1	comutational	858	118	184	47	1.85731	6.88777e-07
lung	SYNE1	ZIM2	comutational	858	138	101	35	2.15454	6.94529e-07
lung	SPTA1	TNR	comutational	858	184	111	45	1.89042	6.96574e-07
lung	CNTNAP2	FLG2	comutational	858	95	91	26	2.58045	7.12555e-07
lung	CNTNAP2	FMN2	comutational	858	95	91	26	2.58045	7.12555e-07
lung	CSMD2	HMCN1	comutational	858	104	105	30	2.35714	7.15868e-07
lung	FLG	ANK2	comutational	858	181	120	47	1.85663	7.19744e-07
lung	MLL3	CSMD1	comutational	858	119	138	39	2.03763	7.23592e-07
lung	MYH1	ABCA13	comutational	858	94	104	28	2.45745	7.24089e-07
lung	XIRP2	LOC51059	comutational	858	167	118	44	1.91576	7.26736e-07
lung	OBSCN	Q9Y6V0-3	comutational	858	102	143	36	2.11765	7.27352e-07
lung	FAT3	FBN2	comutational	858	142	107	37	2.08938	7.27929e-07
lung	RP1L1	VCAN	comutational	858	106	87	27	2.51204	7.2993e-07
lung	PCDH11X	PCDH15	comutational	858	101	120	32	2.26535	7.32345e-07
lung	ADAMTS12	LOC51059	comutational	858	118	118	35	2.15671	7.32922e-07
lung	RYR3	LAMA2	comutational	858	127	91	31	2.30146	7.35827e-07
lung	MUC17	COL11A1	comutational	858	152	138	46	1.88158	7.50337e-07
lung	NALCN	PTPRD	comutational	858	96	102	28	2.45343	7.55968e-07
lung	PAPPA2	CNTNAP2	comutational	858	128	95	32	2.25789	7.62006e-07
lung	RYR1	FBN2	comutational	858	119	107	33	2.22367	7.64487e-07
lung	OBSCN	ZFHX4	comutational	858	102	216	47	1.83034	7.7153e-07
lung	ZFHX4	HCN1	comutational	858	216	102	47	1.83034	7.7153e-07
lung	PKHD1L1	CACNA1E	comutational	858	100	98	28	2.45143	7.72388e-07
lung	TNR	ABCA13	comutational	858	111	104	31	2.30405	7.75791e-07
lung	ABCA13	AHNAK2	comutational	858	104	111	31	2.30405	7.75791e-07
lung	RP1L1	CACNA1E	comutational	858	106	98	29	2.39526	7.95967e-07
lung	ZNF536	COL11A1	comutational	858	124	138	40	2.00561	8.05777e-07
lung	ZNF536	FAM5C	comutational	858	124	103	33	2.21688	8.14303e-07
lung	LRP2	PKHD1L1	comutational	858	104	100	29	2.3925	8.2115e-07
lung	PKHD1L1	CSMD2	comutational	858	100	104	29	2.3925	8.2115e-07
lung	VCAN	ANK2	comutational	858	87	120	29	2.38333	8.37185e-07
lung	PRDM9	SPTA1	comutational	858	91	184	39	1.99845	8.421e-07
lung	SPTA1	NEB	comutational	858	184	91	39	1.99845	8.421e-07
lung	PLXNA4	RYR3	comutational	858	87	127	30	2.32962	8.61611e-07
lung	RYR3	SI	comutational	858	127	130	39	2.02677	8.67193e-07
lung	ADAMTS12	ZNF536	comutational	858	118	124	36	2.11099	8.75224e-07
lung	ZNF536	DNAH11	comutational	858	124	118	36	2.11099	8.75224e-07
lung	PKHD1	HCN1	comutational	858	108	102	30	2.3366	8.86951e-07
lung	FAM5C	FBN2	comutational	858	103	107	30	2.33554	8.98127e-07
lung	FBN2	LPHN3	comutational	858	107	87	27	2.48856	9.02315e-07
lung	C15orf2	ANK2	comutational	858	97	120	31	2.28505	9.27969e-07
lung	MYH1	ZNF536	comutational	858	94	124	31	2.28191	9.3842e-07
lung	PCDH15	CDH10	comutational	858	120	112	34	2.17054	9.44323e-07
lung	ANK2	HCN1	comutational	858	120	102	32	2.24314	9.48554e-07
lung	CUBN	FAM5C	comutational	858	96	103	28	2.42961	9.4938e-07
lung	SPTA1	CDH10	comutational	858	184	112	45	1.87354	9.55169e-07
lung	CACNA1E	ZIM2	comutational	858	98	101	28	2.42716	9.74775e-07
lung	NRXN1	GPR112	comutational	858	99	100	28	2.42667	9.79929e-07
lung	NRXN1	ZNF536	comutational	858	99	124	32	2.23656	1.0047e-06
lung	PCDH11X	LPHN3	comutational	858	101	87	26	2.53875	1.0086e-06
lung	FAT3	APOB	comutational	858	142	117	39	2.01408	1.01377e-06
lung	CACNA1E	CSMD1	comutational	858	98	138	34	2.15705	1.0219e-06
lung	CSMD2	LOC51059	comutational	858	104	118	32	2.23729	1.02296e-06
lung	LRP2	DST	comutational	858	104	90	27	2.475	1.03685e-06
lung	RIMS2	ABCA13	comutational	858	101	104	29	2.36881	1.04334e-06
lung	LRP2	SI	comutational	858	104	130	34	2.15769	1.06989e-06
lung	TPTE	APOB	comutational	858	100	117	31	2.27333	1.07298e-06
lung	GPR112	APOB	comutational	858	100	117	31	2.27333	1.07298e-06
lung	ZNF804A	HRNR	comutational	858	103	91	27	2.47157	1.07397e-06
lung	COL11A1	FBN2	comutational	858	138	107	36	2.09183	1.07559e-06
lung	ZFHX4	HRNR	comutational	858	216	91	43	1.87698	1.07735e-06
lung	NAV3	C15orf2	comutational	858	127	97	32	2.22875	1.08162e-06
lung	PRDM9	C15orf2	comutational	858	91	97	26	2.52725	1.12787e-06
lung	BAI3	SI	comutational	858	86	130	30	2.30233	1.13038e-06
lung	ABCA13	FBN2	comutational	858	104	107	30	2.31308	1.13951e-06
lung	ZNF253	CNTNAP5	comutational	858	92	96	26	2.52582	1.14366e-06
lung	LOC51059	FLG	comutational	858	118	181	46	1.84793	1.16504e-06
lung	Q9Y6V0-3	PRDM9	comutational	858	143	91	33	2.17582	1.17082e-06
lung	Q9Y6V0-3	HRNR	comutational	858	143	91	33	2.17582	1.17082e-06
lung	NAV3	PTPRD	comutational	858	127	102	33	2.18573	1.17241e-06
lung	BAI3	DNAH8	comutational	858	86	90	24	2.66047	1.17421e-06
lung	MGAM	VCAN	comutational	858	89	87	24	2.65943	1.18476e-06
lung	XIRP2	C15orf2	comutational	858	167	97	38	2.01272	1.21158e-06
lung	MUC17	MYH2	comutational	858	152	102	37	2.0476	1.2226e-06
lung	PRDM9	DNAH9	comutational	858	91	123	30	2.29965	1.23243e-06
lung	DNAH9	HRNR	comutational	858	123	91	30	2.29965	1.23243e-06
lung	PKHD1L1	GPR112	comutational	858	100	100	28	2.4024	1.23823e-06
lung	MUC17	MYH1	comutational	858	152	94	35	2.10176	1.24168e-06
lung	MLL3	MYH1	comutational	858	119	94	30	2.30109	1.24462e-06
lung	Q9Y6V0-3	APOB	comutational	858	143	117	39	2	1.2482e-06
lung	PLXNA4	RELN	comutational	858	87	102	26	2.51386	1.25023e-06
lung	PTPRD	VCAN	comutational	858	102	87	26	2.51386	1.25023e-06
lung	ADAMTS12	HMCN1	comutational	858	118	105	32	2.21598	1.31104e-06
lung	SI	FLG2	comutational	858	130	91	31	2.24835	1.31399e-06
lung	NALCN	DNAH9	comutational	858	96	123	31	2.25254	1.31583e-06
lung	PKHD1L1	CDH10	comutational	858	100	112	30	2.29821	1.32288e-06
lung	C1orf173	GPR112	comutational	858	112	100	30	2.29821	1.32288e-06
lung	LRP2	FMN2	comutational	858	104	91	27	2.4478	1.33382e-06
lung	RP1L1	APOB	comutational	858	106	117	32	2.21384	1.34786e-06
lung	NRXN1	CSMD1	comutational	858	99	138	34	2.13527	1.35244e-06
lung	RIMS2	TNR	comutational	858	101	111	30	2.29596	1.35872e-06
lung	XIRP2	DNAH8	comutational	858	167	90	36	2.05509	1.3618e-06
lung	CNTNAP5	VCAN	comutational	858	96	87	25	2.56825	1.37964e-06
lung	HRNR	APOB	comutational	858	91	117	29	2.337	1.37978e-06
lung	LRRC7	FAT3	comutational	858	105	142	36	2.07163	1.38369e-06
lung	CDH9	FAT3	comutational	858	88	142	32	2.19718	1.38886e-06
lung	PKHD1	SYNE1	comutational	858	108	138	36	2.07246	1.40324e-06
lung	PKHD1	DMD	comutational	858	108	115	32	2.21063	1.40489e-06
lung	NAV3	CACNA1E	comutational	858	127	98	32	2.20601	1.41441e-06
lung	PKHD1	DNAH5	comutational	858	108	104	30	2.29167	1.42963e-06
lung	FBN2	HMCN1	comutational	858	107	105	30	2.29105	1.44004e-06
lung	MUC17	DMD	comutational	858	152	115	40	1.96339	1.45582e-06
lung	MYH1	CNTNAP2	comutational	858	94	95	26	2.4981	1.4578e-06
lung	PKHD1L1	CNTNAP2	comutational	858	100	95	27	2.43853	1.46716e-06
lung	CUBN	HMCN1	comutational	858	96	105	28	2.38333	1.48099e-06
lung	NRXN1	CUBN	comutational	858	99	96	27	2.4375	1.48271e-06
lung	COL22A1	DNAH9	comutational	858	87	123	29	2.3252	1.49663e-06
lung	C15orf2	DNAH5	comutational	858	97	104	28	2.38144	1.51154e-06
lung	MGAM	RYR3	comutational	858	89	127	30	2.27727	1.52665e-06
lung	PAPPA2	FBN2	comutational	858	128	107	34	2.12996	1.53648e-06
lung	CDH9	DMD	comutational	858	88	115	28	2.37391	1.55567e-06
lung	NRXN1	ANK2	comutational	858	99	120	31	2.23889	1.55922e-06
lung	PCDH15	ABCA13	comutational	858	120	104	32	2.2	1.56987e-06
lung	SYNE2	AHNAK2	comutational	858	86	111	27	2.42678	1.57052e-06
lung	NRXN1	PKHD1	comutational	858	99	108	29	2.32716	1.58421e-06
lung	ABCA13	COL11A1	comutational	858	104	138	35	2.09239	1.58632e-06
lung	NALCN	ZNF536	comutational	858	96	124	31	2.23438	1.60657e-06
lung	PTPRD	CDH9	comutational	858	102	88	26	2.48529	1.60856e-06
lung	Q9Y6V0-3	DNAH11	comutational	858	143	118	39	1.98305	1.61298e-06
lung	PAPPA2	C1orf173	comutational	858	128	112	35	2.09473	1.61576e-06
lung	LRRC7	RYR1	comutational	858	105	119	32	2.19736	1.62443e-06
lung	PTPRD	HMCN1	comutational	858	102	105	29	2.32325	1.65602e-06
lung	ZNF804A	CSMD2	comutational	858	103	104	29	2.32282	1.66418e-06
lung	MUC17	PRDM9	comutational	858	152	91	34	2.10902	1.67383e-06
lung	MUC17	SPHKAP	comutational	858	152	91	34	2.10902	1.67383e-06
lung	MUC17	FAT1	comutational	858	152	95	35	2.07964	1.67732e-06
lung	ADAMTS12	SPHKAP	comutational	858	118	91	29	2.31719	1.68381e-06
lung	ADAMTS12	LAMA2	comutational	858	118	91	29	2.31719	1.68381e-06
lung	LOC51059	LAMA2	comutational	858	118	91	29	2.31719	1.68381e-06
lung	C1orf173	ZIM2	comutational	858	112	101	30	2.27546	1.6878e-06
lung	RYR1	FAT3	comutational	858	119	142	39	1.98023	1.6906e-06
lung	PXDNL	ABCA13	comutational	858	92	104	27	2.4212	1.70785e-06
lung	NALCN	ADAMTS12	comutational	858	96	118	30	2.27225	1.7085e-06
lung	ADAMTS12	CNTNAP5	comutational	858	118	96	30	2.27225	1.7085e-06
lung	NAV3	DNAH11	comutational	858	127	118	36	2.06112	1.70935e-06
lung	NAV3	DNAH9	comutational	858	127	123	37	2.03226	1.72954e-06
lung	NRXN1	SPHKAP	comutational	858	99	91	26	2.47619	1.7582e-06
lung	NRXN1	FLG2	comutational	858	99	91	26	2.47619	1.7582e-06
lung	RELN	DNAH9	comutational	858	102	123	32	2.18843	1.77681e-06
lung	TPTE	CSMD1	comutational	858	100	138	34	2.11391	1.78031e-06
lung	ADAMTS12	COL11A1	comutational	858	118	138	38	2.00221	1.78178e-06
lung	ZNF536	VCAN	comutational	858	124	87	29	2.30645	1.80696e-06
lung	C1orf173	CDH10	comutational	858	112	112	32	2.18878	1.81507e-06
lung	CDH10	DNAH9	comutational	858	112	123	34	2.1176	1.82704e-06
lung	RP1L1	CNTNAP5	comutational	858	106	96	28	2.36085	1.83992e-06
lung	PKHD1L1	CUBN	comutational	858	100	96	27	2.41312	1.85583e-06
lung	CNTNAP5	GPR112	comutational	858	96	100	27	2.41312	1.85583e-06
lung	CDH10	FMN2	comutational	858	112	91	28	2.35714	1.86648e-06
lung	PLXNA4	SPHKAP	comutational	858	87	91	24	2.60099	1.86737e-06
lung	COL22A1	FMN2	comutational	858	87	91	24	2.60099	1.86737e-06
lung	VCAN	FLG2	comutational	858	87	91	24	2.60099	1.86737e-06
lung	MGAM	FAT3	comutational	858	89	142	32	2.1725	1.87236e-06
lung	XIRP2	NEB	comutational	858	167	91	36	2.03251	1.88421e-06
lung	XIRP2	HRNR	comutational	858	167	91	36	2.03251	1.88421e-06
lung	CACNA1E	DNAH5	comutational	858	98	104	28	2.35714	1.91523e-06
lung	MYH2	TPTE	comutational	858	102	100	28	2.35529	1.95394e-06
lung	PTPRD	GPR112	comutational	858	102	100	28	2.35529	1.95394e-06
lung	DST	FBN2	comutational	858	90	107	27	2.40561	1.95429e-06
lung	LRP2	NAV3	comutational	858	104	127	33	2.1437	1.96139e-06
lung	MLL3	SYNE2	comutational	858	119	86	28	2.34747	1.96942e-06
lung	C1orf173	LOC51059	comutational	858	112	118	33	2.1424	2.04761e-06
lung	MLL3	NEB	comutational	858	119	91	29	2.29772	2.04903e-06
lung	LRP2	DNAH5	comutational	858	104	104	29	2.30048	2.08953e-06
lung	ABCA13	CSMD2	comutational	858	104	104	29	2.30048	2.08953e-06
lung	ASTN1	CACNA1E	comutational	858	87	98	25	2.51583	2.1255e-06
lung	ZNF536	HCN1	comutational	858	124	102	32	2.17078	2.17728e-06
lung	OBSCN	DNAH11	comutational	858	102	118	31	2.20987	2.17931e-06
lung	PTPRD	DNAH11	comutational	858	102	118	31	2.20987	2.17931e-06
lung	DNAH11	HCN1	comutational	858	118	102	31	2.20987	2.17931e-06
lung	PKHD1L1	HRNR	comutational	858	100	91	26	2.45143	2.18312e-06
lung	SPHKAP	GPR112	comutational	858	91	100	26	2.45143	2.18312e-06
lung	RYR3	CNTNAP2	comutational	858	127	95	31	2.20456	2.21343e-06
lung	MUC17	GPR112	comutational	858	152	100	36	2.03211	2.21584e-06
lung	ZFHX4	LPHN3	comutational	858	216	87	41	1.87197	2.2331e-06
lung	RELN	CNTNAP2	comutational	858	102	95	27	2.39071	2.27909e-06
lung	LRRC7	VCAN	comutational	858	105	87	26	2.44204	2.33381e-06
lung	NRXN1	CACNA1E	comutational	858	99	98	27	2.38776	2.3497e-06
lung	MYH1	SPTA1	comutational	858	94	184	39	1.93467	2.35338e-06
lung	LRP2	PAPPA2	comutational	858	104	128	33	2.12695	2.39769e-06
lung	PKHD1	SPTA1	comutational	858	108	184	43	1.85658	2.43784e-06
lung	TPTE	FAM5C	comutational	858	100	103	28	2.33243	2.44059e-06
lung	FAM5C	GPR112	comutational	858	103	100	28	2.33243	2.44059e-06
lung	RELN	ZIM2	comutational	858	102	101	28	2.33197	2.4526e-06
lung	C1orf173	VCAN	comutational	858	112	87	27	2.37746	2.48552e-06
lung	PCDH15	FMN2	comutational	858	120	91	29	2.27857	2.48655e-06
lung	PCDH15	TNR	comutational	858	120	111	33	2.12568	2.5011e-06
lung	Q9Y6V0-3	COL11A1	comutational	858	143	138	43	1.86957	2.5241e-06
lung	PCDH11X	PKHD1	comutational	858	101	108	29	2.28108	2.54024e-06
lung	NALCN	PCDH15	comutational	858	96	120	30	2.23438	2.55038e-06
lung	PCDH15	CUBN	comutational	858	120	96	30	2.23438	2.55038e-06
lung	PCDH11X	ANK2	comutational	858	101	120	31	2.19455	2.57133e-06
lung	Q9Y6V0-3	AHNAK2	comutational	858	143	111	37	2	2.58486e-06
lung	MGAM	DNAH9	comutational	858	89	123	29	2.27295	2.58635e-06
lung	NRXN1	PLXNA4	comutational	858	99	87	25	2.49042	2.62413e-06
lung	NAV3	FMN2	comutational	858	127	91	30	2.22722	2.64333e-06
lung	RYR3	FMN2	comutational	858	127	91	30	2.22722	2.64333e-06
lung	ZIM2	FLG2	comutational	858	101	91	26	2.42716	2.7011e-06
lung	CACNA1E	CDH9	comutational	858	98	88	25	2.48724	2.70284e-06
lung	MGAM	FLG	comutational	858	89	181	37	1.9707	2.75208e-06
lung	ADAMTS12	FAM5C	comutational	858	118	103	31	2.18842	2.77546e-06
lung	ZNF804A	ZNF536	comutational	858	103	124	32	2.1497	2.79158e-06
lung	CACNA1E	DNAH11	comutational	858	98	118	30	2.22587	2.8228e-06
lung	PKHD1	FBN2	comutational	858	108	107	30	2.22741	2.84044e-06
lung	CSMD2	APOB	comutational	858	104	117	31	2.1859	2.86375e-06
lung	PTPRD	CNTNAP5	comutational	858	102	96	27	2.36581	2.87509e-06
lung	RYR3	CUBN	comutational	858	127	96	31	2.18159	2.87661e-06
lung	NALCN	CNTNAP5	comutational	858	96	96	26	2.42057	2.88152e-06
lung	ABCA13	DNAH9	comutational	858	104	123	32	2.14634	2.91605e-06
lung	CSMD2	DNAH9	comutational	858	104	123	32	2.14634	2.91605e-06
lung	PKHD1	SI	comutational	858	108	130	34	2.07778	2.96015e-06
lung	MYH1	APOB	comutational	858	94	117	29	2.26241	2.99117e-06
lung	LRRC7	NRXN1	comutational	858	105	99	28	2.31111	3.00078e-06
lung	MUC17	C15orf2	comutational	858	152	97	35	2.03676	3.00457e-06
lung	RP1L1	DMD	comutational	858	106	115	31	2.18195	3.00773e-06
lung	PCDH15	APOB	comutational	858	120	117	34	2.07778	3.03342e-06
lung	LRP2	GPR112	comutational	858	104	100	28	2.31	3.03722e-06
lung	PTPRD	HCN1	comutational	858	102	102	28	2.30911	3.06667e-06
lung	CNTNAP2	FAT3	comutational	858	95	142	33	2.09889	3.10073e-06
lung	PCDH15	VCAN	comutational	858	120	87	28	2.30115	3.1084e-06
lung	SI	FAT4	comutational	858	130	113	35	2.04425	3.12e-06
lung	PLXNA4	VCAN	comutational	858	87	87	23	2.60721	3.13209e-06
lung	CSMD1	AHNAK	comutational	858	138	89	31	2.16561	3.18736e-06
lung	MUC17	DNAH11	comutational	858	152	118	40	1.91347	3.19146e-06
lung	MYH1	AHNAK2	comutational	858	94	111	28	2.30247	3.21705e-06
lung	NAV3	RP1L1	comutational	858	127	106	33	2.10325	3.22207e-06
lung	TPTE	FLG	comutational	858	100	181	40	1.89613	3.28783e-06
lung	MLL3	PKHD1	comutational	858	119	108	32	2.13632	3.32071e-06
lung	RYR3	AHNAK2	comutational	858	127	111	34	2.06938	3.33029e-06
lung	PTPRD	SPTA1	comutational	858	102	184	41	1.87436	3.33043e-06
lung	RELN	SPTA1	comutational	858	102	184	41	1.87436	3.33043e-06
lung	SI	CSMD1	comutational	858	130	138	40	1.91304	3.37599e-06
lung	DMD	HRNR	comutational	858	115	91	28	2.29565	3.38245e-06
lung	ABCA13	FAT3	comutational	858	104	142	35	2.03345	3.39529e-06
lung	C1orf173	CSMD2	comutational	858	112	104	30	2.20982	3.41833e-06
lung	CDH10	CSMD2	comutational	858	112	104	30	2.20982	3.41833e-06
lung	VCAN	FBN2	comutational	858	87	107	26	2.39639	3.48189e-06
lung	ABCA13	CNTNAP2	comutational	858	104	95	27	2.34474	3.48993e-06
lung	DST	C15orf2	comutational	858	90	97	25	2.45704	3.49411e-06
lung	XIRP2	CDH10	comutational	858	167	112	41	1.88077	3.52865e-06
lung	NALCN	FAM5C	comutational	858	96	103	27	2.34284	3.55923e-06
lung	RYR1	ZNF536	comutational	858	119	124	35	2.0351	3.56322e-06
lung	DNAH9	ANK2	comutational	858	123	120	35	2.03455	3.59186e-06
lung	RELN	C15orf2	comutational	858	102	97	27	2.34142	3.61202e-06
lung	DNAH9	GPR112	comutational	858	123	100	31	2.16244	3.65429e-06
lung	Q9Y6V0-3	CNTNAP2	comutational	858	143	95	33	2.08421	3.69819e-06
lung	NRXN1	RP1L1	comutational	858	99	106	28	2.28931	3.71287e-06
lung	DNAH11	ANK2	comutational	858	118	120	34	2.06017	3.78861e-06
lung	ZIM2	DNAH5	comutational	858	101	104	28	2.28713	3.802e-06
lung	MGAM	HMCN1	comutational	858	89	105	26	2.38716	3.81413e-06
lung	PTPRD	FAM5C	comutational	858	102	103	28	2.28669	3.82006e-06
lung	DST	APOB	comutational	858	90	117	28	2.28148	3.85545e-06
lung	NAV3	FAT3	comutational	858	127	142	40	1.90307	3.90931e-06
lung	RIMS2	VCAN	comutational	858	101	87	25	2.44111	3.95881e-06
lung	MUC17	CACNA1E	comutational	858	152	98	35	2.01598	3.98551e-06
lung	BAI3	XIRP2	comutational	858	86	167	34	2.03119	3.99073e-06
lung	PCDH15	CDH9	comutational	858	120	88	28	2.275	4.04183e-06
lung	LRP2	Q9Y6V0-3	comutational	858	104	143	35	2.01923	4.08179e-06
lung	PKHD1	ANK2	comutational	858	108	120	32	2.11852	4.08424e-06
lung	NAV3	FBN2	comutational	858	127	107	33	2.0836	4.10265e-06
lung	MLL3	MUC17	comutational	858	119	152	40	1.89739	4.1084e-06
lung	PCDH15	ZNF804A	comutational	858	120	103	31	2.15194	4.16546e-06
lung	MYH1	RP1L1	comutational	858	94	106	27	2.32497	4.18341e-06
lung	NAV3	C1orf173	comutational	858	127	112	34	2.0509	4.21287e-06
lung	RYR3	CDH10	comutational	858	127	112	34	2.0509	4.21287e-06
lung	PKHD1	COL22A1	comutational	858	108	87	26	2.3742	4.23336e-06
lung	NAV3	RYR3	comutational	858	127	127	37	1.96826	4.24161e-06
lung	C1orf173	HMCN1	comutational	858	112	105	30	2.18878	4.2902e-06
lung	LRRC7	CNTNAP2	comutational	858	105	95	27	2.32241	4.29631e-06
lung	LRP2	MLL3	comutational	858	104	119	31	2.14916	4.31243e-06
lung	PXDNL	DMD	comutational	858	92	115	28	2.2707	4.33816e-06
lung	ZNF536	GPR112	comutational	858	124	100	31	2.145	4.43695e-06
lung	PLXNA4	FLG	comutational	858	87	181	36	1.96152	4.44524e-06
lung	COL22A1	FLG	comutational	858	87	181	36	1.96152	4.44524e-06
lung	NRXN1	COL11A1	comutational	858	99	138	33	2.07246	4.44532e-06
lung	NRXN1	FAT4	comutational	858	99	113	29	2.22419	4.52018e-06
lung	NRXN1	RIMS2	comutational	858	99	101	27	2.31683	4.55233e-06
lung	PCDH11X	DNAH7	comutational	858	101	99	27	2.31683	4.55233e-06
lung	SYNE2	CSMD1	comutational	858	86	138	30	2.16886	4.62562e-06
lung	MUC17	AHNAK2	comutational	858	152	111	38	1.93243	4.63172e-06
lung	RP1L1	GPR112	comutational	858	106	100	28	2.26642	4.6535e-06
lung	PCDH11X	DNAH9	comutational	858	101	123	31	2.14103	4.66255e-06
lung	LRP2	RELN	comutational	858	104	102	28	2.26471	4.74102e-06
lung	LRP2	HCN1	comutational	858	104	102	28	2.26471	4.74102e-06
lung	OBSCN	CSMD2	comutational	858	102	104	28	2.26471	4.74102e-06
lung	PTPRD	ABCA13	comutational	858	102	104	28	2.26471	4.74102e-06
lung	CSMD2	HCN1	comutational	858	104	102	28	2.26471	4.74102e-06
lung	PTPRD	LPHN3	comutational	858	102	87	25	2.41717	4.83822e-06
lung	MUC5AC	VCAN	comutational	858	89	87	23	2.54862	4.8577e-06
lung	MUC17	ZNF536	comutational	858	152	124	41	1.8664	4.89657e-06
lung	SYNE2	ZNF536	comutational	858	86	124	28	2.25281	4.92157e-06
lung	SPHKAP	APOB	comutational	858	91	117	28	2.25641	4.95576e-06
lung	LRP2	HRNR	comutational	858	104	91	26	2.35714	5.01174e-06
lung	NAV3	ZNF804A	comutational	858	127	103	32	2.09892	5.02812e-06
lung	SI	CNTNAP5	comutational	858	130	96	31	2.13125	5.03054e-06
lung	LRRC7	FBN2	comutational	858	105	107	29	2.21469	5.0385e-06
lung	LRP2	COL11A1	comutational	858	104	138	34	2.03261	5.07916e-06
lung	MUC17	FAM5C	comutational	858	152	103	36	1.97292	5.07923e-06
lung	MYH1	FBN2	comutational	858	94	107	27	2.30324	5.12286e-06
lung	PCDH15	DNAH5	comutational	858	120	104	31	2.13125	5.2677e-06
lung	FLG	HERC2	comutational	858	181	91	37	1.92739	5.29662e-06
lung	MYH1	ANK2	comutational	858	94	120	29	2.20585	5.32435e-06
lung	ADAMTS12	AHNAK2	comutational	858	118	111	32	2.0962	5.33034e-06
lung	TNR	DNAH11	comutational	858	111	118	32	2.0962	5.33034e-06
lung	DNAH7	ANK2	comutational	858	99	120	30	2.16667	5.33458e-06
lung	C1orf173	APOB	comutational	858	112	117	32	2.09524	5.39711e-06
lung	CNTNAP5	HMCN1	comutational	858	96	105	27	2.29821	5.39795e-06
lung	PRDM9	CACNA1E	comutational	858	91	98	25	2.40525	5.41082e-06
lung	CACNA1E	HRNR	comutational	858	98	91	25	2.40525	5.41082e-06
lung	ASTN1	XIRP2	comutational	858	87	167	34	2.00785	5.4703e-06
lung	PXDNL	C15orf2	comutational	858	92	97	25	2.40363	5.49351e-06
lung	MUC17	PLXNA4	comutational	858	152	87	32	2.07623	5.50262e-06
lung	TNR	LAMA2	comutational	858	111	91	27	2.29344	5.54515e-06
lung	RP1L1	LOC51059	comutational	858	106	118	31	2.12648	5.59057e-06
lung	ZIM2	ZNF536	comutational	858	101	124	31	2.12376	5.65326e-06
lung	FAT4	GPR112	comutational	858	113	100	29	2.20195	5.69656e-06
lung	TPTE	FBN2	comutational	858	100	107	28	2.24523	5.73017e-06
lung	TNR	ZNF536	comutational	858	111	124	33	2.05711	5.73274e-06
lung	PRDM9	ZNF253	comutational	858	91	92	24	2.45963	5.73428e-06
lung	PXDNL	FLG2	comutational	858	92	91	24	2.45963	5.73428e-06
lung	ZNF253	NEB	comutational	858	92	91	24	2.45963	5.73428e-06
lung	DNAH9	APOB	comutational	858	123	117	34	2.0271	5.74524e-06
lung	ADAMTS12	RIMS2	comutational	858	118	101	30	2.15976	5.79444e-06
lung	C15orf2	DNAH9	comutational	858	97	123	30	2.15741	5.82644e-06
lung	PCDH11X	CDH10	comutational	858	101	112	29	2.19961	5.85084e-06
lung	HCN1	HMCN1	comutational	858	102	105	28	2.24314	5.86284e-06
lung	OBSCN	DNAH9	comutational	858	102	123	31	2.12004	5.92252e-06
lung	SYNE2	LAMA2	comutational	858	86	91	23	2.52159	5.94915e-06
lung	ADAMTS12	NEB	comutational	858	118	91	28	2.23729	5.9737e-06
lung	XIRP2	HERC2	comutational	858	167	91	35	1.97605	5.97451e-06
lung	PTPRD	TNR	comutational	858	102	111	29	2.19767	5.98231e-06
lung	RELN	AHNAK2	comutational	858	102	111	29	2.19767	5.98231e-06
lung	LRRC7	HRNR	comutational	858	105	91	26	2.33469	6.11785e-06
lung	HMCN1	LAMA2	comutational	858	105	91	26	2.33469	6.11785e-06
lung	COL11A1	COL22A1	comutational	858	138	87	30	2.14393	6.11902e-06
lung	NRXN1	RYR3	comutational	858	99	127	31	2.11549	6.12938e-06
lung	PCDH15	DMD	comutational	858	120	115	33	2.05174	6.16315e-06
lung	DMD	ANK2	comutational	858	115	120	33	2.05174	6.16315e-06
lung	MLL3	Q9Y6V0-3	comutational	858	119	143	38	1.91597	6.18411e-06
lung	ZNF253	APOB	comutational	858	92	117	28	2.23188	6.33871e-06
lung	ZNF536	LPHN3	comutational	858	124	87	28	2.22692	6.39969e-06
lung	XIRP2	CNTNAP2	comutational	858	167	95	36	1.94693	6.43383e-06
lung	DNAH8	GPR112	comutational	858	90	100	25	2.38333	6.49773e-06
lung	PAPPA2	DNAH9	comutational	858	128	123	36	1.96189	6.57595e-06
lung	MUC17	DNAH5	comutational	858	152	104	36	1.95395	6.62502e-06
lung	LRRC7	ANK2	comutational	858	105	120	31	2.11095	6.63394e-06
lung	RYR1	RYR3	comutational	858	119	127	35	1.98703	6.67907e-06
lung	C15orf2	HMCN1	comutational	858	97	105	27	2.27452	6.75412e-06
lung	TPTE	ANK2	comutational	858	100	120	30	2.145	6.76074e-06
lung	PXDNL	ZNF536	comutational	858	92	124	29	2.1811	6.76386e-06
lung	SPTA1	COL22A1	comutational	858	184	87	36	1.92954	6.85502e-06
lung	Q9Y6V0-3	ZNF536	comutational	858	143	124	39	1.8871	6.88191e-06
lung	MYH1	CUBN	comutational	858	94	96	25	2.37699	6.8967e-06
lung	PKHD1L1	PTPRD	comutational	858	100	102	27	2.27118	6.99371e-06
lung	RELN	TPTE	comutational	858	102	100	27	2.27118	6.99371e-06
lung	ADAMTS12	FBN2	comutational	858	118	107	31	2.10661	7.00362e-06
lung	PKHD1	PKHD1L1	comutational	858	108	100	28	2.22444	7.03215e-06
lung	RYR1	ZIM2	comutational	858	119	101	30	2.14161	7.04102e-06
lung	BAI3	CDH10	comutational	858	86	112	26	2.31603	7.04154e-06
lung	MUC17	CUBN	comutational	858	152	96	34	1.99918	7.11333e-06
lung	ABCA13	LPHN3	comutational	858	104	87	25	2.37069	7.15729e-06
lung	PTPRD	RP1L1	comutational	858	102	106	28	2.22198	7.22457e-06
lung	ADAMTS12	HCN1	comutational	858	118	102	30	2.13858	7.30074e-06
lung	RELN	LOC51059	comutational	858	102	118	30	2.13858	7.30074e-06
lung	PTPRD	CDH10	comutational	858	102	112	29	2.17805	7.32333e-06
lung	RELN	C1orf173	comutational	858	102	112	29	2.17805	7.32333e-06
lung	RELN	CDH10	comutational	858	102	112	29	2.17805	7.32333e-06
lung	ZNF536	CSMD1	comutational	858	124	138	38	1.90533	7.33708e-06
lung	SI	FBN2	comutational	858	130	107	33	2.03551	7.33835e-06
lung	DNAH9	FAT4	comutational	858	123	113	33	2.03712	7.34068e-06
lung	PLXNA4	HRNR	comutational	858	87	91	23	2.49261	7.41604e-06
lung	NEB	VCAN	comutational	858	91	87	23	2.49261	7.41604e-06
lung	VCAN	LAMA2	comutational	858	87	91	23	2.49261	7.41604e-06
lung	ZIM2	COL11A1	comutational	858	101	138	33	2.03142	7.42087e-06
lung	PRDM9	RP1L1	comutational	858	91	106	26	2.31267	7.44429e-06
lung	CDH10	FAT4	comutational	858	112	113	31	2.10161	7.45351e-06
lung	VCAN	AHNAK2	comutational	858	87	111	26	2.31003	7.475e-06
lung	COL22A1	LOC51059	comutational	858	87	118	27	2.25658	7.62471e-06
lung	ADAMTS12	ZNF253	comutational	858	118	92	28	2.21297	7.63029e-06
lung	LRRC7	PXDNL	comutational	858	105	92	26	2.30932	7.69631e-06
lung	ADAMTS12	DNAH11	comutational	858	118	118	33	2.03347	7.71191e-06
lung	SI	FAT3	comutational	858	130	142	40	1.85915	7.72935e-06
lung	MLL3	C1orf173	comutational	858	119	112	32	2.06002	8.15111e-06
lung	PAPPA2	ZNF536	comutational	858	128	124	36	1.94607	8.1569e-06
lung	SPTA1	FMN2	comutational	858	184	91	37	1.89596	8.22196e-06
lung	MYH2	CNTNAP2	comutational	858	102	95	26	2.30217	8.26265e-06
lung	C1orf173	FAT3	comutational	858	112	142	36	1.94215	8.28135e-06
lung	PCDH15	BAI3	comutational	858	120	86	27	2.24477	8.44524e-06
lung	PKHD1L1	C15orf2	comutational	858	100	97	26	2.29979	8.45968e-06
lung	NRXN1	CSMD2	comutational	858	99	104	27	2.25	8.53308e-06
lung	NRXN1	DNAH5	comutational	858	99	104	27	2.25	8.53308e-06
lung	COL11A1	ANK2	comutational	858	138	120	37	1.91703	8.59038e-06
lung	MUC17	NFATC4	comutational	858	152	105	36	1.93534	8.59647e-06
lung	XIRP2	CNTNAP5	comutational	858	167	96	36	1.92665	8.60066e-06
lung	PCDH15	CNTNAP5	comutational	858	120	96	29	2.1599	8.6334e-06
lung	PCDH11X	PTPRD	comutational	858	101	102	27	2.24869	8.6506e-06
lung	PTPRD	ZIM2	comutational	858	102	101	27	2.24869	8.6506e-06
lung	MYH1	SPHKAP	comutational	858	94	91	24	2.40729	8.73557e-06
lung	PKHD1	DNAH11	comutational	858	108	118	31	2.0871	8.73973e-06
lung	MLL3	DNAH9	comutational	858	119	123	34	1.99303	8.85449e-06
lung	MLL3	HCN1	comutational	858	119	102	30	2.12061	8.8591e-06
lung	OBSCN	RYR1	comutational	858	102	119	30	2.12061	8.8591e-06
lung	RELN	FBN2	comutational	858	102	107	28	2.20121	8.87191e-06
lung	C1orf173	COL22A1	comutational	858	112	87	26	2.28941	8.98345e-06
lung	PRDM9	FBN2	comutational	858	91	107	26	2.29105	9.03009e-06
lung	SPHKAP	FBN2	comutational	858	91	107	26	2.29105	9.03009e-06
lung	FBN2	LAMA2	comutational	858	107	91	26	2.29105	9.03009e-06
lung	RYR1	VCAN	comutational	858	119	87	27	2.23761	9.10568e-06
lung	RYR1	ZNF253	comutational	858	119	92	28	2.19437	9.16025e-06
lung	ABCA13	APOB	comutational	858	104	117	30	2.11538	9.43177e-06
lung	RYR3	CNTNAP5	comutational	858	127	96	30	2.11122	9.49976e-06
lung	ADAMTS12	RYR1	comutational	858	118	119	33	2.01638	9.50231e-06
lung	RYR1	DNAH11	comutational	858	119	118	33	2.01638	9.50231e-06
lung	RELN	CSMD1	comutational	858	102	138	33	2.01151	9.51739e-06
lung	SI	LOC51059	comutational	858	130	118	35	1.95763	9.79541e-06
lung	PKHD1	CNTNAP5	comutational	858	108	96	27	2.23438	9.83292e-06
lung	COL22A1	DNAH7	comutational	858	87	99	24	2.3908	9.90608e-06
lung	NAV3	RIMS2	comutational	858	127	101	31	2.07359	9.91269e-06
lung	PCDH11X	FLG2	comutational	858	101	91	25	2.3338	9.91855e-06
lung	Q9Y6V0-3	CDH10	comutational	858	143	112	36	1.92857	9.9456e-06

## Sheet: endometrium
Tissue type	Gene_1	Gene_2	Pattern	Samples screened	Gene_1 mutated	Gene_2 mutated	Both mutated	Likelihood Ratio	P value
endometrium	TP53	PTEN	exclusive	281	87	158	14	0.286192	2.17493e-20
endometrium	TP53	CTNNB1	exclusive	281	87	81	5	0.199376	5.9294e-10
endometrium	TP53	KDM5A	exclusive	281	87	91	10	0.354932	1.37899e-07
endometrium	PIK3R1	PIK3CA	exclusive	281	86	130	21	0.527818	6.65818e-07
endometrium	TP53	CTCF	exclusive	281	87	45	2	0.14355	3.29668e-06
endometrium	TP53	PIK3R1	exclusive	281	87	86	14	0.525795	0.000227259
endometrium	PTEN	PPP2R1A	exclusive	281	158	31	8	0.458963	0.000289604
endometrium	TP53	TTN	exclusive	281	87	103	19	0.595804	0.000351146
endometrium	TP53	KRAS	exclusive	281	87	45	6	0.430651	0.00298268
endometrium	PIK3R1	PPP2R1A	exclusive	281	86	31	3	0.316204	0.00402759
endometrium	CTNNB1	FBXW7	exclusive	281	81	42	5	0.412992	0.00498835
endometrium	MACF1	TP53	exclusive	281	38	87	5	0.424985	0.00647398
endometrium	MLL4	TP53	exclusive	281	37	87	5	0.436471	0.00856948
endometrium	TP53	FAT2	exclusive	281	87	30	4	0.430651	0.0181372
endometrium	TP53	HMCN1	exclusive	281	87	42	7	0.538314	0.0198118
endometrium	MUC5AC	TP53	exclusive	281	49	87	9	0.593244	0.0238906
endometrium	MUC5B	TP53	exclusive	281	49	87	9	0.593244	0.0238906
endometrium	TP53	DNAH11	exclusive	281	87	49	9	0.593244	0.0238906
endometrium	TP53	DNAH5	exclusive	281	87	41	7	0.551444	0.0251822
endometrium	TP53	LRP1	exclusive	281	87	37	6	0.523765	0.0252992
endometrium	MLL2	TP53	exclusive	281	36	87	6	0.538314	0.0322221
endometrium	TP53	BCOR	exclusive	281	87	36	6	0.538314	0.0322221
endometrium	MUC4	TP53	exclusive	281	69	87	15	0.702149	0.0373004
endometrium	LRP2	TP53	exclusive	281	39	87	7	0.579723	0.0399687
endometrium	TP53	MTOR	exclusive	281	87	35	6	0.553695	0.0407883
endometrium	TP53	DNAH8	exclusive	281	87	31	5	0.520949	0.0409434
endometrium	TP53	ZFHX3	exclusive	281	87	46	9	0.631934	0.0458055
endometrium	TP53	DNAH10	exclusive	281	87	38	7	0.594979	0.0498942
endometrium	MUC5AC	MUC5B	comutational	281	49	49	49	5.73469	5.36648e-56
endometrium	NFATC4	FAT1	comutational	281	49	48	48	5.73469	1.25039e-53
endometrium	MUC16	ASPM	comutational	281	59	30	27	4.28644	4.03913e-18
endometrium	Q9Y6V0-3	DNAH10	comutational	281	36	38	25	5.13523	5.23949e-18
endometrium	SYNE1	LAMA2	comutational	281	46	36	27	4.58152	5.98928e-18
endometrium	DNAH2	LCTL	comutational	281	35	30	22	5.88762	2.03744e-17
endometrium	CEP290	DNAH11	comutational	281	31	49	25	4.62475	7.41344e-17
endometrium	Q9Y6V0-3	CEP290	comutational	281	36	31	22	5.53943	1.65555e-16
endometrium	Q9Y6V0-3	SYNE1	comutational	281	36	46	26	4.41184	1.83832e-16
endometrium	ASPM	BRCA2	comutational	281	30	34	21	5.78529	3.52663e-16
endometrium	DNAH10	DNAH8	comutational	281	38	31	22	5.24788	9.03017e-16
endometrium	CEP290	MKI67	comutational	281	31	34	21	5.59867	1.03935e-15
endometrium	MKI67	APC	comutational	281	34	31	21	5.59867	1.03935e-15
endometrium	Q9Y6V0-3	DNAH11	comutational	281	36	49	26	4.14172	1.68692e-15
endometrium	DNAH11	DNAH8	comutational	281	49	31	24	4.43976	2.40956e-15
endometrium	MUC17	DYNC1H1	comutational	281	41	30	22	5.02602	2.78981e-15
endometrium	Q9Y6V0-3	ATM	comutational	281	36	34	22	5.05065	3.8168e-15
endometrium	Q9Y6V0-3	SACS	comutational	281	36	34	22	5.05065	3.8168e-15
endometrium	LRRK2	NBEA	comutational	281	30	33	20	5.67677	5.42201e-15
endometrium	NBEA	ASPM	comutational	281	33	30	20	5.67677	5.42201e-15
endometrium	ASPM	HMCN1	comutational	281	30	42	22	4.90635	5.67268e-15
endometrium	ABCA13	CEP290	comutational	281	36	31	21	5.28763	5.76415e-15
endometrium	MDN1	HERC2	comutational	281	39	32	22	4.95353	5.9805e-15
endometrium	CSMD1	DNAH10	comutational	281	33	38	22	4.92982	7.64097e-15
endometrium	ATM	DST	comutational	281	34	41	23	4.6363	8.30561e-15
endometrium	DNAH11	DNAH2	comutational	281	49	35	25	4.09621	1.25289e-14
endometrium	SYNE1	MKI67	comutational	281	46	34	24	4.31202	1.25514e-14
endometrium	FAT4	MKI67	comutational	281	46	34	24	4.31202	1.25514e-14
endometrium	Q9Y6V0-3	DMD	comutational	281	36	52	26	3.90278	1.26282e-14
endometrium	ASPM	APOB	comutational	281	30	34	20	5.5098	1.26639e-14
endometrium	UTRN	DYNC1H1	comutational	281	34	30	20	5.5098	1.26639e-14
endometrium	LRRK2	AHNAK	comutational	281	30	30	19	5.93222	1.27864e-14
endometrium	ASPM	DYNC1H1	comutational	281	30	30	19	5.93222	1.27864e-14
endometrium	DNAH10	DNAH11	comutational	281	38	49	26	3.92374	1.48698e-14
endometrium	MACF1	DST	comutational	281	38	41	24	4.32863	1.65905e-14
endometrium	DNAH8	HMCN1	comutational	281	31	42	22	4.74808	1.80541e-14
endometrium	LRP2	LCTL	comutational	281	39	30	21	5.04359	1.98389e-14
endometrium	MGAM	ASPM	comutational	281	39	30	21	5.04359	1.98389e-14
endometrium	SACS	LRP1B	comutational	281	34	38	22	4.78483	2.03179e-14
endometrium	DNAH10	MKI67	comutational	281	38	34	22	4.78483	2.03179e-14
endometrium	DST	DNAH2	comutational	281	41	35	23	4.50383	2.25387e-14
endometrium	Q9Y6V0-3	ABCA13	comutational	281	36	36	22	4.77006	2.36409e-14
endometrium	ODZ1	ABCA13	comutational	281	36	36	22	4.77006	2.36409e-14
endometrium	DMD	MKI67	comutational	281	52	34	25	3.97342	2.66147e-14
endometrium	LRRK2	HUWE1	comutational	281	30	35	20	5.35238	2.84144e-14
endometrium	MYCBP2	XIRP2	comutational	281	29	32	19	5.75323	2.87924e-14
endometrium	ASPM	DNAH8	comutational	281	30	31	19	5.74086	3.16609e-14
endometrium	ATM	DNAH8	comutational	281	34	31	20	5.33207	3.37996e-14
endometrium	SACS	CEP290	comutational	281	34	31	20	5.33207	3.37996e-14
endometrium	SACS	DNAH8	comutational	281	34	31	20	5.33207	3.37996e-14
endometrium	UTRN	DNAH8	comutational	281	34	31	20	5.33207	3.37996e-14
endometrium	CEP290	APOB	comutational	281	31	34	20	5.33207	3.37996e-14
endometrium	RYR3	SYNE1	comutational	281	38	46	25	4.01888	3.55811e-14
endometrium	DNAH10	FAT4	comutational	281	38	46	25	4.01888	3.55811e-14
endometrium	SYNE1	DNAH2	comutational	281	46	35	24	4.18882	3.65327e-14
endometrium	CSMD1	LAMA2	comutational	281	33	36	21	4.96717	4.0989e-14
endometrium	BRCA2	FAT1	comutational	281	34	48	24	4.13235	4.72052e-14
endometrium	MACF1	HUWE1	comutational	281	38	35	22	4.64812	5.13254e-14
endometrium	LRP2	DNAH8	comutational	281	39	31	21	4.88089	5.73037e-14
endometrium	MDN1	KALRN	comutational	281	39	31	21	4.88089	5.73037e-14
endometrium	RGPD3	CEP290	comutational	281	44	31	22	4.53226	6.87216e-14
endometrium	MUC16	MKI67	comutational	281	59	34	26	3.64207	7.00673e-14
endometrium	SACS	ZFHX4	comutational	281	34	44	23	4.32019	7.22875e-14
endometrium	SYNE1	HMCN1	comutational	281	46	42	26	3.78157	7.34293e-14
endometrium	HERC2	LCTL	comutational	281	32	30	19	5.56146	7.46892e-14
endometrium	ASPM	SYNE1	comutational	281	30	46	22	4.47971	7.64738e-14
endometrium	TRRAP	DNAH8	comutational	281	31	31	19	5.55567	7.80891e-14
endometrium	ASPM	DNAH5	comutational	281	30	41	21	4.79756	7.96663e-14
endometrium	ATM	HERC2	comutational	281	34	32	20	5.16544	8.53423e-14
endometrium	BRCA2	XIRP2	comutational	281	34	32	20	5.16544	8.53423e-14
endometrium	NFATC4	BRCA2	comutational	281	49	34	24	4.04802	8.87326e-14
endometrium	CSMD3	FAT4	comutational	281	53	46	29	3.34249	9.60046e-14
endometrium	Q9Y6V0-3	FAT4	comutational	281	36	46	24	4.07246	1.00223e-13
endometrium	ABCA13	APOB	comutational	281	36	34	21	4.82108	1.01036e-13
endometrium	RGPD3	NEB	comutational	281	44	48	27	3.59233	1.08248e-13
endometrium	DNAH8	FAT3	comutational	281	31	40	21	4.75887	1.15904e-13
endometrium	Q9Y6V0-3	HMCN1	comutational	281	36	42	23	4.27447	1.21703e-13
endometrium	RYR3	LAMA2	comutational	281	38	36	22	4.51901	1.23802e-13
endometrium	ODZ1	DNAH10	comutational	281	36	38	22	4.51901	1.23802e-13
endometrium	ABCA13	DNAH10	comutational	281	36	38	22	4.51901	1.23802e-13
endometrium	ASPM	AKAP9	comutational	281	30	37	20	5.06306	1.28607e-13
endometrium	OBSCN	UTRN	comutational	281	45	34	23	4.22418	1.4132e-13
endometrium	NEB	LRP1B	comutational	281	48	38	25	3.85143	1.42265e-13
endometrium	LRP2	CSMD2	comutational	281	39	32	21	4.72837	1.55284e-13
endometrium	MUC16	DYNC1H1	comutational	281	59	30	24	3.81017	1.59549e-13
endometrium	Q9Y6V0-3	DNAH8	comutational	281	36	31	20	5.03584	1.62748e-13
endometrium	ODZ1	CEP290	comutational	281	36	31	20	5.03584	1.62748e-13
endometrium	MYCBP2	ASPM	comutational	281	29	30	18	5.81379	1.70704e-13
endometrium	ZFHX4	GPR98	comutational	281	44	29	21	4.62461	1.75482e-13
endometrium	DNAH5	APOB	comutational	281	41	34	22	4.43472	1.93335e-13
endometrium	CACNA1E	DNAH11	comutational	281	32	49	23	4.12181	2.01872e-13
endometrium	SACS	CSMD1	comutational	281	34	33	20	5.00891	2.05083e-13
endometrium	MUC17	DNAH8	comutational	281	41	31	21	4.6428	2.28243e-13
endometrium	PRKDC	DST	comutational	281	31	41	21	4.6428	2.28243e-13
endometrium	Q9Y6V0-3	DNAH2	comutational	281	36	35	21	4.68333	2.3801e-13
endometrium	SYNE1	CEP290	comutational	281	46	31	22	4.3352	2.39392e-13
endometrium	SYNE1	DNAH8	comutational	281	46	31	22	4.3352	2.39392e-13
endometrium	ASPM	NEB	comutational	281	30	48	22	4.29306	2.48487e-13
endometrium	DYNC1H1	FAT1	comutational	281	30	48	22	4.29306	2.48487e-13
endometrium	LYST	AHNAK2	comutational	281	30	38	20	4.92982	2.60958e-13
endometrium	LRP2	Q9Y6V0-3	comutational	281	39	36	22	4.40313	2.6844e-13
endometrium	MGAM	LAMA2	comutational	281	39	36	22	4.40313	2.6844e-13
endometrium	SACS	SYNE1	comutational	281	34	46	23	4.13235	2.70089e-13
endometrium	BIRC6	FAT4	comutational	281	34	46	23	4.13235	2.70089e-13
endometrium	BRCA2	FAT4	comutational	281	34	46	23	4.13235	2.70089e-13
endometrium	OBSCN	EP400	comutational	281	45	29	21	4.52184	3.18492e-13
endometrium	LRRK2	MKI67	comutational	281	30	34	19	5.23431	3.66333e-13
endometrium	ASPM	UTRN	comutational	281	30	34	19	5.23431	3.66333e-13
endometrium	RGPD3	SYNE1	comutational	281	44	46	26	3.60968	3.83976e-13
endometrium	ZFHX4	FAT4	comutational	281	44	46	26	3.60968	3.83976e-13
endometrium	ATM	HMCN1	comutational	281	34	42	22	4.32913	3.86692e-13
endometrium	HMCN1	MKI67	comutational	281	42	34	22	4.32913	3.86692e-13
endometrium	LRP2	NBEA	comutational	281	39	33	21	4.58508	3.97678e-13
endometrium	LRP2	CSMD1	comutational	281	39	33	21	4.58508	3.97678e-13
endometrium	DYNC1H1	FAT2	comutational	281	30	30	18	5.62	4.0758e-13
endometrium	ODZ1	CACNA1E	comutational	281	36	32	20	4.87847	4.07642e-13
endometrium	CSMD1	LOC51059	comutational	281	33	31	19	5.21896	4.1279e-13
endometrium	NFATC4	DYNC1H1	comutational	281	49	30	22	4.20544	4.36244e-13
endometrium	ASPM	DNAH11	comutational	281	30	49	22	4.20544	4.36244e-13
endometrium	DNAH9	HUWE1	comutational	281	33	35	20	4.8658	4.54649e-13
endometrium	DST	HMCN1	comutational	281	41	42	24	3.91638	4.59313e-13
endometrium	DNAH10	APOB	comutational	281	38	34	21	4.56734	4.70838e-13
endometrium	APOB	LRP1B	comutational	281	34	38	21	4.56734	4.70838e-13
endometrium	PCDH15	BRCA2	comutational	281	34	34	20	4.86159	4.71397e-13
endometrium	ATM	SACS	comutational	281	34	34	20	4.86159	4.71397e-13
endometrium	SACS	MKI67	comutational	281	34	34	20	4.86159	4.71397e-13
endometrium	BIRC6	MKI67	comutational	281	34	34	20	4.86159	4.71397e-13
endometrium	DST	HUWE1	comutational	281	41	35	22	4.30801	4.82376e-13
endometrium	Q9Y6V0-3	ZFHX4	comutational	281	36	44	23	4.08018	4.92758e-13
endometrium	LRP2	LYST	comutational	281	39	30	20	4.80342	5.14768e-13
endometrium	MDN1	DYNC1H1	comutational	281	39	30	20	4.80342	5.14768e-13
endometrium	DST	ZFHX3	comutational	281	41	46	25	3.72481	5.22142e-13
endometrium	ASPM	ZFHX4	comutational	281	30	44	21	4.47045	5.34141e-13
endometrium	ODZ1	LAMA2	comutational	281	36	36	21	4.55324	5.38126e-13
endometrium	ABCA13	LAMA2	comutational	281	36	36	21	4.55324	5.38126e-13
endometrium	ZFHX3	EP400	comutational	281	46	29	21	4.42354	5.67183e-13
endometrium	DNAH7	FAT4	comutational	281	29	46	21	4.42354	5.67183e-13
endometrium	FAT4	GPR98	comutational	281	46	29	21	4.42354	5.67183e-13
endometrium	Q9Y6V0-3	CNTNAP5	comutational	281	36	29	19	5.11398	6.09768e-13
endometrium	Q9Y6V0-3	DNAH7	comutational	281	36	29	19	5.11398	6.09768e-13
endometrium	Q9Y6V0-3	GPR98	comutational	281	36	29	19	5.11398	6.09768e-13
endometrium	ODZ1	DNAH7	comutational	281	36	29	19	5.11398	6.09768e-13
endometrium	ABCA13	GPR98	comutational	281	36	29	19	5.11398	6.09768e-13
endometrium	DNAH11	HMCN1	comutational	281	49	42	26	3.55005	6.23466e-13
endometrium	MACF1	ANK3	comutational	281	38	38	22	4.28116	6.37709e-13
endometrium	MUC17	GPR98	comutational	281	41	29	20	4.72666	6.71615e-13
endometrium	DNAH5	DNAH7	comutational	281	41	29	20	4.72666	6.71615e-13
endometrium	MLL3	DNAH8	comutational	281	38	31	20	4.7708	6.85384e-13
endometrium	CEP290	DNAH10	comutational	281	31	38	20	4.7708	6.85384e-13
endometrium	CEP290	ANK3	comutational	281	31	38	20	4.7708	6.85384e-13
endometrium	ABCA13	DNAH11	comutational	281	36	49	24	3.82313	6.90646e-13
endometrium	DNAH11	LAMA2	comutational	281	49	36	24	3.82313	6.90646e-13
endometrium	ZFHX3	CSMD2	comutational	281	46	32	22	4.19973	6.95953e-13
endometrium	MDN1	TAF1	comutational	281	39	41	23	4.0419	7.6113e-13
endometrium	MGAM	DNAH5	comutational	281	39	41	23	4.0419	7.6113e-13
endometrium	ASPM	DNAH2	comutational	281	30	35	19	5.08476	7.67612e-13
endometrium	DMXL1	HERC2	comutational	281	29	32	18	5.45043	8.54934e-13
endometrium	ATM	PRKDC	comutational	281	34	31	19	5.06546	8.92845e-13
endometrium	SACS	APC	comutational	281	34	31	19	5.06546	8.92845e-13
endometrium	BRCA2	APC	comutational	281	34	31	19	5.06546	8.92845e-13
endometrium	CEP290	GPR112	comutational	281	31	34	19	5.06546	8.92845e-13
endometrium	DNAH8	APOB	comutational	281	31	34	19	5.06546	8.92845e-13
endometrium	MUC16	GPR98	comutational	281	59	29	23	3.77732	8.96e-13
endometrium	ASPM	TRRAP	comutational	281	30	31	18	5.43871	9.28082e-13
endometrium	RBP2	CEP290	comutational	281	30	31	18	5.43871	9.28082e-13
endometrium	DNAH8	DYNC1H1	comutational	281	31	30	18	5.43871	9.28082e-13
endometrium	DNAH8	LCTL	comutational	281	31	30	18	5.43871	9.28082e-13
endometrium	DNAH2	HMCN1	comutational	281	35	42	22	4.20544	9.60799e-13
endometrium	SI	CSMD1	comutational	281	32	33	19	5.05587	9.62269e-13
endometrium	NBEA	ODZ1	comutational	281	33	36	20	4.73064	9.71723e-13
endometrium	NBEA	LAMA2	comutational	281	33	36	20	4.73064	9.71723e-13
endometrium	Q9Y6V0-3	CSMD1	comutational	281	36	33	20	4.73064	9.71723e-13
endometrium	BIRC6	DNAH2	comutational	281	34	35	20	4.72269	1.04083e-12
endometrium	DNAH2	MKI67	comutational	281	35	34	20	4.72269	1.04083e-12
endometrium	SYNE1	DNAH11	comutational	281	46	49	27	3.36602	1.12577e-12
endometrium	Q9Y6V0-3	DST	comutational	281	36	41	22	4.18835	1.14917e-12
endometrium	Q9Y6V0-3	HERC1	comutational	281	36	37	21	4.43018	1.17204e-12
endometrium	MYCBP2	HMCN1	comutational	281	29	42	20	4.61412	1.23666e-12
endometrium	MUC5AC	LOC51059	comutational	281	49	31	22	4.06978	1.34852e-12
endometrium	MUC5B	LOC51059	comutational	281	49	31	22	4.06978	1.34852e-12
endometrium	LRP2	DNAH10	comutational	281	39	38	22	4.17139	1.37131e-12
endometrium	LRP2	ANK3	comutational	281	39	38	22	4.17139	1.37131e-12
endometrium	LRP2	LRP1B	comutational	281	39	38	22	4.17139	1.37131e-12
endometrium	ZFHX4	KIAA1109	comutational	281	44	31	21	4.32625	1.51152e-12
endometrium	ASPM	Q9Y6V0-3	comutational	281	30	36	19	4.94352	1.55683e-12
endometrium	ASPM	LAMA2	comutational	281	30	36	19	4.94352	1.55683e-12
endometrium	CSMD1	DNAH5	comutational	281	33	41	21	4.36142	1.5582e-12
endometrium	DNAH11	APOB	comutational	281	49	34	23	3.87935	1.66823e-12
endometrium	ASPM	FAT4	comutational	281	30	46	21	4.27609	1.71217e-12
endometrium	DMD	DNAH10	comutational	281	52	38	25	3.55516	1.76018e-12
endometrium	MYCBP2	NBEA	comutational	281	29	33	18	5.28527	1.80251e-12
endometrium	NBEA	DNAH7	comutational	281	33	29	18	5.28527	1.80251e-12
endometrium	NBEA	GPR98	comutational	281	33	29	18	5.28527	1.80251e-12
endometrium	ODZ1	FAT4	comutational	281	36	46	23	3.90278	1.81027e-12
endometrium	CEP290	DNAH2	comutational	281	31	35	19	4.92074	1.8634e-12
endometrium	DNAH2	DNAH8	comutational	281	35	31	19	4.92074	1.8634e-12
endometrium	HUWE1	APC	comutational	281	35	31	19	4.92074	1.8634e-12
endometrium	NBEA	AKAP9	comutational	281	33	37	20	4.60278	2.0086e-12
endometrium	LYST	CSMD2	comutational	281	30	32	18	5.26875	2.0253e-12
endometrium	ASPM	XIRP2	comutational	281	30	32	18	5.26875	2.0253e-12
endometrium	MUC17	FAT1	comutational	281	41	48	25	3.56961	2.03427e-12
endometrium	NEB	DNAH5	comutational	281	48	41	25	3.56961	2.03427e-12
endometrium	ATM	XIRP2	comutational	281	34	32	19	4.90717	2.07304e-12
endometrium	SI	MKI67	comutational	281	32	34	19	4.90717	2.07304e-12
endometrium	XIRP2	APOB	comutational	281	32	34	19	4.90717	2.07304e-12
endometrium	CSMD2	MKI67	comutational	281	32	34	19	4.90717	2.07304e-12
endometrium	PRKDC	CEP290	comutational	281	31	31	18	5.26327	2.105e-12
endometrium	CEP290	KALRN	comutational	281	31	31	18	5.26327	2.105e-12
endometrium	CEP290	APC	comutational	281	31	31	18	5.26327	2.105e-12
endometrium	MUC16	CACNA1E	comutational	281	59	32	24	3.57203	2.12081e-12
endometrium	NBEA	CSMD1	comutational	281	33	33	19	4.90266	2.1476e-12
endometrium	TG	DNAH3	comutational	281	29	29	17	5.68014	2.16046e-12
endometrium	Q9Y6V0-3	MKI67	comutational	281	36	34	20	4.5915	2.21556e-12
endometrium	BIRC6	LAMA2	comutational	281	34	36	20	4.5915	2.21556e-12
endometrium	ODZ1	APOB	comutational	281	36	34	20	4.5915	2.21556e-12
endometrium	ABCA13	MKI67	comutational	281	36	34	20	4.5915	2.21556e-12
endometrium	MDN1	HUWE1	comutational	281	39	35	21	4.32308	2.25319e-12
endometrium	MACF1	MYCBP2	comutational	281	38	29	19	4.84483	2.31682e-12
endometrium	MACF1	DNAH3	comutational	281	38	29	19	4.84483	2.31682e-12
endometrium	DNAH10	DNAH7	comutational	281	38	29	19	4.84483	2.31682e-12
endometrium	AHNAK2	GPR98	comutational	281	38	29	19	4.84483	2.31682e-12
endometrium	MACF1	Q9Y6V0-3	comutational	281	38	36	21	4.3136	2.46693e-12
endometrium	MLL2	DNAH10	comutational	281	36	38	21	4.3136	2.46693e-12
endometrium	OBSCN	DNAH8	comutational	281	45	31	21	4.23011	2.7207e-12
endometrium	RGPD3	DNAH10	comutational	281	44	38	23	3.86543	2.7807e-12
endometrium	DMXL1	DNAH11	comutational	281	29	49	21	4.15271	2.88961e-12
endometrium	DNAH11	DNAH3	comutational	281	49	29	21	4.15271	2.88961e-12
endometrium	AHNAK	AKAP9	comutational	281	30	37	19	4.80991	3.0644e-12
endometrium	LRRK2	HMCN1	comutational	281	30	42	20	4.46032	3.40265e-12
endometrium	USH2A	DSCAM	comutational	281	42	30	20	4.46032	3.40265e-12
endometrium	DYNC1H1	HMCN1	comutational	281	30	42	20	4.46032	3.40265e-12
endometrium	HMCN1	LCTL	comutational	281	42	30	20	4.46032	3.40265e-12
endometrium	MYCBP2	PCDH15	comutational	281	29	34	18	5.12982	3.6702e-12
endometrium	MYCBP2	BIRC6	comutational	281	29	34	18	5.12982	3.6702e-12
endometrium	MYCBP2	APOB	comutational	281	29	34	18	5.12982	3.6702e-12
endometrium	DNAH7	APOB	comutational	281	29	34	18	5.12982	3.6702e-12
endometrium	GPR98	MKI67	comutational	281	29	34	18	5.12982	3.6702e-12
endometrium	TAF1	MKI67	comutational	281	41	34	21	4.23314	3.76299e-12
endometrium	Q9Y6V0-3	PRKDC	comutational	281	36	31	19	4.78405	3.76413e-12
endometrium	MUC17	NFATC4	comutational	281	41	49	25	3.49676	3.88087e-12
endometrium	MYCBP2	ZFHX4	comutational	281	29	44	20	4.40439	3.9414e-12
endometrium	ZFHX4	DNAH7	comutational	281	44	29	20	4.40439	3.9414e-12
endometrium	NBEA	DNAH10	comutational	281	33	38	20	4.48166	4.02641e-12
endometrium	NBEA	ANK3	comutational	281	33	38	20	4.48166	4.02641e-12
endometrium	NBEA	DYNC1H1	comutational	281	33	30	18	5.10909	4.25323e-12
endometrium	ZFHX4	HMCN1	comutational	281	44	42	24	3.64935	4.26587e-12
endometrium	CACNA1E	DNAH2	comutational	281	32	35	19	4.76696	4.3092e-12
endometrium	DNAH2	HERC2	comutational	281	35	32	19	4.76696	4.3092e-12
endometrium	LRP2	MYCBP2	comutational	281	39	29	19	4.7206	4.34222e-12
endometrium	SYNE1	AKAP9	comutational	281	46	37	23	3.7973	4.3559e-12
endometrium	XIRP2	DNAH8	comutational	281	32	31	18	5.09879	4.5755e-12
endometrium	CACNA1E	CEP290	comutational	281	32	31	18	5.09879	4.5755e-12
endometrium	CEP290	HERC2	comutational	281	31	32	18	5.09879	4.5755e-12
endometrium	DNAH8	HERC2	comutational	281	31	32	18	5.09879	4.5755e-12
endometrium	HERC2	KALRN	comutational	281	32	31	18	5.09879	4.5755e-12
endometrium	NBEA	GPR112	comutational	281	33	34	19	4.75847	4.60813e-12
endometrium	NBEA	MKI67	comutational	281	33	34	19	4.75847	4.60813e-12
endometrium	NBEA	APOB	comutational	281	33	34	19	4.75847	4.60813e-12
endometrium	CSMD1	APOB	comutational	281	33	34	19	4.75847	4.60813e-12
endometrium	MYCBP2	DSCAM	comutational	281	29	30	17	5.4908	4.76245e-12
endometrium	ASPM	DNAH3	comutational	281	30	29	17	5.4908	4.76245e-12
endometrium	ASPM	GPR98	comutational	281	30	29	17	5.4908	4.76245e-12
endometrium	DYNC1H1	EP400	comutational	281	30	29	17	5.4908	4.76245e-12
endometrium	DYNC1H1	GPR98	comutational	281	30	29	17	5.4908	4.76245e-12
endometrium	FAT2	GPR98	comutational	281	30	29	17	5.4908	4.76245e-12
endometrium	CEP290	FAT4	comutational	281	31	46	21	4.13815	4.805e-12
endometrium	FAT4	KIAA1109	comutational	281	46	31	21	4.13815	4.805e-12
endometrium	DST	APC	comutational	281	41	31	20	4.42172	4.81418e-12
endometrium	Q9Y6V0-3	HUWE1	comutational	281	36	35	20	4.46032	4.8523e-12
endometrium	DNAH2	LAMA2	comutational	281	35	36	20	4.46032	4.8523e-12
endometrium	PCDH15	FAT4	comutational	281	34	46	22	3.95269	4.87716e-12
endometrium	BIRC6	SYNE1	comutational	281	34	46	22	3.95269	4.87716e-12
endometrium	LRP2	LAMA2	comutational	281	39	36	21	4.20299	5.03184e-12
endometrium	LYST	NEB	comutational	281	30	48	21	4.09792	5.10933e-12
endometrium	AKAP9	ANK3	comutational	281	37	38	21	4.19701	5.3289e-12
endometrium	RGPD3	FAT4	comutational	281	44	46	25	3.47085	5.48438e-12
endometrium	LYST	DNAH10	comutational	281	30	38	19	4.68333	5.86785e-12
endometrium	MACF1	ASPM	comutational	281	38	30	19	4.68333	5.86785e-12
endometrium	MACF1	LCTL	comutational	281	38	30	19	4.68333	5.86785e-12
endometrium	ASPM	DNAH10	comutational	281	30	38	19	4.68333	5.86785e-12
endometrium	ASPM	LRP1B	comutational	281	30	38	19	4.68333	5.86785e-12
endometrium	AHNAK2	LCTL	comutational	281	38	30	19	4.68333	5.86785e-12
endometrium	MDN1	FAT3	comutational	281	39	40	22	3.96282	6.08964e-12
endometrium	FAT3	HERC2	comutational	281	40	32	20	4.39062	6.35103e-12
endometrium	CEP290	DMD	comutational	281	31	52	22	3.83499	6.55569e-12
endometrium	MUC16	NBEA	comutational	281	59	33	24	3.46379	6.73067e-12
endometrium	OBSCN	C12orf51	comutational	281	45	29	20	4.30651	6.83972e-12
endometrium	USH2A	MKI67	comutational	281	42	34	21	4.13235	7.13928e-12
endometrium	MYCBP2	HUWE1	comutational	281	29	35	18	4.98325	7.23922e-12
endometrium	DNAH2	GPR98	comutational	281	35	29	18	4.98325	7.23922e-12
endometrium	GPR98	HUWE1	comutational	281	29	35	18	4.98325	7.23922e-12
endometrium	SYNE1	DST	comutational	281	46	41	24	3.57582	7.72074e-12
endometrium	DNAH5	FAT4	comutational	281	41	46	24	3.57582	7.72074e-12
endometrium	MDN1	SPTBN5	comutational	281	39	33	20	4.36674	7.84613e-12
endometrium	MDN1	CSMD1	comutational	281	39	33	20	4.36674	7.84613e-12
endometrium	DNAH3	FAT3	comutational	281	29	40	19	4.60259	7.94825e-12
endometrium	PRKDC	RYR2	comutational	281	31	47	21	4.0501	8.33569e-12
endometrium	DNAH11	LCTL	comutational	281	49	30	21	4.01429	8.61415e-12
endometrium	ASPM	PCDH15	comutational	281	30	34	18	4.95882	8.62599e-12
endometrium	ASPM	ATM	comutational	281	30	34	18	4.95882	8.62599e-12
endometrium	ASPM	BIRC6	comutational	281	30	34	18	4.95882	8.62599e-12
endometrium	ASPM	GPR112	comutational	281	30	34	18	4.95882	8.62599e-12
endometrium	BIRC6	DSCAM	comutational	281	34	30	18	4.95882	8.62599e-12
endometrium	BIRC6	LCTL	comutational	281	34	30	18	4.95882	8.62599e-12
endometrium	MLL2	HERC2	comutational	281	36	32	19	4.63455	8.66977e-12
endometrium	Q9Y6V0-3	CACNA1E	comutational	281	36	32	19	4.63455	8.66977e-12
endometrium	CACNA1E	ABCA13	comutational	281	32	36	19	4.63455	8.66977e-12
endometrium	CSMD2	LAMA2	comutational	281	32	36	19	4.63455	8.66977e-12
endometrium	DNAH2	DNAH5	comutational	281	35	41	21	4.1122	8.6839e-12
endometrium	RYR2	SACS	comutational	281	47	34	22	3.86859	8.72435e-12
endometrium	PRKDC	HMCN1	comutational	281	31	42	20	4.31644	8.79214e-12
endometrium	CEP290	HMCN1	comutational	281	31	42	20	4.31644	8.79214e-12
endometrium	MLL3	UTRN	comutational	281	38	34	20	4.34985	9.1058e-12
endometrium	SACS	DNAH10	comutational	281	34	38	20	4.34985	9.1058e-12
endometrium	BIRC6	DNAH10	comutational	281	34	38	20	4.34985	9.1058e-12
endometrium	SPTA1	DNAH10	comutational	281	34	38	20	4.34985	9.1058e-12
endometrium	NBEA	DNAH2	comutational	281	33	35	19	4.62251	9.54039e-12
endometrium	RYR1	DNAH2	comutational	281	33	35	19	4.62251	9.54039e-12
endometrium	NBEA	CEP290	comutational	281	33	31	18	4.94428	9.57076e-12
endometrium	NBEA	DNAH8	comutational	281	33	31	18	4.94428	9.57076e-12
endometrium	CEP290	CSMD1	comutational	281	31	33	18	4.94428	9.57076e-12
endometrium	CSMD1	DNAH8	comutational	281	33	31	18	4.94428	9.57076e-12
endometrium	ATM	BIRC6	comutational	281	34	34	19	4.61851	9.84799e-12
endometrium	BRCA2	UTRN	comutational	281	34	34	19	4.61851	9.84799e-12
endometrium	BRCA2	MKI67	comutational	281	34	34	19	4.61851	9.84799e-12
endometrium	GPR112	MKI67	comutational	281	34	34	19	4.61851	9.84799e-12
endometrium	SI	CSMD2	comutational	281	32	32	18	4.93945	9.90616e-12
endometrium	XIRP2	CSMD2	comutational	281	32	32	18	4.93945	9.90616e-12
endometrium	MACF1	ZFHX3	comutational	281	38	46	23	3.69737	1.00432e-11
endometrium	MLL3	SYNE1	comutational	281	38	46	23	3.69737	1.00432e-11
endometrium	SYNE1	DNAH10	comutational	281	46	38	23	3.69737	1.00432e-11
endometrium	SYNE1	ANK3	comutational	281	46	38	23	3.69737	1.00432e-11
endometrium	NBEA	ZFHX4	comutational	281	33	44	21	4.06405	1.00659e-11
endometrium	MYCBP2	ZAN	comutational	281	29	31	17	5.31368	1.00716e-11
endometrium	CEP290	GPR98	comutational	281	31	29	17	5.31368	1.00716e-11
endometrium	GPR98	APC	comutational	281	29	31	17	5.31368	1.00716e-11
endometrium	MGAM	DNAH11	comutational	281	39	49	24	3.52904	1.01838e-11
endometrium	Q9Y6V0-3	ODZ1	comutational	281	36	36	20	4.33642	1.0245e-11
endometrium	Q9Y6V0-3	LAMA2	comutational	281	36	36	20	4.33642	1.0245e-11
endometrium	MUC5AC	CSMD1	comutational	281	49	33	22	3.82313	1.04139e-11
endometrium	MUC5B	CSMD1	comutational	281	49	33	22	3.82313	1.04139e-11
endometrium	CSMD1	DNAH11	comutational	281	33	49	22	3.82313	1.04139e-11
endometrium	LRRK2	LYST	comutational	281	30	30	17	5.30778	1.04573e-11
endometrium	LRRK2	ASPM	comutational	281	30	30	17	5.30778	1.04573e-11
endometrium	LYST	DYNC1H1	comutational	281	30	30	17	5.30778	1.04573e-11
endometrium	ASPM	FAT2	comutational	281	30	30	17	5.30778	1.04573e-11
endometrium	DYNC1H1	FLG	comutational	281	30	44	20	4.25758	1.07559e-11
endometrium	LRP2	ASPM	comutational	281	39	30	19	4.56325	1.09533e-11
endometrium	LRP2	AHNAK	comutational	281	39	30	19	4.56325	1.09533e-11
endometrium	MUC16	SVEP1	comutational	281	59	31	23	3.53362	1.10884e-11
endometrium	MUC16	LOC51059	comutational	281	59	31	23	3.53362	1.10884e-11
endometrium	DNAH10	AHNAK2	comutational	281	38	38	21	4.08657	1.11239e-11
endometrium	MACF1	HMCN1	comutational	281	38	42	22	3.87343	1.13555e-11
endometrium	DNAH10	HMCN1	comutational	281	38	42	22	3.87343	1.13555e-11
endometrium	MYCBP2	FAT4	comutational	281	29	46	20	4.21289	1.16647e-11
endometrium	DST	HERC2	comutational	281	41	32	20	4.28354	1.18154e-11
endometrium	SYNE1	HUWE1	comutational	281	46	35	22	3.83975	1.19162e-11
endometrium	MDN1	MUC17	comutational	281	39	41	22	3.86617	1.22595e-11
endometrium	SYNE1	CSMD2	comutational	281	46	32	21	4.00883	1.26496e-11
endometrium	XIRP2	FAT4	comutational	281	32	46	21	4.00883	1.26496e-11
endometrium	CACNA1E	FAT4	comutational	281	32	46	21	4.00883	1.26496e-11
endometrium	CSMD2	FAT4	comutational	281	32	46	21	4.00883	1.26496e-11
endometrium	MYCBP2	Q9Y6V0-3	comutational	281	29	36	18	4.84483	1.38687e-11
endometrium	Q9Y6V0-3	DNAH3	comutational	281	36	29	18	4.84483	1.38687e-11
endometrium	PRKDC	DNAH10	comutational	281	31	38	19	4.53226	1.40734e-11
endometrium	CEP290	LRP1B	comutational	281	31	38	19	4.53226	1.40734e-11
endometrium	DNAH8	FAT1	comutational	281	31	48	21	3.96573	1.42191e-11
endometrium	MUC17	DMXL1	comutational	281	41	29	19	4.49033	1.42326e-11
endometrium	DST	TG	comutational	281	41	29	19	4.49033	1.42326e-11
endometrium	SACS	CSMD3	comutational	281	34	53	23	3.58657	1.48026e-11
endometrium	ATM	NEB	comutational	281	34	48	22	3.78799	1.53223e-11
endometrium	SACS	NEB	comutational	281	34	48	22	3.78799	1.53223e-11
endometrium	UTRN	NEB	comutational	281	34	48	22	3.78799	1.53223e-11
endometrium	NEB	APOB	comutational	281	48	34	22	3.78799	1.53223e-11
endometrium	ZFHX3	HMCN1	comutational	281	46	42	24	3.49068	1.6439e-11
endometrium	MUC16	TG	comutational	281	59	29	22	3.61309	1.73766e-11
endometrium	MUC16	DNAH7	comutational	281	59	29	22	3.61309	1.73766e-11
endometrium	LRP2	ATM	comutational	281	39	34	20	4.23831	1.76716e-11
endometrium	LRP2	APOB	comutational	281	39	34	20	4.23831	1.76716e-11
endometrium	MDN1	SACS	comutational	281	39	34	20	4.23831	1.76716e-11
endometrium	MDN1	UTRN	comutational	281	39	34	20	4.23831	1.76716e-11
endometrium	RYR2	ANK3	comutational	281	47	38	23	3.6187	1.84734e-11
endometrium	ASPM	OBSCN	comutational	281	30	45	20	4.16296	1.85883e-11
endometrium	NBEA	Q9Y6V0-3	comutational	281	33	36	19	4.49411	1.91171e-11
endometrium	ODZ1	CSMD1	comutational	281	36	33	19	4.49411	1.91171e-11
endometrium	Q9Y6V0-3	TAF1	comutational	281	36	41	21	3.99797	1.92325e-11
endometrium	Q9Y6V0-3	DNAH5	comutational	281	36	41	21	3.99797	1.92325e-11
endometrium	BCOR	DNAH5	comutational	281	36	41	21	3.99797	1.92325e-11
endometrium	TAF1	LAMA2	comutational	281	41	36	21	3.99797	1.92325e-11
endometrium	ATM	CEP290	comutational	281	34	31	18	4.79886	1.93334e-11
endometrium	PRKDC	SACS	comutational	281	31	34	18	4.79886	1.93334e-11
endometrium	PRKDC	MKI67	comutational	281	31	34	18	4.79886	1.93334e-11
endometrium	BIRC6	ZAN	comutational	281	34	31	18	4.79886	1.93334e-11
endometrium	BIRC6	DNAH8	comutational	281	34	31	18	4.79886	1.93334e-11
endometrium	BIRC6	APC	comutational	281	34	31	18	4.79886	1.93334e-11
endometrium	BRCA2	CEP290	comutational	281	34	31	18	4.79886	1.93334e-11
endometrium	BRCA2	KALRN	comutational	281	34	31	18	4.79886	1.93334e-11
endometrium	RYR3	DNAH2	comutational	281	38	35	20	4.22556	1.97801e-11
endometrium	DNAH10	DNAH2	comutational	281	38	35	20	4.22556	1.97801e-11
endometrium	DNAH10	HUWE1	comutational	281	38	35	20	4.22556	1.97801e-11
endometrium	ANK3	HUWE1	comutational	281	38	35	20	4.22556	1.97801e-11
endometrium	MUC16	BRCA2	comutational	281	59	34	24	3.36191	1.97963e-11
endometrium	MUC16	GPR112	comutational	281	59	34	24	3.36191	1.97963e-11
endometrium	ASPM	FAT3	comutational	281	30	40	19	4.44917	1.99684e-11
endometrium	DYNC1H1	FAT3	comutational	281	30	40	19	4.44917	1.99684e-11
endometrium	ATM	DNAH2	comutational	281	34	35	19	4.48655	2.03065e-11
endometrium	HUWE1	MKI67	comutational	281	35	34	19	4.48655	2.03065e-11
endometrium	MYCBP2	CSMD2	comutational	281	29	32	17	5.14763	2.05171e-11
endometrium	TG	CSMD2	comutational	281	29	32	17	5.14763	2.05171e-11
endometrium	CACNA1E	DNAH7	comutational	281	32	29	17	5.14763	2.05171e-11
endometrium	CACNA1E	FCGBP	comutational	281	32	29	17	5.14763	2.05171e-11
endometrium	NBEA	CSMD2	comutational	281	33	32	18	4.78977	2.06388e-11
endometrium	RYR1	CACNA1E	comutational	281	33	32	18	4.78977	2.06388e-11
endometrium	XIRP2	CSMD1	comutational	281	32	33	18	4.78977	2.06388e-11
endometrium	CSMD1	CSMD2	comutational	281	33	32	18	4.78977	2.06388e-11
endometrium	CSMD2	HMCN1	comutational	281	32	42	20	4.18155	2.14898e-11
endometrium	HERC2	HMCN1	comutational	281	32	42	20	4.18155	2.14898e-11
endometrium	LRRK2	CEP290	comutational	281	30	31	17	5.13656	2.20285e-11
endometrium	LYST	DNAH8	comutational	281	30	31	17	5.13656	2.20285e-11
endometrium	ASPM	CEP290	comutational	281	30	31	17	5.13656	2.20285e-11
endometrium	ASPM	KIAA1109	comutational	281	30	31	17	5.13656	2.20285e-11
endometrium	ASPM	APC	comutational	281	30	31	17	5.13656	2.20285e-11
endometrium	SVEP1	DYNC1H1	comutational	281	31	30	17	5.13656	2.20285e-11
endometrium	TRRAP	DYNC1H1	comutational	281	31	30	17	5.13656	2.20285e-11
endometrium	DSCAM	KALRN	comutational	281	30	31	17	5.13656	2.20285e-11
endometrium	DYNC1H1	KALRN	comutational	281	30	31	17	5.13656	2.20285e-11
endometrium	AHNAK	APC	comutational	281	30	31	17	5.13656	2.20285e-11
endometrium	LRP2	SYNE1	comutational	281	39	46	23	3.60256	2.22721e-11
endometrium	MGAM	SYNE1	comutational	281	39	46	23	3.60256	2.22721e-11
endometrium	MDN1	RYR3	comutational	281	39	38	21	3.98178	2.25019e-11
endometrium	MDN1	DNAH10	comutational	281	39	38	21	3.98178	2.25019e-11
endometrium	NFATC4	DNAH8	comutational	281	49	31	21	3.88479	2.3872e-11
endometrium	RGPD3	MKI67	comutational	281	44	34	21	3.94452	2.4007e-11
endometrium	RGPD3	APOB	comutational	281	44	34	21	3.94452	2.4007e-11
endometrium	ZFHX4	GPR112	comutational	281	44	34	21	3.94452	2.4007e-11
endometrium	FLG	MKI67	comutational	281	44	34	21	3.94452	2.4007e-11
endometrium	LRP2	HMCN1	comutational	281	39	42	22	3.77411	2.40118e-11
endometrium	DMXL1	HMCN1	comutational	281	29	42	19	4.38342	2.49684e-11
endometrium	MUC17	FAT3	comutational	281	41	40	22	3.76951	2.52097e-11
endometrium	LRP2	CEP290	comutational	281	39	31	19	4.41605	2.6164e-11
endometrium	ATM	DNAH11	comutational	281	34	49	22	3.71068	2.64478e-11
endometrium	SACS	DNAH11	comutational	281	34	49	22	3.71068	2.64478e-11
endometrium	BRCA2	DNAH11	comutational	281	34	49	22	3.71068	2.64478e-11
endometrium	DNAH11	MKI67	comutational	281	49	34	22	3.71068	2.64478e-11
endometrium	MUC17	NBEA	comutational	281	41	33	20	4.15373	2.75957e-11
endometrium	NBEA	DST	comutational	281	33	41	20	4.15373	2.75957e-11
endometrium	DST	DNAH9	comutational	281	41	33	20	4.15373	2.75957e-11
endometrium	SYNE1	ABCA13	comutational	281	46	36	22	3.73309	2.77969e-11
endometrium	ABCA13	FAT4	comutational	281	36	46	22	3.73309	2.77969e-11
endometrium	RGPD3	DNAH5	comutational	281	44	41	23	3.58259	2.80391e-11
endometrium	NBEA	SYNE1	comutational	281	33	46	21	3.88735	3.14681e-11
endometrium	NBEA	FAT4	comutational	281	33	46	21	3.88735	3.14681e-11
endometrium	SPTBN5	ZFHX3	comutational	281	33	46	21	3.88735	3.14681e-11
endometrium	LRRK2	SYNE1	comutational	281	30	46	20	4.07246	3.15699e-11
endometrium	LRRK2	FAT4	comutational	281	30	46	20	4.07246	3.15699e-11
endometrium	SI	DNAH10	comutational	281	32	38	19	4.39062	3.21534e-11
endometrium	HERC2	LRP1B	comutational	281	32	38	19	4.39062	3.21534e-11
endometrium	NEB	DNAH7	comutational	281	48	29	20	4.03736	3.23301e-11
endometrium	LYST	ODZ1	comutational	281	30	36	18	4.68333	3.23364e-11
endometrium	LYST	LAMA2	comutational	281	30	36	18	4.68333	3.23364e-11
endometrium	MLL2	ASPM	comutational	281	36	30	18	4.68333	3.23364e-11
endometrium	LAMA2	LCTL	comutational	281	36	30	18	4.68333	3.23364e-11
endometrium	NEB	DNAH10	comutational	281	48	38	23	3.54331	3.33061e-11
endometrium	MUC17	ASPM	comutational	281	41	30	19	4.34065	3.56113e-11
endometrium	DNAH5	DYNC1H1	comutational	281	41	30	19	4.34065	3.56113e-11
endometrium	CEP290	HUWE1	comutational	281	31	35	18	4.66175	3.78311e-11
endometrium	DNAH2	APC	comutational	281	35	31	18	4.66175	3.78311e-11
endometrium	MGAM	DNAH2	comutational	281	39	35	20	4.11722	3.82294e-11
endometrium	SPTBN5	DMXL1	comutational	281	33	29	17	4.99164	4.04014e-11
endometrium	TG	CSMD1	comutational	281	29	33	17	4.99164	4.04014e-11
endometrium	CSMD1	DNAH7	comutational	281	33	29	17	4.99164	4.04014e-11
endometrium	MLL2	MKI67	comutational	281	36	34	19	4.36193	4.05258e-11
endometrium	Q9Y6V0-3	GPR112	comutational	281	36	34	19	4.36193	4.05258e-11
endometrium	Q9Y6V0-3	APOB	comutational	281	36	34	19	4.36193	4.05258e-11
endometrium	SACS	ABCA13	comutational	281	34	36	19	4.36193	4.05258e-11
endometrium	APOB	LAMA2	comutational	281	34	36	19	4.36193	4.05258e-11
endometrium	MACF1	MLL2	comutational	281	38	36	20	4.10819	4.14215e-11
endometrium	Q9Y6V0-3	LRP1B	comutational	281	36	38	20	4.10819	4.14215e-11
endometrium	ATM	SI	comutational	281	34	32	18	4.6489	4.15253e-11
endometrium	SACS	SI	comutational	281	34	32	18	4.6489	4.15253e-11
endometrium	SACS	XIRP2	comutational	281	34	32	18	4.6489	4.15253e-11
endometrium	BIRC6	XIRP2	comutational	281	34	32	18	4.6489	4.15253e-11
endometrium	BIRC6	CSMD2	comutational	281	34	32	18	4.6489	4.15253e-11
endometrium	CACNA1E	MKI67	comutational	281	32	34	18	4.6489	4.15253e-11
endometrium	DNAH2	HUWE1	comutational	281	35	35	19	4.35837	4.17025e-11
endometrium	OBSCN	SACS	comutational	281	45	34	21	3.85686	4.26736e-11
endometrium	LRRK2	XIRP2	comutational	281	30	32	17	4.97604	4.46987e-11
endometrium	LYST	SI	comutational	281	30	32	17	4.97604	4.46987e-11
endometrium	ASPM	HERC2	comutational	281	30	32	17	4.97604	4.46987e-11
endometrium	XIRP2	DSCAM	comutational	281	32	30	17	4.97604	4.46987e-11
endometrium	CSMD2	DSCAM	comutational	281	32	30	17	4.97604	4.46987e-11
endometrium	CSMD2	DYNC1H1	comutational	281	32	30	17	4.97604	4.46987e-11
endometrium	DYNC1H1	HERC2	comutational	281	30	32	17	4.97604	4.46987e-11
endometrium	PRKDC	TRRAP	comutational	281	31	31	17	4.97086	4.62212e-11
endometrium	CEP290	DNAH8	comutational	281	31	31	17	4.97086	4.62212e-11
endometrium	DNAH8	APC	comutational	281	31	31	17	4.97086	4.62212e-11
endometrium	MACF1	DMXL1	comutational	281	38	29	18	4.58984	4.70598e-11
endometrium	MACF1	PIKFYVE	comutational	281	38	29	18	4.58984	4.70598e-11
endometrium	MACF1	GPR98	comutational	281	38	29	18	4.58984	4.70598e-11
endometrium	MYCBP2	DNAH10	comutational	281	29	38	18	4.58984	4.70598e-11
endometrium	MYCBP2	ANK3	comutational	281	29	38	18	4.58984	4.70598e-11
endometrium	MYCBP2	LRP1B	comutational	281	29	38	18	4.58984	4.70598e-11
endometrium	RYR3	FLNA	comutational	281	38	29	18	4.58984	4.70598e-11
endometrium	DMXL1	AHNAK2	comutational	281	29	38	18	4.58984	4.70598e-11
endometrium	DNAH10	GPR98	comutational	281	38	29	18	4.58984	4.70598e-11
endometrium	DNAH3	LRP1B	comutational	281	29	38	18	4.58984	4.70598e-11
endometrium	OBSCN	PRKDC	comutational	281	45	31	20	4.02867	4.74384e-11
endometrium	SVEP1	FAT3	comutational	281	31	40	19	4.30565	4.75044e-11
endometrium	TRRAP	FAT3	comutational	281	31	40	19	4.30565	4.75044e-11
endometrium	DST	DNAH11	comutational	281	41	49	24	3.35689	4.98678e-11
endometrium	DNAH9	HMCN1	comutational	281	33	42	20	4.05483	4.99839e-11
endometrium	MYCBP2	DMXL1	comutational	281	29	29	16	5.34602	5.2599e-11
endometrium	MYCBP2	DNAH3	comutational	281	29	29	16	5.34602	5.2599e-11
endometrium	MYCBP2	GPR98	comutational	281	29	29	16	5.34602	5.2599e-11
endometrium	TG	GPR98	comutational	281	29	29	16	5.34602	5.2599e-11
endometrium	DMXL1	GPR98	comutational	281	29	29	16	5.34602	5.2599e-11
endometrium	DNAH3	GPR98	comutational	281	29	29	16	5.34602	5.2599e-11
endometrium	MYCBP2	NFATC4	comutational	281	29	49	20	3.95496	5.26338e-11
endometrium	MYCBP2	DNAH11	comutational	281	29	49	20	3.95496	5.26338e-11
endometrium	NFATC4	DNAH7	comutational	281	49	29	20	3.95496	5.26338e-11
endometrium	TG	DNAH11	comutational	281	29	49	20	3.95496	5.26338e-11
endometrium	DNAH2	FLG	comutational	281	35	44	21	3.83182	5.47113e-11
endometrium	FLG	HMCN1	comutational	281	44	42	23	3.49729	5.68172e-11
endometrium	FAT1	HMCN1	comutational	281	48	42	24	3.34524	5.77147e-11
endometrium	RYR3	DNAH11	comutational	281	38	49	23	3.471	5.89267e-11
endometrium	DNAH11	LRP1B	comutational	281	49	38	23	3.471	5.89267e-11
endometrium	LRP2	XIRP2	comutational	281	39	32	19	4.27804	5.95339e-11
endometrium	MDN1	CACNA1E	comutational	281	39	32	19	4.27804	5.95339e-11
endometrium	ASPM	HERC1	comutational	281	30	37	18	4.55676	6.00678e-11
endometrium	ASPM	CSMD3	comutational	281	30	53	21	3.71132	6.03364e-11
endometrium	MUC17	BRCA2	comutational	281	41	34	20	4.03156	6.16423e-11
endometrium	MUC17	UTRN	comutational	281	41	34	20	4.03156	6.16423e-11
endometrium	MUC17	MKI67	comutational	281	41	34	20	4.03156	6.16423e-11
endometrium	SACS	DST	comutational	281	34	41	20	4.03156	6.16423e-11
endometrium	SACS	TAF1	comutational	281	34	41	20	4.03156	6.16423e-11
endometrium	BIRC6	DST	comutational	281	34	41	20	4.03156	6.16423e-11
endometrium	DNAH5	MKI67	comutational	281	41	34	20	4.03156	6.16423e-11
endometrium	XIRP2	DNAH11	comutational	281	32	49	21	3.76339	6.20553e-11
endometrium	DNAH11	HERC2	comutational	281	49	32	21	3.76339	6.20553e-11
endometrium	LRRK2	USH2A	comutational	281	30	42	19	4.2373	6.22184e-11
endometrium	ASPM	USH2A	comutational	281	30	42	19	4.2373	6.22184e-11
endometrium	DSCAM	HMCN1	comutational	281	30	42	19	4.2373	6.22184e-11
endometrium	DNAH11	MTOR	comutational	281	49	35	22	3.60466	6.37984e-11
endometrium	DNAH11	HUWE1	comutational	281	49	35	22	3.60466	6.37984e-11
endometrium	CSMD2	FLG	comutational	281	32	44	20	3.99148	6.68161e-11
endometrium	MACF1	NBEA	comutational	281	38	33	19	4.25758	7.03258e-11
endometrium	MACF1	DNAH9	comutational	281	38	33	19	4.25758	7.03258e-11
endometrium	RYR3	CSMD1	comutational	281	38	33	19	4.25758	7.03258e-11
endometrium	SPTBN5	LRP1B	comutational	281	33	38	19	4.25758	7.03258e-11
endometrium	CSMD1	LRP1B	comutational	281	33	38	19	4.25758	7.03258e-11
endometrium	MLL2	DNAH8	comutational	281	36	31	18	4.53226	7.1898e-11
endometrium	MLL2	APC	comutational	281	36	31	18	4.53226	7.1898e-11
endometrium	Q9Y6V0-3	TRRAP	comutational	281	36	31	18	4.53226	7.1898e-11
endometrium	Q9Y6V0-3	KIAA1109	comutational	281	36	31	18	4.53226	7.1898e-11
endometrium	Q9Y6V0-3	APC	comutational	281	36	31	18	4.53226	7.1898e-11
endometrium	ZAN	ABCA13	comutational	281	31	36	18	4.53226	7.1898e-11
endometrium	ABCA13	APC	comutational	281	36	31	18	4.53226	7.1898e-11
endometrium	CEP290	LAMA2	comutational	281	31	36	18	4.53226	7.1898e-11
endometrium	DNAH8	LAMA2	comutational	281	31	36	18	4.53226	7.1898e-11
endometrium	ZFHX4	DNAH3	comutational	281	44	29	19	4.18417	7.26317e-11
endometrium	FCGBP	FLG	comutational	281	29	44	19	4.18417	7.26317e-11
endometrium	LRP2	FAT1	comutational	281	39	48	23	3.45246	7.32263e-11
endometrium	MDN1	NEB	comutational	281	39	48	23	3.45246	7.32263e-11
endometrium	ATM	SYNE1	comutational	281	34	46	21	3.77302	7.44226e-11
endometrium	SACS	FAT4	comutational	281	34	46	21	3.77302	7.44226e-11
endometrium	SYNE1	UBR4	comutational	281	46	34	21	3.77302	7.44226e-11
endometrium	FAT4	APOB	comutational	281	46	34	21	3.77302	7.44226e-11
endometrium	MYCBP2	BRCA2	comutational	281	29	34	17	4.84483	7.71325e-11
endometrium	PCDH15	PIKFYVE	comutational	281	34	29	17	4.84483	7.71325e-11
endometrium	ATM	TG	comutational	281	34	29	17	4.84483	7.71325e-11
endometrium	ATM	DNAH3	comutational	281	34	29	17	4.84483	7.71325e-11
endometrium	SACS	DNAH3	comutational	281	34	29	17	4.84483	7.71325e-11
endometrium	BIRC6	DNAH7	comutational	281	34	29	17	4.84483	7.71325e-11
endometrium	BIRC6	GPR98	comutational	281	34	29	17	4.84483	7.71325e-11
endometrium	SPTA1	DNAH7	comutational	281	34	29	17	4.84483	7.71325e-11
endometrium	TG	MKI67	comutational	281	29	34	17	4.84483	7.71325e-11
endometrium	GPR112	GPR98	comutational	281	34	29	17	4.84483	7.71325e-11
endometrium	BIRC6	AKAP9	comutational	281	34	37	19	4.24404	7.84885e-11
endometrium	BRCA2	AKAP9	comutational	281	34	37	19	4.24404	7.84885e-11
endometrium	LRP2	MLL2	comutational	281	39	36	20	4.00285	7.97264e-11
endometrium	LRP2	ODZ1	comutational	281	39	36	20	4.00285	7.97264e-11
endometrium	MGAM	ABCA13	comutational	281	39	36	20	4.00285	7.97264e-11
endometrium	SVEP1	FAT4	comutational	281	31	46	20	3.94109	8.02334e-11
endometrium	FAT4	APC	comutational	281	46	31	20	3.94109	8.02334e-11
endometrium	XIRP2	HUWE1	comutational	281	32	35	18	4.51607	8.09306e-11
endometrium	MDN1	MYCBP2	comutational	281	39	29	18	4.47215	8.36749e-11
endometrium	MDN1	DMXL1	comutational	281	39	29	18	4.47215	8.36749e-11
endometrium	MDN1	GPR98	comutational	281	39	29	18	4.47215	8.36749e-11
endometrium	MGAM	DMXL1	comutational	281	39	29	18	4.47215	8.36749e-11
endometrium	MGAM	DNAH7	comutational	281	39	29	18	4.47215	8.36749e-11
endometrium	MGAM	GPR98	comutational	281	39	29	18	4.47215	8.36749e-11
endometrium	MLL3	AKAP9	comutational	281	38	37	20	3.99716	8.38834e-11
endometrium	MUC17	SVEP1	comutational	281	41	31	19	4.20063	8.43733e-11
endometrium	DST	CEP290	comutational	281	41	31	19	4.20063	8.43733e-11
endometrium	DST	DNAH8	comutational	281	41	31	19	4.20063	8.43733e-11
endometrium	TAF1	CEP290	comutational	281	41	31	19	4.20063	8.43733e-11
endometrium	DNAH5	KIAA1109	comutational	281	41	31	19	4.20063	8.43733e-11
endometrium	MACF1	MUC17	comutational	281	38	41	21	3.78755	8.45813e-11
endometrium	DNAH10	DNAH5	comutational	281	38	41	21	3.78755	8.45813e-11
endometrium	NBEA	ATM	comutational	281	33	34	18	4.50802	8.5826e-11
endometrium	NBEA	BIRC6	comutational	281	33	34	18	4.50802	8.5826e-11
endometrium	ATM	CSMD1	comutational	281	34	33	18	4.50802	8.5826e-11
endometrium	BIRC6	CSMD1	comutational	281	34	33	18	4.50802	8.5826e-11
endometrium	UTRN	DNAH9	comutational	281	34	33	18	4.50802	8.5826e-11
endometrium	CSMD1	GPR112	comutational	281	33	34	18	4.50802	8.5826e-11
endometrium	CSMD1	MKI67	comutational	281	33	34	18	4.50802	8.5826e-11
endometrium	LRRK2	NEB	comutational	281	30	48	20	3.90278	8.67715e-11
endometrium	RBP2	NEB	comutational	281	30	48	20	3.90278	8.67715e-11
endometrium	RBP2	FAT1	comutational	281	30	48	20	3.90278	8.67715e-11
endometrium	NEB	DYNC1H1	comutational	281	48	30	20	3.90278	8.67715e-11
endometrium	LRRK2	CSMD1	comutational	281	30	33	17	4.82525	8.7672e-11
endometrium	LYST	NBEA	comutational	281	30	33	17	4.82525	8.7672e-11
endometrium	LYST	CSMD1	comutational	281	30	33	17	4.82525	8.7672e-11
endometrium	NBEA	RBP2	comutational	281	33	30	17	4.82525	8.7672e-11
endometrium	NBEA	AHNAK	comutational	281	33	30	17	4.82525	8.7672e-11
endometrium	ASPM	CSMD1	comutational	281	30	33	17	4.82525	8.7672e-11
endometrium	RBP2	CSMD1	comutational	281	30	33	17	4.82525	8.7672e-11
endometrium	CSMD1	DYNC1H1	comutational	281	33	30	17	4.82525	8.7672e-11
endometrium	CSMD1	AHNAK	comutational	281	33	30	17	4.82525	8.7672e-11
endometrium	CSMD1	LCTL	comutational	281	33	30	17	4.82525	8.7672e-11
endometrium	DNAH9	LCTL	comutational	281	33	30	17	4.82525	8.7672e-11
endometrium	PRKDC	CSMD2	comutational	281	31	32	17	4.81552	9.34197e-11
endometrium	SI	CEP290	comutational	281	32	31	17	4.81552	9.34197e-11
endometrium	TRRAP	HERC2	comutational	281	31	32	17	4.81552	9.34197e-11
endometrium	XIRP2	CEP290	comutational	281	32	31	17	4.81552	9.34197e-11
endometrium	XIRP2	APC	comutational	281	32	31	17	4.81552	9.34197e-11
endometrium	CEP290	CSMD2	comutational	281	31	32	17	4.81552	9.34197e-11
endometrium	MUC17	HMCN1	comutational	281	41	42	22	3.59001	9.77319e-11
endometrium	SYNE1	TAF1	comutational	281	46	41	23	3.42683	9.86943e-11
endometrium	LRRK2	MYCBP2	comutational	281	30	29	16	5.16782	1.07269e-10
endometrium	LRRK2	DNAH7	comutational	281	30	29	16	5.16782	1.07269e-10
endometrium	LYST	CNTNAP5	comutational	281	30	29	16	5.16782	1.07269e-10
endometrium	LYST	DMXL1	comutational	281	30	29	16	5.16782	1.07269e-10
endometrium	LYST	GPR98	comutational	281	30	29	16	5.16782	1.07269e-10
endometrium	MYCBP2	AHNAK	comutational	281	29	30	16	5.16782	1.07269e-10
endometrium	ASPM	TG	comutational	281	30	29	16	5.16782	1.07269e-10
endometrium	TG	AHNAK	comutational	281	29	30	16	5.16782	1.07269e-10
endometrium	DMXL1	LCTL	comutational	281	29	30	16	5.16782	1.07269e-10
endometrium	DNAH7	AHNAK	comutational	281	29	30	16	5.16782	1.07269e-10
endometrium	GPR98	LCTL	comutational	281	29	30	16	5.16782	1.07269e-10
endometrium	LRRK2	DNAH10	comutational	281	30	38	18	4.43684	1.08848e-10
endometrium	LRRK2	ANK3	comutational	281	30	38	18	4.43684	1.08848e-10
endometrium	LYST	LRP1B	comutational	281	30	38	18	4.43684	1.08848e-10
endometrium	MACF1	FAT2	comutational	281	38	30	18	4.43684	1.08848e-10
endometrium	ASPM	RYR3	comutational	281	30	38	18	4.43684	1.08848e-10
endometrium	ASPM	ANK3	comutational	281	30	38	18	4.43684	1.08848e-10
endometrium	RBP2	LRP1B	comutational	281	30	38	18	4.43684	1.08848e-10
endometrium	DSCAM	DNAH10	comutational	281	30	38	18	4.43684	1.08848e-10
endometrium	DNAH10	LCTL	comutational	281	38	30	18	4.43684	1.08848e-10
endometrium	AHNAK	ANK3	comutational	281	30	38	18	4.43684	1.08848e-10
endometrium	ANK3	LCTL	comutational	281	38	30	18	4.43684	1.08848e-10
endometrium	BRCA2	USH2A	comutational	281	34	42	20	3.93557	1.11191e-10
endometrium	BRCA2	HMCN1	comutational	281	34	42	20	3.93557	1.11191e-10
endometrium	Q9Y6V0-3	FLG	comutational	281	36	44	21	3.72538	1.19656e-10
endometrium	RGPD3	ODZ1	comutational	281	44	36	21	3.72538	1.19656e-10
endometrium	DMD	GPR112	comutational	281	52	34	22	3.49661	1.23715e-10
endometrium	DMD	APOB	comutational	281	52	34	22	3.49661	1.23715e-10
endometrium	LRP2	NFATC4	comutational	281	39	49	23	3.382	1.28995e-10
endometrium	LRP2	DNAH11	comutational	281	39	49	23	3.382	1.28995e-10
endometrium	MDN1	NBEA	comutational	281	39	33	19	4.14841	1.29682e-10
endometrium	MDN1	DNAH9	comutational	281	39	33	19	4.14841	1.29682e-10
endometrium	MGAM	NBEA	comutational	281	39	33	19	4.14841	1.29682e-10
endometrium	MGAM	CSMD1	comutational	281	39	33	19	4.14841	1.29682e-10
endometrium	TRRAP	HERC1	comutational	281	31	37	18	4.40976	1.33021e-10
endometrium	MLL3	ZFHX3	comutational	281	38	46	22	3.53661	1.33861e-10
endometrium	RYR3	FAT4	comutational	281	38	46	22	3.53661	1.33861e-10
endometrium	ZFHX3	DNAH10	comutational	281	46	38	22	3.53661	1.33861e-10
endometrium	AHNAK2	FAT4	comutational	281	38	46	22	3.53661	1.33861e-10
endometrium	NFATC4	RBP2	comutational	281	49	30	20	3.82313	1.40673e-10
endometrium	DNAH11	DYNC1H1	comutational	281	49	30	20	3.82313	1.40673e-10
endometrium	DMXL1	DNAH2	comutational	281	29	35	17	4.7064	1.43143e-10
endometrium	DMXL1	HUWE1	comutational	281	29	35	17	4.7064	1.43143e-10
endometrium	DNAH3	HUWE1	comutational	281	29	35	17	4.7064	1.43143e-10
endometrium	MYCBP2	FAT3	comutational	281	29	40	18	4.36034	1.45633e-10
endometrium	USH2A	ZAN	comutational	281	42	31	19	4.10061	1.4681e-10
endometrium	USH2A	DNAH8	comutational	281	42	31	19	4.10061	1.4681e-10
endometrium	MACF1	PCDH15	comutational	281	38	34	19	4.13235	1.47871e-10
endometrium	MACF1	ATM	comutational	281	38	34	19	4.13235	1.47871e-10
endometrium	MACF1	BRCA2	comutational	281	38	34	19	4.13235	1.47871e-10
endometrium	MACF1	MKI67	comutational	281	38	34	19	4.13235	1.47871e-10
endometrium	MLL3	SACS	comutational	281	38	34	19	4.13235	1.47871e-10
endometrium	MLL3	APOB	comutational	281	38	34	19	4.13235	1.47871e-10
endometrium	ATM	DNAH10	comutational	281	34	38	19	4.13235	1.47871e-10
endometrium	SPTA1	ANK3	comutational	281	34	38	19	4.13235	1.47871e-10
endometrium	BRCA2	DNAH10	comutational	281	34	38	19	4.13235	1.47871e-10
endometrium	UBR4	LRP1B	comutational	281	34	38	19	4.13235	1.47871e-10
endometrium	UTRN	DNAH10	comutational	281	34	38	19	4.13235	1.47871e-10
endometrium	MLL2	CSMD2	comutational	281	36	32	18	4.39062	1.53192e-10
endometrium	Q9Y6V0-3	SI	comutational	281	36	32	18	4.39062	1.53192e-10
endometrium	Q9Y6V0-3	XIRP2	comutational	281	36	32	18	4.39062	1.53192e-10
endometrium	Q9Y6V0-3	HERC2	comutational	281	36	32	18	4.39062	1.53192e-10
endometrium	HERC2	LAMA2	comutational	281	32	36	18	4.39062	1.53192e-10
endometrium	RGPD3	SPTBN5	comutational	281	44	33	20	3.87052	1.54124e-10
endometrium	MACF1	USH2A	comutational	281	38	42	21	3.69737	1.57807e-10
endometrium	MLL3	HMCN1	comutational	281	38	42	21	3.69737	1.57807e-10
endometrium	DNAH2	AKAP9	comutational	281	35	37	19	4.12278	1.5988e-10
endometrium	CEP290	CSMD3	comutational	281	31	53	21	3.5916	1.64383e-10
endometrium	MACF1	DNAH10	comutational	281	38	38	20	3.89197	1.64727e-10
endometrium	RYR3	DNAH10	comutational	281	38	38	20	3.89197	1.64727e-10
endometrium	DNAH10	ANK3	comutational	281	38	38	20	3.89197	1.64727e-10
endometrium	MUC16	CEP290	comutational	281	59	31	22	3.37999	1.65935e-10
endometrium	NBEA	HUWE1	comutational	281	33	35	18	4.37922	1.66599e-10
endometrium	CSMD1	DNAH2	comutational	281	33	35	18	4.37922	1.66599e-10
endometrium	CSMD1	MTOR	comutational	281	33	35	18	4.37922	1.66599e-10
endometrium	DNAH2	DNAH9	comutational	281	35	33	18	4.37922	1.66599e-10
endometrium	LRRK2	SACS	comutational	281	30	34	17	4.68333	1.66718e-10
endometrium	LRRK2	BIRC6	comutational	281	30	34	17	4.68333	1.66718e-10
endometrium	LRRK2	BRCA2	comutational	281	30	34	17	4.68333	1.66718e-10
endometrium	LYST	BIRC6	comutational	281	30	34	17	4.68333	1.66718e-10
endometrium	LYST	SPTA1	comutational	281	30	34	17	4.68333	1.66718e-10
endometrium	LYST	UTRN	comutational	281	30	34	17	4.68333	1.66718e-10
endometrium	ASPM	SACS	comutational	281	30	34	17	4.68333	1.66718e-10
endometrium	ASPM	MKI67	comutational	281	30	34	17	4.68333	1.66718e-10
endometrium	PCDH15	DYNC1H1	comutational	281	34	30	17	4.68333	1.66718e-10
endometrium	ATM	LCTL	comutational	281	34	30	17	4.68333	1.66718e-10
endometrium	DSCAM	MKI67	comutational	281	30	34	17	4.68333	1.66718e-10
endometrium	DYNC1H1	GPR112	comutational	281	30	34	17	4.68333	1.66718e-10
endometrium	DYNC1H1	MKI67	comutational	281	30	34	17	4.68333	1.66718e-10
endometrium	AHNAK	MKI67	comutational	281	30	34	17	4.68333	1.66718e-10
endometrium	MKI67	LCTL	comutational	281	34	30	17	4.68333	1.66718e-10
endometrium	DNAH2	FAT4	comutational	281	35	46	21	3.66522	1.68182e-10
endometrium	FAT4	MTOR	comutational	281	46	35	21	3.66522	1.68182e-10
endometrium	FAT4	HUWE1	comutational	281	46	35	21	3.66522	1.68182e-10
endometrium	MDN1	DST	comutational	281	39	41	21	3.69043	1.68957e-10
endometrium	SACS	UTRN	comutational	281	34	34	18	4.37543	1.71301e-10
endometrium	SACS	GPR112	comutational	281	34	34	18	4.37543	1.71301e-10
endometrium	SACS	APOB	comutational	281	34	34	18	4.37543	1.71301e-10
endometrium	BIRC6	UTRN	comutational	281	34	34	18	4.37543	1.71301e-10
endometrium	BIRC6	APOB	comutational	281	34	34	18	4.37543	1.71301e-10
endometrium	BRCA2	APOB	comutational	281	34	34	18	4.37543	1.71301e-10
endometrium	UBR4	APOB	comutational	281	34	34	18	4.37543	1.71301e-10
endometrium	GPR112	APOB	comutational	281	34	34	18	4.37543	1.71301e-10
endometrium	MED12	ZFHX4	comutational	281	30	44	19	4.0447	1.79508e-10
endometrium	NBEA	APC	comutational	281	33	31	17	4.6696	1.82509e-10
endometrium	PRKDC	CSMD1	comutational	281	31	33	17	4.6696	1.82509e-10
endometrium	CSMD1	APC	comutational	281	33	31	17	4.6696	1.82509e-10
endometrium	USH2A	HMCN1	comutational	281	42	42	22	3.50454	1.88993e-10
endometrium	SI	DNAH5	comutational	281	32	41	19	4.06936	1.90419e-10
endometrium	DST	CSMD2	comutational	281	41	32	19	4.06936	1.90419e-10
endometrium	LRP2	LRRK2	comutational	281	39	30	18	4.32308	1.92757e-10
endometrium	LYST	MGAM	comutational	281	30	39	18	4.32308	1.92757e-10
endometrium	MDN1	ASPM	comutational	281	39	30	18	4.32308	1.92757e-10
endometrium	SYNE1	XIRP2	comutational	281	46	32	20	3.81793	1.92873e-10
endometrium	ZFHX3	HERC2	comutational	281	46	32	20	3.81793	1.92873e-10
endometrium	SYNE1	GPR98	comutational	281	46	29	19	4.00225	1.97446e-10
endometrium	TG	FAT4	comutational	281	29	46	19	4.00225	1.97446e-10
endometrium	ZFHX3	DMXL1	comutational	281	46	29	19	4.00225	1.97446e-10
endometrium	DNAH3	FAT4	comutational	281	29	46	19	4.00225	1.97446e-10
endometrium	UTRN	CSMD3	comutational	281	34	53	22	3.43063	2.01008e-10
endometrium	MYCBP2	DNAH8	comutational	281	29	31	16	5.00111	2.10947e-10
endometrium	MYCBP2	KIAA1109	comutational	281	29	31	16	5.00111	2.10947e-10
endometrium	PRKDC	TG	comutational	281	31	29	16	5.00111	2.10947e-10
endometrium	SVEP1	DMXL1	comutational	281	31	29	16	5.00111	2.10947e-10
endometrium	SVEP1	EP400	comutational	281	31	29	16	5.00111	2.10947e-10
endometrium	TG	CEP290	comutational	281	29	31	16	5.00111	2.10947e-10
endometrium	TG	KIAA1109	comutational	281	29	31	16	5.00111	2.10947e-10
endometrium	CEP290	DNAH7	comutational	281	31	29	16	5.00111	2.10947e-10
endometrium	DNAH3	APC	comutational	281	29	31	16	5.00111	2.10947e-10
endometrium	DNAH7	DNAH8	comutational	281	29	31	16	5.00111	2.10947e-10
endometrium	EP400	KALRN	comutational	281	29	31	16	5.00111	2.10947e-10
endometrium	GPR98	KIAA1109	comutational	281	29	31	16	5.00111	2.10947e-10
endometrium	FAT1	MKI67	comutational	281	48	34	21	3.61581	2.14726e-10
endometrium	LRRK2	RBP2	comutational	281	30	30	16	4.99556	2.17912e-10
endometrium	LYST	ASPM	comutational	281	30	30	16	4.99556	2.17912e-10
endometrium	LYST	RBP2	comutational	281	30	30	16	4.99556	2.17912e-10
endometrium	ASPM	RBP2	comutational	281	30	30	16	4.99556	2.17912e-10
endometrium	ASPM	AHNAK	comutational	281	30	30	16	4.99556	2.17912e-10
endometrium	ASPM	LCTL	comutational	281	30	30	16	4.99556	2.17912e-10
endometrium	DYNC1H1	LCTL	comutational	281	30	30	16	4.99556	2.17912e-10
endometrium	AHNAK	LCTL	comutational	281	30	30	16	4.99556	2.17912e-10
endometrium	CEP290	NEB	comutational	281	31	48	20	3.77688	2.18685e-10
endometrium	NEB	KIAA1109	comutational	281	48	31	20	3.77688	2.18685e-10
endometrium	USH2A	HUWE1	comutational	281	42	35	20	3.82313	2.37569e-10
endometrium	HMCN1	HUWE1	comutational	281	42	35	20	3.82313	2.37569e-10
endometrium	MACF1	PRKDC	comutational	281	38	31	18	4.29372	2.40074e-10
endometrium	MACF1	APC	comutational	281	38	31	18	4.29372	2.40074e-10
endometrium	RYR3	SVEP1	comutational	281	38	31	18	4.29372	2.40074e-10
endometrium	SVEP1	DNAH10	comutational	281	31	38	18	4.29372	2.40074e-10
endometrium	TRRAP	DNAH10	comutational	281	31	38	18	4.29372	2.40074e-10
endometrium	DNAH10	KIAA1109	comutational	281	38	31	18	4.29372	2.40074e-10
endometrium	DNAH8	LRP1B	comutational	281	31	38	18	4.29372	2.40074e-10
endometrium	ANK3	APC	comutational	281	38	31	18	4.29372	2.40074e-10
endometrium	APC	LRP1B	comutational	281	31	38	18	4.29372	2.40074e-10
endometrium	MUC17	MYCBP2	comutational	281	41	29	18	4.25399	2.48468e-10
endometrium	DST	EP400	comutational	281	41	29	18	4.25399	2.48468e-10
endometrium	DST	GPR98	comutational	281	41	29	18	4.25399	2.48468e-10
endometrium	TAF1	TG	comutational	281	41	29	18	4.25399	2.48468e-10
endometrium	TAF1	DNAH7	comutational	281	41	29	18	4.25399	2.48468e-10
endometrium	DNAH5	EP400	comutational	281	41	29	18	4.25399	2.48468e-10
endometrium	DNAH5	GPR98	comutational	281	41	29	18	4.25399	2.48468e-10
endometrium	MLL2	MYCBP2	comutational	281	36	29	17	4.57567	2.58809e-10
endometrium	MLL2	DNAH3	comutational	281	36	29	17	4.57567	2.58809e-10
endometrium	MYCBP2	ABCA13	comutational	281	29	36	17	4.57567	2.58809e-10
endometrium	MYCBP2	LAMA2	comutational	281	29	36	17	4.57567	2.58809e-10
endometrium	Q9Y6V0-3	TG	comutational	281	36	29	17	4.57567	2.58809e-10
endometrium	Q9Y6V0-3	DMXL1	comutational	281	36	29	17	4.57567	2.58809e-10
endometrium	ODZ1	GPR98	comutational	281	36	29	17	4.57567	2.58809e-10
endometrium	TG	ABCA13	comutational	281	29	36	17	4.57567	2.58809e-10
endometrium	TG	LAMA2	comutational	281	29	36	17	4.57567	2.58809e-10
endometrium	ABCA13	DNAH3	comutational	281	36	29	17	4.57567	2.58809e-10
endometrium	ABCA13	FCGBP	comutational	281	36	29	17	4.57567	2.58809e-10
endometrium	DMXL1	LAMA2	comutational	281	29	36	17	4.57567	2.58809e-10
endometrium	DNAH7	LAMA2	comutational	281	29	36	17	4.57567	2.58809e-10
endometrium	GPR98	LAMA2	comutational	281	29	36	17	4.57567	2.58809e-10
endometrium	LRP2	MKI67	comutational	281	39	34	19	4.0264	2.71561e-10
endometrium	MDN1	MKI67	comutational	281	39	34	19	4.0264	2.71561e-10
endometrium	DST	LAMA2	comutational	281	41	36	20	3.80759	2.7353e-10
endometrium	TAF1	ABCA13	comutational	281	41	36	20	3.80759	2.7353e-10
endometrium	MGAM	ZFHX3	comutational	281	39	46	22	3.44593	2.7827e-10
endometrium	MGAM	FAT4	comutational	281	39	46	22	3.44593	2.7827e-10
endometrium	SI	AKAP9	comutational	281	32	37	18	4.27196	2.82283e-10
endometrium	AKAP9	HERC2	comutational	281	37	32	18	4.27196	2.82283e-10
endometrium	RYR2	HUWE1	comutational	281	47	35	21	3.58723	2.86878e-10
endometrium	OBSCN	LCTL	comutational	281	45	30	19	3.95481	2.97103e-10
endometrium	DNAH10	MTOR	comutational	281	38	35	19	4.01429	2.99979e-10
endometrium	LRRK2	DNAH2	comutational	281	30	35	17	4.54952	3.08169e-10
endometrium	ASPM	HUWE1	comutational	281	30	35	17	4.54952	3.08169e-10
endometrium	DNAH2	DYNC1H1	comutational	281	35	30	17	4.54952	3.08169e-10
endometrium	DNAH2	AHNAK	comutational	281	35	30	17	4.54952	3.08169e-10
endometrium	DNAH2	FAT2	comutational	281	35	30	17	4.54952	3.08169e-10
endometrium	MDN1	HMCN1	comutational	281	39	42	21	3.60256	3.13902e-10
endometrium	MGAM	HMCN1	comutational	281	39	42	21	3.60256	3.13902e-10
endometrium	NBEA	ABCA13	comutational	281	33	36	18	4.25758	3.14081e-10
endometrium	Q9Y6V0-3	DNAH9	comutational	281	36	33	18	4.25758	3.14081e-10
endometrium	ABCA13	CSMD1	comutational	281	36	33	18	4.25758	3.14081e-10
endometrium	MGAM	MLL3	comutational	281	39	38	20	3.79217	3.14438e-10
endometrium	MGAM	RYR3	comutational	281	39	38	20	3.79217	3.14438e-10
endometrium	MGAM	LRP1B	comutational	281	39	38	20	3.79217	3.14438e-10
endometrium	Q9Y6V0-3	AKAP9	comutational	281	36	37	19	4.00826	3.15189e-10
endometrium	DNAH11	HERC1	comutational	281	49	37	22	3.40982	3.24447e-10
endometrium	SI	HMCN1	comutational	281	32	42	19	3.97247	3.2997e-10
endometrium	USH2A	XIRP2	comutational	281	42	32	19	3.97247	3.2997e-10
endometrium	USH2A	HERC2	comutational	281	42	32	19	3.97247	3.2997e-10
endometrium	XIRP2	HMCN1	comutational	281	32	42	19	3.97247	3.2997e-10
endometrium	SACS	DNAH2	comutational	281	34	35	18	4.25042	3.31178e-10
endometrium	SACS	HUWE1	comutational	281	34	35	18	4.25042	3.31178e-10
endometrium	BIRC6	HUWE1	comutational	281	34	35	18	4.25042	3.31178e-10
endometrium	BRCA2	DNAH2	comutational	281	34	35	18	4.25042	3.31178e-10
endometrium	BRCA2	HUWE1	comutational	281	34	35	18	4.25042	3.31178e-10
endometrium	UTRN	DNAH2	comutational	281	34	35	18	4.25042	3.31178e-10
endometrium	DNAH2	GPR112	comutational	281	35	34	18	4.25042	3.31178e-10
endometrium	LYST	FAT3	comutational	281	30	40	18	4.215	3.3413e-10
endometrium	ATM	ZFHX4	comutational	281	34	44	20	3.75668	3.40006e-10
endometrium	RGPD3	SACS	comutational	281	44	34	20	3.75668	3.40006e-10
endometrium	BIRC6	FLG	comutational	281	34	44	20	3.75668	3.40006e-10
endometrium	ZFHX4	APOB	comutational	281	44	34	20	3.75668	3.40006e-10
endometrium	ZFHX4	DNAH5	comutational	281	44	41	22	3.42683	3.41982e-10
endometrium	ATM	APC	comutational	281	34	31	17	4.53226	3.45685e-10
endometrium	BIRC6	CEP290	comutational	281	34	31	17	4.53226	3.45685e-10
endometrium	SPTA1	CEP290	comutational	281	34	31	17	4.53226	3.45685e-10
endometrium	BRCA2	DNAH8	comutational	281	34	31	17	4.53226	3.45685e-10
endometrium	UBR4	CEP290	comutational	281	34	31	17	4.53226	3.45685e-10
endometrium	UBR4	DNAH8	comutational	281	34	31	17	4.53226	3.45685e-10
endometrium	DNAH8	GPR112	comutational	281	31	34	17	4.53226	3.45685e-10
endometrium	GPR112	KIAA1109	comutational	281	34	31	17	4.53226	3.45685e-10
endometrium	KIAA1109	MKI67	comutational	281	31	34	17	4.53226	3.45685e-10
endometrium	KIAA1109	APOB	comutational	281	31	34	17	4.53226	3.45685e-10
endometrium	KALRN	MKI67	comutational	281	31	34	17	4.53226	3.45685e-10
endometrium	APC	APOB	comutational	281	31	34	17	4.53226	3.45685e-10
endometrium	MUC5AC	ZAN	comutational	281	49	31	20	3.6998	3.53039e-10
endometrium	MUC5AC	APC	comutational	281	49	31	20	3.6998	3.53039e-10
endometrium	MUC5B	ZAN	comutational	281	49	31	20	3.6998	3.53039e-10
endometrium	MUC5B	APC	comutational	281	49	31	20	3.6998	3.53039e-10
endometrium	PRKDC	DNAH11	comutational	281	31	49	20	3.6998	3.53039e-10
endometrium	DNAH11	APC	comutational	281	49	31	20	3.6998	3.53039e-10
endometrium	MUC5AC	GPR112	comutational	281	49	34	21	3.54202	3.55934e-10
endometrium	MUC5AC	MKI67	comutational	281	49	34	21	3.54202	3.55934e-10
endometrium	MUC5AC	APOB	comutational	281	49	34	21	3.54202	3.55934e-10
endometrium	MUC5B	GPR112	comutational	281	49	34	21	3.54202	3.55934e-10
endometrium	MUC5B	MKI67	comutational	281	49	34	21	3.54202	3.55934e-10
endometrium	MUC5B	APOB	comutational	281	49	34	21	3.54202	3.55934e-10
endometrium	NFATC4	MKI67	comutational	281	49	34	21	3.54202	3.55934e-10
endometrium	PCDH15	DNAH11	comutational	281	34	49	21	3.54202	3.55934e-10
endometrium	MLL2	FAT4	comutational	281	36	46	21	3.56341	3.64722e-10
endometrium	FAT4	LAMA2	comutational	281	46	36	21	3.56341	3.64722e-10
endometrium	CACNA1E	CSMD1	comutational	281	32	33	17	4.52367	3.65962e-10
endometrium	CACNA1E	DNAH9	comutational	281	32	33	17	4.52367	3.65962e-10
endometrium	CSMD1	HERC2	comutational	281	33	32	17	4.52367	3.65962e-10
endometrium	MYCBP2	HERC2	comutational	281	29	32	16	4.84483	4.01377e-10
endometrium	SI	DNAH3	comutational	281	32	29	16	4.84483	4.01377e-10
endometrium	TG	HERC2	comutational	281	29	32	16	4.84483	4.01377e-10
endometrium	XIRP2	DNAH3	comutational	281	32	29	16	4.84483	4.01377e-10
endometrium	CNTNAP5	CSMD2	comutational	281	29	32	16	4.84483	4.01377e-10
endometrium	GPR98	HERC2	comutational	281	29	32	16	4.84483	4.01377e-10
endometrium	DNAH10	FAT1	comutational	281	38	48	22	3.38925	4.06406e-10
endometrium	NBEA	DNAH5	comutational	281	33	41	19	3.94605	4.11395e-10
endometrium	DNAH5	DNAH9	comutational	281	41	33	19	3.94605	4.11395e-10
endometrium	MYCBP2	USH2A	comutational	281	29	42	18	4.15271	4.16093e-10
endometrium	USH2A	DNAH7	comutational	281	42	29	18	4.15271	4.16093e-10
endometrium	GPR98	HMCN1	comutational	281	29	42	18	4.15271	4.16093e-10
endometrium	RGPD3	APC	comutational	281	44	31	19	3.91422	4.20086e-10
endometrium	ZFHX4	CEP290	comutational	281	44	31	19	3.91422	4.20086e-10
endometrium	ZFHX4	DNAH8	comutational	281	44	31	19	3.91422	4.20086e-10
endometrium	ZFHX4	APC	comutational	281	44	31	19	3.91422	4.20086e-10
endometrium	FLG	KALRN	comutational	281	44	31	19	3.91422	4.20086e-10
endometrium	LRP2	TRRAP	comutational	281	39	31	18	4.18362	4.23425e-10
endometrium	LRP2	APC	comutational	281	39	31	18	4.18362	4.23425e-10
endometrium	MDN1	PRKDC	comutational	281	39	31	18	4.18362	4.23425e-10
endometrium	MDN1	ZAN	comutational	281	39	31	18	4.18362	4.23425e-10
endometrium	MDN1	CEP290	comutational	281	39	31	18	4.18362	4.23425e-10
endometrium	MDN1	DNAH8	comutational	281	39	31	18	4.18362	4.23425e-10
endometrium	MGAM	CEP290	comutational	281	39	31	18	4.18362	4.23425e-10
endometrium	LRRK2	PRKDC	comutational	281	30	31	16	4.83441	4.26854e-10
endometrium	LRRK2	DNAH8	comutational	281	30	31	16	4.83441	4.26854e-10
endometrium	LRRK2	APC	comutational	281	30	31	16	4.83441	4.26854e-10
endometrium	LYST	CEP290	comutational	281	30	31	16	4.83441	4.26854e-10
endometrium	ASPM	SVEP1	comutational	281	30	31	16	4.83441	4.26854e-10
endometrium	ASPM	ZAN	comutational	281	30	31	16	4.83441	4.26854e-10
endometrium	ASPM	KALRN	comutational	281	30	31	16	4.83441	4.26854e-10
endometrium	PRKDC	RBP2	comutational	281	31	30	16	4.83441	4.26854e-10
endometrium	PRKDC	DYNC1H1	comutational	281	31	30	16	4.83441	4.26854e-10
endometrium	PRKDC	AHNAK	comutational	281	31	30	16	4.83441	4.26854e-10
endometrium	TRRAP	LCTL	comutational	281	31	30	16	4.83441	4.26854e-10
endometrium	CEP290	DYNC1H1	comutational	281	31	30	16	4.83441	4.26854e-10
endometrium	CEP290	AHNAK	comutational	281	31	30	16	4.83441	4.26854e-10
endometrium	CEP290	LCTL	comutational	281	31	30	16	4.83441	4.26854e-10
endometrium	KALRN	LCTL	comutational	281	31	30	16	4.83441	4.26854e-10
endometrium	APC	LCTL	comutational	281	31	30	16	4.83441	4.26854e-10
endometrium	NBEA	ZFHX3	comutational	281	33	46	20	3.70224	4.41188e-10
endometrium	SYNE1	CSMD1	comutational	281	46	33	20	3.70224	4.41188e-10
endometrium	CSMD1	FAT4	comutational	281	33	46	20	3.70224	4.41188e-10
endometrium	MYCBP2	AKAP9	comutational	281	29	37	17	4.452	4.56811e-10
endometrium	AKAP9	GPR98	comutational	281	37	29	17	4.452	4.56811e-10
endometrium	LYST	ZFHX3	comutational	281	30	46	19	3.86884	4.8396e-10
endometrium	ZFHX3	DYNC1H1	comutational	281	46	30	19	3.86884	4.8396e-10
endometrium	DSCAM	FAT4	comutational	281	30	46	19	3.86884	4.8396e-10
endometrium	SPTA1	FAT3	comutational	281	34	40	19	3.92574	4.87032e-10
endometrium	FAT3	APOB	comutational	281	40	34	19	3.92574	4.87032e-10
endometrium	LRP2	RYR2	comutational	281	39	47	22	3.37261	4.87251e-10
endometrium	MDN1	RYR2	comutational	281	39	47	22	3.37261	4.87251e-10
endometrium	MLL2	USH2A	comutational	281	36	42	20	3.71693	4.89297e-10
endometrium	Q9Y6V0-3	USH2A	comutational	281	36	42	20	3.71693	4.89297e-10
endometrium	HMCN1	LAMA2	comutational	281	42	36	20	3.71693	4.89297e-10
endometrium	MYCBP2	FAT1	comutational	281	29	48	19	3.83549	5.05408e-10
endometrium	DMXL1	FAT1	comutational	281	29	48	19	3.83549	5.05408e-10
endometrium	DNAH7	FAT1	comutational	281	29	48	19	3.83549	5.05408e-10
endometrium	MACF1	XIRP2	comutational	281	38	32	18	4.15954	5.074e-10
endometrium	MLL3	CSMD2	comutational	281	38	32	18	4.15954	5.074e-10
endometrium	XIRP2	DNAH10	comutational	281	32	38	18	4.15954	5.074e-10
endometrium	XIRP2	ANK3	comutational	281	32	38	18	4.15954	5.074e-10
endometrium	CACNA1E	DNAH10	comutational	281	32	38	18	4.15954	5.074e-10
endometrium	CSMD2	DNAH10	comutational	281	32	38	18	4.15954	5.074e-10
endometrium	RGPD3	ANK3	comutational	281	44	38	21	3.52931	5.13083e-10
endometrium	ZFHX4	LRP1B	comutational	281	44	38	21	3.52931	5.13083e-10
endometrium	CACNA1E	NEB	comutational	281	32	48	20	3.65885	5.21295e-10
endometrium	FAT1	HERC2	comutational	281	48	32	20	3.65885	5.21295e-10
endometrium	TAF1	HERC1	comutational	281	41	37	20	3.70468	5.4706e-10
endometrium	LRP2	DNAH2	comutational	281	39	35	19	3.91136	5.48642e-10
endometrium	MDN1	DNAH2	comutational	281	39	35	19	3.91136	5.48642e-10
endometrium	ASPM	DMD	comutational	281	30	52	20	3.60256	5.53087e-10
endometrium	LRRK2	Q9Y6V0-3	comutational	281	30	36	17	4.42315	5.54966e-10
endometrium	LRRK2	LAMA2	comutational	281	30	36	17	4.42315	5.54966e-10
endometrium	LYST	MLL2	comutational	281	30	36	17	4.42315	5.54966e-10
endometrium	LYST	Q9Y6V0-3	comutational	281	30	36	17	4.42315	5.54966e-10
endometrium	MLL2	LCTL	comutational	281	36	30	17	4.42315	5.54966e-10
endometrium	ASPM	ABCA13	comutational	281	30	36	17	4.42315	5.54966e-10
endometrium	Q9Y6V0-3	RBP2	comutational	281	36	30	17	4.42315	5.54966e-10
endometrium	Q9Y6V0-3	DYNC1H1	comutational	281	36	30	17	4.42315	5.54966e-10
endometrium	Q9Y6V0-3	FAT2	comutational	281	36	30	17	4.42315	5.54966e-10
endometrium	Q9Y6V0-3	LCTL	comutational	281	36	30	17	4.42315	5.54966e-10
endometrium	RBP2	ODZ1	comutational	281	30	36	17	4.42315	5.54966e-10
endometrium	RBP2	ABCA13	comutational	281	30	36	17	4.42315	5.54966e-10
endometrium	ODZ1	DYNC1H1	comutational	281	36	30	17	4.42315	5.54966e-10
endometrium	DYNC1H1	LAMA2	comutational	281	30	36	17	4.42315	5.54966e-10
endometrium	AHNAK	LAMA2	comutational	281	30	36	17	4.42315	5.54966e-10
endometrium	LRRK2	DST	comutational	281	30	41	18	4.1122	5.67753e-10
endometrium	LYST	MUC17	comutational	281	30	41	18	4.1122	5.67753e-10
endometrium	MUC17	LCTL	comutational	281	41	30	18	4.1122	5.67753e-10
endometrium	DST	LCTL	comutational	281	41	30	18	4.1122	5.67753e-10
endometrium	TAF1	DYNC1H1	comutational	281	41	30	18	4.1122	5.67753e-10
endometrium	DSCAM	DNAH5	comutational	281	30	41	18	4.1122	5.67753e-10
endometrium	DNAH5	LCTL	comutational	281	41	30	18	4.1122	5.67753e-10
endometrium	OBSCN	ATM	comutational	281	45	34	20	3.6732	5.77871e-10
endometrium	MACF1	FAT3	comutational	281	38	40	20	3.69737	5.8466e-10
endometrium	DNAH10	FAT3	comutational	281	38	40	20	3.69737	5.8466e-10
endometrium	FAT3	ANK3	comutational	281	40	38	20	3.69737	5.8466e-10
endometrium	Q9Y6V0-3	ANK3	comutational	281	36	38	19	3.90278	5.88956e-10
endometrium	DNAH10	LAMA2	comutational	281	38	36	19	3.90278	5.88956e-10
endometrium	USH2A	FAT3	comutational	281	42	40	21	3.5125	6.06502e-10
endometrium	FAT3	HMCN1	comutational	281	40	42	21	3.5125	6.06502e-10
endometrium	MUC17	OBSCN	comutational	281	41	45	22	3.35068	6.18201e-10
endometrium	OBSCN	DST	comutational	281	45	41	22	3.35068	6.18201e-10
endometrium	OBSCN	DNAH5	comutational	281	45	41	22	3.35068	6.18201e-10
endometrium	DST	TAF1	comutational	281	41	41	21	3.51041	6.19222e-10
endometrium	RYR2	LAMA2	comutational	281	47	36	21	3.48759	6.19484e-10
endometrium	MLL2	BIRC6	comutational	281	36	34	18	4.13235	6.2183e-10
endometrium	Q9Y6V0-3	BIRC6	comutational	281	36	34	18	4.13235	6.2183e-10
endometrium	SACS	LAMA2	comutational	281	34	36	18	4.13235	6.2183e-10
endometrium	BIRC6	ABCA13	comutational	281	34	36	18	4.13235	6.2183e-10
endometrium	SPTA1	ODZ1	comutational	281	34	36	18	4.13235	6.2183e-10
endometrium	ODZ1	UBR4	comutational	281	36	34	18	4.13235	6.2183e-10
endometrium	ODZ1	GPR112	comutational	281	36	34	18	4.13235	6.2183e-10
endometrium	ODZ1	MKI67	comutational	281	36	34	18	4.13235	6.2183e-10
endometrium	UBR4	ABCA13	comutational	281	34	36	18	4.13235	6.2183e-10
endometrium	UBR4	LAMA2	comutational	281	34	36	18	4.13235	6.2183e-10
endometrium	ABCA13	GPR112	comutational	281	36	34	18	4.13235	6.2183e-10
endometrium	MKI67	LAMA2	comutational	281	34	36	18	4.13235	6.2183e-10
endometrium	PRKDC	DNAH2	comutational	281	31	35	17	4.40276	6.36436e-10
endometrium	TRRAP	DNAH2	comutational	281	31	35	17	4.40276	6.36436e-10
endometrium	DNAH8	HUWE1	comutational	281	31	35	17	4.40276	6.36436e-10
endometrium	MTOR	HUWE1	comutational	281	35	35	18	4.12898	6.37681e-10
endometrium	PCDH15	XIRP2	comutational	281	34	32	17	4.39062	6.90399e-10
endometrium	PCDH15	CACNA1E	comutational	281	34	32	17	4.39062	6.90399e-10
endometrium	ATM	CSMD2	comutational	281	34	32	17	4.39062	6.90399e-10
endometrium	BIRC6	SI	comutational	281	34	32	17	4.39062	6.90399e-10
endometrium	BIRC6	HERC2	comutational	281	34	32	17	4.39062	6.90399e-10
endometrium	SPTA1	HERC2	comutational	281	34	32	17	4.39062	6.90399e-10
endometrium	UTRN	HERC2	comutational	281	34	32	17	4.39062	6.90399e-10
endometrium	XIRP2	GPR112	comutational	281	32	34	17	4.39062	6.90399e-10
endometrium	CACNA1E	APOB	comutational	281	32	34	17	4.39062	6.90399e-10
endometrium	OBSCN	TRRAP	comutational	281	45	31	19	3.82724	6.92406e-10
endometrium	NBEA	SPTBN5	comutational	281	33	33	17	4.38659	7.09292e-10
endometrium	NBEA	HMCN1	comutational	281	33	42	19	3.85209	7.09951e-10
endometrium	SPTBN5	HMCN1	comutational	281	33	42	19	3.85209	7.09951e-10
endometrium	CSMD1	HMCN1	comutational	281	33	42	19	3.85209	7.09951e-10
endometrium	ZFHX4	HUWE1	comutational	281	44	35	20	3.64935	7.20398e-10
endometrium	PRKDC	FAT3	comutational	281	31	40	18	4.07903	7.30996e-10
endometrium	MYCBP2	CSMD1	comutational	281	29	33	16	4.69801	7.41119e-10
endometrium	NBEA	TG	comutational	281	33	29	16	4.69801	7.41119e-10
endometrium	NBEA	DMXL1	comutational	281	33	29	16	4.69801	7.41119e-10
endometrium	SPTBN5	DNAH7	comutational	281	33	29	16	4.69801	7.41119e-10
endometrium	CSMD1	DMXL1	comutational	281	33	29	16	4.69801	7.41119e-10
endometrium	DMXL1	DNAH9	comutational	281	29	33	16	4.69801	7.41119e-10
endometrium	DNAH7	DNAH9	comutational	281	29	33	16	4.69801	7.41119e-10
endometrium	RYR2	AHNAK	comutational	281	47	30	19	3.78652	7.7657e-10
endometrium	CNTNAP5	DNAH10	comutational	281	29	38	17	4.33485	7.88515e-10
endometrium	DMXL1	DNAH10	comutational	281	29	38	17	4.33485	7.88515e-10
endometrium	DNAH10	DNAH3	comutational	281	38	29	17	4.33485	7.88515e-10
endometrium	EP400	LRP1B	comutational	281	29	38	17	4.33485	7.88515e-10
endometrium	MUC5AC	DNAH3	comutational	281	49	29	19	3.75721	7.92164e-10
endometrium	MUC5B	DNAH3	comutational	281	49	29	19	3.75721	7.92164e-10
endometrium	NFATC4	DMXL1	comutational	281	49	29	19	3.75721	7.92164e-10
endometrium	DNAH11	GPR98	comutational	281	49	29	19	3.75721	7.92164e-10
endometrium	LYST	HERC2	comutational	281	30	32	16	4.68333	8.0901e-10
endometrium	SI	DSCAM	comutational	281	32	30	16	4.68333	8.0901e-10
endometrium	CACNA1E	DYNC1H1	comutational	281	32	30	16	4.68333	8.0901e-10
endometrium	CACNA1E	LCTL	comutational	281	32	30	16	4.68333	8.0901e-10
endometrium	CSMD2	AHNAK	comutational	281	32	30	16	4.68333	8.0901e-10
endometrium	FAT2	HERC2	comutational	281	30	32	16	4.68333	8.0901e-10
endometrium	PRKDC	LOC51059	comutational	281	31	31	16	4.67846	8.32863e-10
endometrium	TRRAP	KALRN	comutational	281	31	31	16	4.67846	8.32863e-10
endometrium	ZAN	KALRN	comutational	281	31	31	16	4.67846	8.32863e-10
endometrium	CEP290	KIAA1109	comutational	281	31	31	16	4.67846	8.32863e-10
endometrium	MUC5AC	CSMD2	comutational	281	49	32	20	3.58418	8.38012e-10
endometrium	MUC5B	CSMD2	comutational	281	49	32	20	3.58418	8.38012e-10
endometrium	NFATC4	HERC2	comutational	281	49	32	20	3.58418	8.38012e-10
endometrium	LRRK2	CSMD3	comutational	281	30	53	20	3.53459	8.51724e-10
endometrium	MUC17	SPTA1	comutational	281	41	34	19	3.82999	8.54414e-10
endometrium	MUC17	GPR112	comutational	281	41	34	19	3.82999	8.54414e-10
endometrium	MUC17	APOB	comutational	281	41	34	19	3.82999	8.54414e-10
endometrium	ATM	DNAH5	comutational	281	34	41	19	3.82999	8.54414e-10
endometrium	SACS	DNAH5	comutational	281	34	41	19	3.82999	8.54414e-10
endometrium	BIRC6	TAF1	comutational	281	34	41	19	3.82999	8.54414e-10
endometrium	BIRC6	DNAH5	comutational	281	34	41	19	3.82999	8.54414e-10
endometrium	SPTA1	DNAH5	comutational	281	34	41	19	3.82999	8.54414e-10
endometrium	DST	UTRN	comutational	281	41	34	19	3.82999	8.54414e-10
endometrium	DST	MKI67	comutational	281	41	34	19	3.82999	8.54414e-10
endometrium	TAF1	GPR112	comutational	281	41	34	19	3.82999	8.54414e-10
endometrium	LRP2	HERC2	comutational	281	39	32	18	4.05288	8.91285e-10
endometrium	CACNA1E	FLG	comutational	281	32	44	19	3.7919	9.36404e-10
endometrium	FLG	HERC2	comutational	281	44	32	19	3.7919	9.36404e-10
endometrium	LYST	HMCN1	comutational	281	30	42	18	4.01429	9.46905e-10
endometrium	ATM	ZFHX3	comutational	281	34	46	20	3.59335	9.6514e-10
endometrium	SACS	ZFHX3	comutational	281	34	46	20	3.59335	9.6514e-10
endometrium	SYNE1	BRCA2	comutational	281	46	34	20	3.59335	9.6514e-10
endometrium	SYNE1	UTRN	comutational	281	46	34	20	3.59335	9.6514e-10
endometrium	SYNE1	GPR112	comutational	281	46	34	20	3.59335	9.6514e-10
endometrium	UTRN	ZFHX3	comutational	281	34	46	20	3.59335	9.6514e-10
endometrium	UTRN	FAT4	comutational	281	34	46	20	3.59335	9.6514e-10
endometrium	FAT4	GPR112	comutational	281	46	34	20	3.59335	9.6514e-10
endometrium	HERC1	HMCN1	comutational	281	37	42	20	3.61647	9.74502e-10
endometrium	DSCAM	AKAP9	comutational	281	30	37	17	4.3036	9.7563e-10
endometrium	DYNC1H1	HERC1	comutational	281	30	37	17	4.3036	9.7563e-10
endometrium	AKAP9	LCTL	comutational	281	37	30	17	4.3036	9.7563e-10
endometrium	MGAM	ZFHX4	comutational	281	39	44	21	3.43881	1.01197e-09
endometrium	MACF1	RYR1	comutational	281	38	33	18	4.03349	1.03189e-09
endometrium	MLL3	SPTBN5	comutational	281	38	33	18	4.03349	1.03189e-09
endometrium	MLL3	DNAH9	comutational	281	38	33	18	4.03349	1.03189e-09
endometrium	NBEA	RYR3	comutational	281	33	38	18	4.03349	1.03189e-09
endometrium	NBEA	LRP1B	comutational	281	33	38	18	4.03349	1.03189e-09
endometrium	RYR1	RYR3	comutational	281	33	38	18	4.03349	1.03189e-09
endometrium	RYR3	SPTBN5	comutational	281	38	33	18	4.03349	1.03189e-09
endometrium	CSMD1	ANK3	comutational	281	33	38	18	4.03349	1.03189e-09
endometrium	Q9Y6V0-3	NEB	comutational	281	36	48	21	3.41493	1.03453e-09
endometrium	MYCBP2	DNAH7	comutational	281	29	29	15	5.01189	1.03667e-09
endometrium	TG	DMXL1	comutational	281	29	29	15	5.01189	1.03667e-09
endometrium	CNTNAP5	DNAH3	comutational	281	29	29	15	5.01189	1.03667e-09
endometrium	CNTNAP5	GPR98	comutational	281	29	29	15	5.01189	1.03667e-09
endometrium	DNAH3	DNAH7	comutational	281	29	29	15	5.01189	1.03667e-09
endometrium	DNAH7	FCGBP	comutational	281	29	29	15	5.01189	1.03667e-09
endometrium	MACF1	TAF1	comutational	281	38	41	20	3.60719	1.06093e-09
endometrium	MLL3	DNAH5	comutational	281	38	41	20	3.60719	1.06093e-09
endometrium	MUC17	DNAH10	comutational	281	41	38	20	3.60719	1.06093e-09
endometrium	MUC17	AHNAK2	comutational	281	41	38	20	3.60719	1.06093e-09
endometrium	DST	DNAH10	comutational	281	41	38	20	3.60719	1.06093e-09
endometrium	DST	ANK3	comutational	281	41	38	20	3.60719	1.06093e-09
endometrium	DNAH5	ANK3	comutational	281	41	38	20	3.60719	1.06093e-09
endometrium	MDN1	MLL2	comutational	281	39	36	19	3.80271	1.07272e-09
endometrium	MDN1	Q9Y6V0-3	comutational	281	39	36	19	3.80271	1.07272e-09
endometrium	MDN1	LAMA2	comutational	281	39	36	19	3.80271	1.07272e-09
endometrium	MGAM	BCOR	comutational	281	39	36	19	3.80271	1.07272e-09
endometrium	MGAM	ODZ1	comutational	281	39	36	19	3.80271	1.07272e-09
endometrium	LRP2	FAT3	comutational	281	39	40	20	3.60256	1.10673e-09
endometrium	RGPD3	DMXL1	comutational	281	44	29	18	3.96395	1.10851e-09
endometrium	RGPD3	DNAH7	comutational	281	44	29	18	3.96395	1.10851e-09
endometrium	MACF1	AKAP9	comutational	281	38	37	19	3.7973	1.12209e-09
endometrium	DNAH10	AKAP9	comutational	281	38	37	19	3.7973	1.12209e-09
endometrium	ANK3	HERC1	comutational	281	38	37	19	3.7973	1.12209e-09
endometrium	SYNE1	TRRAP	comutational	281	46	31	19	3.74404	1.12319e-09
endometrium	SYNE1	APC	comutational	281	46	31	19	3.74404	1.12319e-09
endometrium	ZAN	FAT4	comutational	281	31	46	19	3.74404	1.12319e-09
endometrium	LOC51059	FAT4	comutational	281	31	46	19	3.74404	1.12319e-09
endometrium	PCDH15	HERC1	comutational	281	34	37	18	4.02067	1.13657e-09
endometrium	BRCA2	HERC1	comutational	281	34	37	18	4.02067	1.13657e-09
endometrium	AKAP9	MKI67	comutational	281	37	34	18	4.02067	1.13657e-09
endometrium	AKAP9	APOB	comutational	281	37	34	18	4.02067	1.13657e-09
endometrium	DNAH5	HMCN1	comutational	281	41	42	21	3.42683	1.14071e-09
endometrium	PRKDC	ODZ1	comutational	281	31	36	17	4.28047	1.14155e-09
endometrium	ODZ1	DNAH8	comutational	281	36	31	17	4.28047	1.14155e-09
endometrium	ODZ1	APC	comutational	281	36	31	17	4.28047	1.14155e-09
endometrium	ABCA13	DNAH8	comutational	281	36	31	17	4.28047	1.14155e-09
endometrium	NBEA	NEB	comutational	281	33	48	20	3.54798	1.18242e-09
endometrium	NEB	CSMD1	comutational	281	48	33	20	3.54798	1.18242e-09
endometrium	MLL2	DNAH2	comutational	281	36	35	18	4.01429	1.19247e-09
endometrium	ABCA13	DNAH2	comutational	281	36	35	18	4.01429	1.19247e-09
endometrium	ABCA13	HUWE1	comutational	281	36	35	18	4.01429	1.19247e-09
endometrium	ASPM	FAT1	comutational	281	30	48	19	3.70764	1.22851e-09
endometrium	DSCAM	FAT1	comutational	281	30	48	19	3.70764	1.22851e-09
endometrium	FAT1	LCTL	comutational	281	48	30	19	3.70764	1.22851e-09
endometrium	MUC17	TRRAP	comutational	281	41	31	18	3.97954	1.23705e-09
endometrium	PRKDC	DNAH5	comutational	281	31	41	18	3.97954	1.23705e-09
endometrium	SVEP1	DNAH5	comutational	281	31	41	18	3.97954	1.23705e-09
endometrium	CEP290	DNAH5	comutational	281	31	41	18	3.97954	1.23705e-09
endometrium	DNAH5	DNAH8	comutational	281	41	31	18	3.97954	1.23705e-09
endometrium	DNAH5	KALRN	comutational	281	41	31	18	3.97954	1.23705e-09
endometrium	XIRP2	DNAH2	comutational	281	32	35	17	4.26518	1.26601e-09
endometrium	XIRP2	MTOR	comutational	281	32	35	17	4.26518	1.26601e-09
endometrium	CACNA1E	HUWE1	comutational	281	32	35	17	4.26518	1.26601e-09
endometrium	MYCBP2	SACS	comutational	281	29	34	16	4.55984	1.33133e-09
endometrium	MYCBP2	SPTA1	comutational	281	29	34	16	4.55984	1.33133e-09
endometrium	MYCBP2	GPR112	comutational	281	29	34	16	4.55984	1.33133e-09
endometrium	MYCBP2	MKI67	comutational	281	29	34	16	4.55984	1.33133e-09
endometrium	SACS	DNAH7	comutational	281	34	29	16	4.55984	1.33133e-09
endometrium	BIRC6	TG	comutational	281	34	29	16	4.55984	1.33133e-09
endometrium	BIRC6	PIKFYVE	comutational	281	34	29	16	4.55984	1.33133e-09
endometrium	DNAH3	MKI67	comutational	281	29	34	16	4.55984	1.33133e-09
endometrium	DNAH3	APOB	comutational	281	29	34	16	4.55984	1.33133e-09
endometrium	DNAH7	MKI67	comutational	281	29	34	16	4.55984	1.33133e-09
endometrium	FCGBP	MKI67	comutational	281	29	34	16	4.55984	1.33133e-09
endometrium	PIKFYVE	MKI67	comutational	281	29	34	16	4.55984	1.33133e-09
endometrium	NBEA	SACS	comutational	281	33	34	17	4.25758	1.33276e-09
endometrium	NBEA	UTRN	comutational	281	33	34	17	4.25758	1.33276e-09
endometrium	RYR1	UTRN	comutational	281	33	34	17	4.25758	1.33276e-09
endometrium	RYR1	MKI67	comutational	281	33	34	17	4.25758	1.33276e-09
endometrium	SACS	SPTBN5	comutational	281	34	33	17	4.25758	1.33276e-09
endometrium	BIRC6	DNAH9	comutational	281	34	33	17	4.25758	1.33276e-09
endometrium	SPTA1	CSMD1	comutational	281	34	33	17	4.25758	1.33276e-09
endometrium	SPTBN5	UTRN	comutational	281	33	34	17	4.25758	1.33276e-09
endometrium	BRCA2	DNAH9	comutational	281	34	33	17	4.25758	1.33276e-09
endometrium	LRP2	DNAH7	comutational	281	39	29	17	4.2237	1.33316e-09
endometrium	MGAM	TG	comutational	281	39	29	17	4.2237	1.33316e-09
endometrium	MGAM	DNAH3	comutational	281	39	29	17	4.2237	1.33316e-09
endometrium	EP400	GRLF1	comutational	281	29	39	17	4.2237	1.33316e-09
endometrium	TRRAP	DMD	comutational	281	31	52	20	3.48635	1.37047e-09
endometrium	DMD	KIAA1109	comutational	281	52	31	20	3.48635	1.37047e-09
endometrium	SACS	USH2A	comutational	281	34	42	19	3.7388	1.46838e-09
endometrium	SACS	HMCN1	comutational	281	34	42	19	3.7388	1.46838e-09
endometrium	BIRC6	USH2A	comutational	281	34	42	19	3.7388	1.46838e-09
endometrium	BIRC6	HMCN1	comutational	281	34	42	19	3.7388	1.46838e-09
endometrium	UTRN	HMCN1	comutational	281	34	42	19	3.7388	1.46838e-09
endometrium	MLL2	FLG	comutational	281	36	44	20	3.54798	1.47133e-09
endometrium	Q9Y6V0-3	RGPD3	comutational	281	36	44	20	3.54798	1.47133e-09
endometrium	ZFHX4	ABCA13	comutational	281	44	36	20	3.54798	1.47133e-09
endometrium	LYST	SPTBN5	comutational	281	30	33	16	4.54141	1.48792e-09
endometrium	ASPM	RYR1	comutational	281	30	33	16	4.54141	1.48792e-09
endometrium	CSMD1	DSCAM	comutational	281	33	30	16	4.54141	1.48792e-09
endometrium	XIRP2	FAT3	comutational	281	32	40	18	3.95156	1.53244e-09
endometrium	ZFHX3	AHNAK2	comutational	281	46	38	21	3.37586	1.53752e-09
endometrium	ZFHX3	ANK3	comutational	281	46	38	21	3.37586	1.53752e-09
endometrium	PRKDC	SI	comutational	281	31	32	16	4.53226	1.57231e-09
endometrium	PRKDC	HERC2	comutational	281	31	32	16	4.53226	1.57231e-09
endometrium	SI	DNAH8	comutational	281	32	31	16	4.53226	1.57231e-09
endometrium	SI	KIAA1109	comutational	281	32	31	16	4.53226	1.57231e-09
endometrium	CACNA1E	KALRN	comutational	281	32	31	16	4.53226	1.57231e-09
endometrium	CACNA1E	APC	comutational	281	32	31	16	4.53226	1.57231e-09
endometrium	ZAN	CSMD2	comutational	281	31	32	16	4.53226	1.57231e-09
endometrium	CSMD2	DNAH8	comutational	281	32	31	16	4.53226	1.57231e-09
endometrium	CSMD2	LOC51059	comutational	281	32	31	16	4.53226	1.57231e-09
endometrium	CSMD2	KALRN	comutational	281	32	31	16	4.53226	1.57231e-09
endometrium	CSMD2	APC	comutational	281	32	31	16	4.53226	1.57231e-09
endometrium	HERC2	APC	comutational	281	32	31	16	4.53226	1.57231e-09
endometrium	ATM	RYR2	comutational	281	34	47	20	3.5169	1.58562e-09
endometrium	RYR2	MKI67	comutational	281	47	34	20	3.5169	1.58562e-09
endometrium	LRRK2	MACF1	comutational	281	30	38	17	4.19035	1.67731e-09
endometrium	LRRK2	LRP1B	comutational	281	30	38	17	4.19035	1.67731e-09
endometrium	LYST	ANK3	comutational	281	30	38	17	4.19035	1.67731e-09
endometrium	MACF1	DSCAM	comutational	281	38	30	17	4.19035	1.67731e-09
endometrium	MLL3	ASPM	comutational	281	38	30	17	4.19035	1.67731e-09
endometrium	RBP2	DNAH10	comutational	281	30	38	17	4.19035	1.67731e-09
endometrium	DNAH10	DYNC1H1	comutational	281	38	30	17	4.19035	1.67731e-09
endometrium	AHNAK	LRP1B	comutational	281	30	38	17	4.19035	1.67731e-09
endometrium	LCTL	LRP1B	comutational	281	30	38	17	4.19035	1.67731e-09
endometrium	MLL2	MUC5AC	comutational	281	36	49	21	3.34524	1.70023e-09
endometrium	MLL2	MUC5B	comutational	281	36	49	21	3.34524	1.70023e-09
endometrium	MLL2	DNAH11	comutational	281	36	49	21	3.34524	1.70023e-09
endometrium	MUC5AC	ODZ1	comutational	281	49	36	21	3.34524	1.70023e-09
endometrium	MUC5AC	ABCA13	comutational	281	49	36	21	3.34524	1.70023e-09
endometrium	MUC5B	ODZ1	comutational	281	49	36	21	3.34524	1.70023e-09
endometrium	MUC5B	ABCA13	comutational	281	49	36	21	3.34524	1.70023e-09
endometrium	ODZ1	DNAH11	comutational	281	36	49	21	3.34524	1.70023e-09
endometrium	MUC17	DNAH2	comutational	281	41	35	19	3.72056	1.71198e-09
endometrium	MUC17	HUWE1	comutational	281	41	35	19	3.72056	1.71198e-09
endometrium	DST	MTOR	comutational	281	41	35	19	3.72056	1.71198e-09
endometrium	MGAM	DNAH9	comutational	281	39	33	18	3.93007	1.80521e-09
endometrium	USH2A	DNAH10	comutational	281	42	38	20	3.5213	1.88194e-09
endometrium	MLL2	FAT3	comutational	281	36	40	19	3.70764	1.90804e-09
endometrium	LYST	MUC5AC	comutational	281	30	49	19	3.63197	1.91747e-09
endometrium	LYST	MUC5B	comutational	281	30	49	19	3.63197	1.91747e-09
endometrium	MUC5AC	ASPM	comutational	281	49	30	19	3.63197	1.91747e-09
endometrium	MUC5AC	RBP2	comutational	281	49	30	19	3.63197	1.91747e-09
endometrium	MUC5AC	AHNAK	comutational	281	49	30	19	3.63197	1.91747e-09
endometrium	MUC5B	ASPM	comutational	281	49	30	19	3.63197	1.91747e-09
endometrium	MUC5B	RBP2	comutational	281	49	30	19	3.63197	1.91747e-09
endometrium	MUC5B	AHNAK	comutational	281	49	30	19	3.63197	1.91747e-09
endometrium	NFATC4	ASPM	comutational	281	49	30	19	3.63197	1.91747e-09
endometrium	NFATC4	DSCAM	comutational	281	49	30	19	3.63197	1.91747e-09
endometrium	NFATC4	LCTL	comutational	281	49	30	19	3.63197	1.91747e-09
endometrium	DNAH11	FAT2	comutational	281	49	30	19	3.63197	1.91747e-09
endometrium	LRRK2	DNAH3	comutational	281	30	29	15	4.84483	1.96606e-09
endometrium	LRRK2	GPR98	comutational	281	30	29	15	4.84483	1.96606e-09
endometrium	LYST	MYCBP2	comutational	281	30	29	15	4.84483	1.96606e-09
endometrium	LYST	DNAH3	comutational	281	30	29	15	4.84483	1.96606e-09
endometrium	MYCBP2	DYNC1H1	comutational	281	29	30	15	4.84483	1.96606e-09
endometrium	MYCBP2	LCTL	comutational	281	29	30	15	4.84483	1.96606e-09
endometrium	ASPM	DNAH7	comutational	281	30	29	15	4.84483	1.96606e-09
endometrium	ASPM	EP400	comutational	281	30	29	15	4.84483	1.96606e-09
endometrium	RBP2	GPR98	comutational	281	30	29	15	4.84483	1.96606e-09
endometrium	TG	DYNC1H1	comutational	281	29	30	15	4.84483	1.96606e-09
endometrium	TG	FAT2	comutational	281	29	30	15	4.84483	1.96606e-09
endometrium	DMXL1	DYNC1H1	comutational	281	29	30	15	4.84483	1.96606e-09
endometrium	DSCAM	GPR98	comutational	281	30	29	15	4.84483	1.96606e-09
endometrium	DNAH3	FAT2	comutational	281	29	30	15	4.84483	1.96606e-09
endometrium	DNAH3	LCTL	comutational	281	29	30	15	4.84483	1.96606e-09
endometrium	DNAH7	DYNC1H1	comutational	281	29	30	15	4.84483	1.96606e-09
endometrium	DNAH7	LCTL	comutational	281	29	30	15	4.84483	1.96606e-09
endometrium	EP400	FAT2	comutational	281	29	30	15	4.84483	1.96606e-09
endometrium	EP400	LCTL	comutational	281	29	30	15	4.84483	1.96606e-09
endometrium	C12orf51	LCTL	comutational	281	29	30	15	4.84483	1.96606e-09
endometrium	RYR1	FLG	comutational	281	33	44	19	3.677	1.99807e-09
endometrium	ZFHX4	CSMD1	comutational	281	44	33	19	3.677	1.99807e-09
endometrium	PRKDC	AKAP9	comutational	281	31	37	17	4.16478	1.9988e-09
endometrium	SVEP1	AKAP9	comutational	281	31	37	17	4.16478	1.9988e-09
endometrium	TRRAP	AKAP9	comutational	281	31	37	17	4.16478	1.9988e-09
endometrium	ZAN	AKAP9	comutational	281	31	37	17	4.16478	1.9988e-09
endometrium	CEP290	AKAP9	comutational	281	31	37	17	4.16478	1.9988e-09
endometrium	LRP2	MUC17	comutational	281	39	41	20	3.5147	1.99984e-09
endometrium	LRP2	DNAH5	comutational	281	39	41	20	3.5147	1.99984e-09
endometrium	MDN1	DNAH5	comutational	281	39	41	20	3.5147	1.99984e-09
endometrium	MACF1	SACS	comutational	281	38	34	18	3.91486	2.02641e-09
endometrium	MACF1	BIRC6	comutational	281	38	34	18	3.91486	2.02641e-09
endometrium	MACF1	UTRN	comutational	281	38	34	18	3.91486	2.02641e-09
endometrium	MLL3	BIRC6	comutational	281	38	34	18	3.91486	2.02641e-09
endometrium	RYR3	UTRN	comutational	281	38	34	18	3.91486	2.02641e-09
endometrium	RYR3	GPR112	comutational	281	38	34	18	3.91486	2.02641e-09
endometrium	RYR3	MKI67	comutational	281	38	34	18	3.91486	2.02641e-09
endometrium	BIRC6	LRP1B	comutational	281	34	38	18	3.91486	2.02641e-09
endometrium	UTRN	ANK3	comutational	281	34	38	18	3.91486	2.02641e-09
endometrium	DNAH10	GPR112	comutational	281	38	34	18	3.91486	2.02641e-09
endometrium	ANK3	MKI67	comutational	281	38	34	18	3.91486	2.02641e-09
endometrium	ANK3	APOB	comutational	281	38	34	18	3.91486	2.02641e-09
endometrium	MKI67	LRP1B	comutational	281	34	38	18	3.91486	2.02641e-09
endometrium	TRRAP	USH2A	comutational	281	31	42	18	3.88479	2.05473e-09
endometrium	TRRAP	HMCN1	comutational	281	31	42	18	3.88479	2.05473e-09
endometrium	USH2A	KALRN	comutational	281	42	31	18	3.88479	2.05473e-09
endometrium	HMCN1	KALRN	comutational	281	42	31	18	3.88479	2.05473e-09
endometrium	HMCN1	APC	comutational	281	42	31	18	3.88479	2.05473e-09
endometrium	DNAH10	LRP1B	comutational	281	38	38	19	3.69737	2.07945e-09
endometrium	AHNAK2	LRP1B	comutational	281	38	38	19	3.69737	2.07945e-09
endometrium	CSMD3	DNAH8	comutational	281	53	31	20	3.42057	2.10143e-09
endometrium	MLL2	Q9Y6V0-3	comutational	281	36	36	18	3.90278	2.22087e-09
endometrium	MLL2	ABCA13	comutational	281	36	36	18	3.90278	2.22087e-09
endometrium	MLL2	LAMA2	comutational	281	36	36	18	3.90278	2.22087e-09
endometrium	MLL2	XIRP2	comutational	281	36	32	17	4.1467	2.26169e-09
endometrium	Q9Y6V0-3	CSMD2	comutational	281	36	32	17	4.1467	2.26169e-09
endometrium	SI	ABCA13	comutational	281	32	36	17	4.1467	2.26169e-09
endometrium	ODZ1	CSMD2	comutational	281	36	32	17	4.1467	2.26169e-09
endometrium	CACNA1E	LAMA2	comutational	281	32	36	17	4.1467	2.26169e-09
endometrium	MYCBP2	MTOR	comutational	281	29	35	16	4.42956	2.33191e-09
endometrium	TG	DNAH2	comutational	281	29	35	16	4.42956	2.33191e-09
endometrium	DNAH2	DNAH7	comutational	281	35	29	16	4.42956	2.33191e-09
endometrium	DNAH2	EP400	comutational	281	35	29	16	4.42956	2.33191e-09
endometrium	DNAH2	C12orf51	comutational	281	35	29	16	4.42956	2.33191e-09
endometrium	DNAH7	HUWE1	comutational	281	29	35	16	4.42956	2.33191e-09
endometrium	SPTBN5	DNAH2	comutational	281	33	35	17	4.13593	2.43413e-09
endometrium	CSMD1	HUWE1	comutational	281	33	35	17	4.13593	2.43413e-09
endometrium	SI	SYNE1	comutational	281	32	46	19	3.62704	2.48289e-09
endometrium	SI	FAT4	comutational	281	32	46	19	3.62704	2.48289e-09
endometrium	XIRP2	ZFHX3	comutational	281	32	46	19	3.62704	2.48289e-09
endometrium	PCDH15	UTRN	comutational	281	34	34	17	4.13235	2.49422e-09
endometrium	PCDH15	APOB	comutational	281	34	34	17	4.13235	2.49422e-09
endometrium	ATM	UTRN	comutational	281	34	34	17	4.13235	2.49422e-09
endometrium	ATM	MKI67	comutational	281	34	34	17	4.13235	2.49422e-09
endometrium	SACS	BIRC6	comutational	281	34	34	17	4.13235	2.49422e-09
endometrium	SACS	UBR4	comutational	281	34	34	17	4.13235	2.49422e-09
endometrium	BIRC6	BRCA2	comutational	281	34	34	17	4.13235	2.49422e-09
endometrium	SPTA1	MKI67	comutational	281	34	34	17	4.13235	2.49422e-09
endometrium	SPTA1	APOB	comutational	281	34	34	17	4.13235	2.49422e-09
endometrium	UBR4	MKI67	comutational	281	34	34	17	4.13235	2.49422e-09
endometrium	UTRN	APOB	comutational	281	34	34	17	4.13235	2.49422e-09
endometrium	MKI67	APOB	comutational	281	34	34	17	4.13235	2.49422e-09
endometrium	LRRK2	ZFHX4	comutational	281	30	44	18	3.83182	2.50201e-09
endometrium	LYST	RGPD3	comutational	281	30	44	18	3.83182	2.50201e-09
endometrium	LYST	FLG	comutational	281	30	44	18	3.83182	2.50201e-09
endometrium	ASPM	RGPD3	comutational	281	30	44	18	3.83182	2.50201e-09
endometrium	ZFHX4	DSCAM	comutational	281	44	30	18	3.83182	2.50201e-09
endometrium	FLG	LCTL	comutational	281	44	30	18	3.83182	2.50201e-09
endometrium	PCDH15	NEB	comutational	281	34	48	20	3.44363	2.56484e-09
endometrium	SPTA1	FAT1	comutational	281	34	48	20	3.44363	2.56484e-09
endometrium	BRCA2	NEB	comutational	281	34	48	20	3.44363	2.56484e-09
endometrium	MUC17	HERC2	comutational	281	41	32	18	3.85518	2.58272e-09
endometrium	DST	XIRP2	comutational	281	41	32	18	3.85518	2.58272e-09
endometrium	XIRP2	DNAH5	comutational	281	32	41	18	3.85518	2.58272e-09
endometrium	CACNA1E	DNAH5	comutational	281	32	41	18	3.85518	2.58272e-09
endometrium	CSMD2	DNAH5	comutational	281	32	41	18	3.85518	2.58272e-09
endometrium	LRRK2	ATM	comutational	281	30	34	16	4.40784	2.66231e-09
endometrium	LRRK2	SPTA1	comutational	281	30	34	16	4.40784	2.66231e-09
endometrium	LRRK2	APOB	comutational	281	30	34	16	4.40784	2.66231e-09
endometrium	LYST	PCDH15	comutational	281	30	34	16	4.40784	2.66231e-09
endometrium	LYST	MKI67	comutational	281	30	34	16	4.40784	2.66231e-09
endometrium	LYST	APOB	comutational	281	30	34	16	4.40784	2.66231e-09
endometrium	ASPM	UBR4	comutational	281	30	34	16	4.40784	2.66231e-09
endometrium	ATM	DYNC1H1	comutational	281	34	30	16	4.40784	2.66231e-09
endometrium	ATM	FAT2	comutational	281	34	30	16	4.40784	2.66231e-09
endometrium	RBP2	SACS	comutational	281	30	34	16	4.40784	2.66231e-09
endometrium	BIRC6	DYNC1H1	comutational	281	34	30	16	4.40784	2.66231e-09
endometrium	BIRC6	AHNAK	comutational	281	34	30	16	4.40784	2.66231e-09
endometrium	BIRC6	FAT2	comutational	281	34	30	16	4.40784	2.66231e-09
endometrium	SPTA1	AHNAK	comutational	281	34	30	16	4.40784	2.66231e-09
endometrium	SPTA1	LCTL	comutational	281	34	30	16	4.40784	2.66231e-09
endometrium	BRCA2	DYNC1H1	comutational	281	34	30	16	4.40784	2.66231e-09
endometrium	BRCA2	LCTL	comutational	281	34	30	16	4.40784	2.66231e-09
endometrium	DYNC1H1	APOB	comutational	281	30	34	16	4.40784	2.66231e-09
endometrium	GPR112	LCTL	comutational	281	34	30	16	4.40784	2.66231e-09
endometrium	APOB	LCTL	comutational	281	34	30	16	4.40784	2.66231e-09
endometrium	MYCBP2	SYNE1	comutational	281	29	46	18	3.7916	2.77607e-09
endometrium	MYCBP2	ZFHX3	comutational	281	29	46	18	3.7916	2.77607e-09
endometrium	SYNE1	TG	comutational	281	46	29	18	3.7916	2.77607e-09
endometrium	ZFHX3	GPR98	comutational	281	46	29	18	3.7916	2.77607e-09
endometrium	FAT4	PIKFYVE	comutational	281	46	29	18	3.7916	2.77607e-09
endometrium	LRP2	DYNC1H1	comutational	281	39	30	17	4.08291	2.82447e-09
endometrium	LRRK2	MDN1	comutational	281	30	39	17	4.08291	2.82447e-09
endometrium	LYST	MDN1	comutational	281	30	39	17	4.08291	2.82447e-09
endometrium	MGAM	RBP2	comutational	281	39	30	17	4.08291	2.82447e-09
endometrium	MGAM	LCTL	comutational	281	39	30	17	4.08291	2.82447e-09
endometrium	SVEP1	FAT1	comutational	281	31	48	19	3.58804	2.82739e-09
endometrium	TRRAP	FAT1	comutational	281	31	48	19	3.58804	2.82739e-09
endometrium	CEP290	FAT1	comutational	281	31	48	19	3.58804	2.82739e-09
endometrium	NEB	DNAH8	comutational	281	48	31	19	3.58804	2.82739e-09
endometrium	NEB	KALRN	comutational	281	48	31	19	3.58804	2.82739e-09
endometrium	NEB	APC	comutational	281	48	31	19	3.58804	2.82739e-09
endometrium	FAT1	KALRN	comutational	281	48	31	19	3.58804	2.82739e-09
endometrium	FAT1	APC	comutational	281	48	31	19	3.58804	2.82739e-09
endometrium	MYCBP2	DMD	comutational	281	29	52	19	3.54045	2.83268e-09
endometrium	DMD	DNAH3	comutational	281	52	29	19	3.54045	2.83268e-09
endometrium	DMD	DNAH7	comutational	281	52	29	19	3.54045	2.83268e-09
endometrium	DMD	GPR98	comutational	281	52	29	19	3.54045	2.83268e-09
endometrium	NBEA	SVEP1	comutational	281	33	31	16	4.39492	2.88035e-09
endometrium	NBEA	KIAA1109	comutational	281	33	31	16	4.39492	2.88035e-09
endometrium	PRKDC	DNAH9	comutational	281	31	33	16	4.39492	2.88035e-09
endometrium	RYR1	DNAH8	comutational	281	33	31	16	4.39492	2.88035e-09
endometrium	SPTBN5	SVEP1	comutational	281	33	31	16	4.39492	2.88035e-09
endometrium	CEP290	DNAH9	comutational	281	31	33	16	4.39492	2.88035e-09
endometrium	CSMD1	KIAA1109	comutational	281	33	31	16	4.39492	2.88035e-09
endometrium	DNAH9	KALRN	comutational	281	33	31	16	4.39492	2.88035e-09
endometrium	USH2A	DNAH2	comutational	281	42	35	19	3.63197	2.92997e-09
endometrium	SI	CACNA1E	comutational	281	32	32	16	4.39062	2.95654e-09
endometrium	SI	HERC2	comutational	281	32	32	16	4.39062	2.95654e-09
endometrium	XIRP2	HERC2	comutational	281	32	32	16	4.39062	2.95654e-09
endometrium	NBEA	FAT3	comutational	281	33	40	18	3.83182	3.09112e-09
endometrium	RYR1	FAT3	comutational	281	33	40	18	3.83182	3.09112e-09
endometrium	SI	DMD	comutational	281	32	52	20	3.3774	3.21177e-09
endometrium	XIRP2	DMD	comutational	281	32	52	20	3.3774	3.21177e-09
endometrium	RYR2	DNAH2	comutational	281	47	35	20	3.41641	3.31728e-09
endometrium	MLL2	DST	comutational	281	36	41	19	3.61721	3.31966e-09
endometrium	MUC17	LAMA2	comutational	281	41	36	19	3.61721	3.31966e-09
endometrium	ODZ1	DNAH5	comutational	281	36	41	19	3.61721	3.31966e-09
endometrium	ABCA13	DNAH5	comutational	281	36	41	19	3.61721	3.31966e-09
endometrium	DNAH5	LAMA2	comutational	281	41	36	19	3.61721	3.31966e-09
endometrium	MACF1	CEP290	comutational	281	38	31	17	4.05518	3.42253e-09
endometrium	MACF1	DNAH8	comutational	281	38	31	17	4.05518	3.42253e-09
endometrium	MLL3	SVEP1	comutational	281	38	31	17	4.05518	3.42253e-09
endometrium	PRKDC	RYR3	comutational	281	31	38	17	4.05518	3.42253e-09
endometrium	PRKDC	ANK3	comutational	281	31	38	17	4.05518	3.42253e-09
endometrium	DNAH10	APC	comutational	281	38	31	17	4.05518	3.42253e-09
endometrium	AHNAK2	KIAA1109	comutational	281	38	31	17	4.05518	3.42253e-09
endometrium	ANK3	KALRN	comutational	281	38	31	17	4.05518	3.42253e-09
endometrium	KIAA1109	LRP1B	comutational	281	31	38	17	4.05518	3.42253e-09
endometrium	LRP2	SACS	comutational	281	39	34	18	3.81448	3.53056e-09
endometrium	LRP2	BIRC6	comutational	281	39	34	18	3.81448	3.53056e-09
endometrium	LRP2	SPTA1	comutational	281	39	34	18	3.81448	3.53056e-09
endometrium	LRP2	BRCA2	comutational	281	39	34	18	3.81448	3.53056e-09
endometrium	MDN1	ATM	comutational	281	39	34	18	3.81448	3.53056e-09
endometrium	MDN1	BIRC6	comutational	281	39	34	18	3.81448	3.53056e-09
endometrium	MDN1	GPR112	comutational	281	39	34	18	3.81448	3.53056e-09
endometrium	MGAM	SACS	comutational	281	39	34	18	3.81448	3.53056e-09
endometrium	MGAM	UTRN	comutational	281	39	34	18	3.81448	3.53056e-09
endometrium	MGAM	APOB	comutational	281	39	34	18	3.81448	3.53056e-09
endometrium	MDN1	USH2A	comutational	281	39	42	20	3.43101	3.53251e-09
endometrium	MYCBP2	DST	comutational	281	29	41	17	4.01766	3.60096e-09
endometrium	MYCBP2	DNAH5	comutational	281	29	41	17	4.01766	3.60096e-09
endometrium	DST	DMXL1	comutational	281	41	29	17	4.01766	3.60096e-09
endometrium	DST	DNAH3	comutational	281	41	29	17	4.01766	3.60096e-09
endometrium	DST	DNAH7	comutational	281	41	29	17	4.01766	3.60096e-09
endometrium	TAF1	DNAH3	comutational	281	41	29	17	4.01766	3.60096e-09
endometrium	TG	DNAH5	comutational	281	29	41	17	4.01766	3.60096e-09
endometrium	DMXL1	DNAH5	comutational	281	29	41	17	4.01766	3.60096e-09
endometrium	DNAH3	DNAH5	comutational	281	29	41	17	4.01766	3.60096e-09
endometrium	DNAH5	FLNA	comutational	281	41	29	17	4.01766	3.60096e-09
endometrium	DNAH5	C12orf51	comutational	281	41	29	17	4.01766	3.60096e-09
endometrium	MYCBP2	SVEP1	comutational	281	29	31	15	4.68854	3.61148e-09
endometrium	MYCBP2	CEP290	comutational	281	29	31	15	4.68854	3.61148e-09
endometrium	MYCBP2	APC	comutational	281	29	31	15	4.68854	3.61148e-09
endometrium	PRKDC	DNAH3	comutational	281	31	29	15	4.68854	3.61148e-09
endometrium	SVEP1	CNTNAP5	comutational	281	31	29	15	4.68854	3.61148e-09
endometrium	SVEP1	DNAH3	comutational	281	31	29	15	4.68854	3.61148e-09
endometrium	SVEP1	DNAH7	comutational	281	31	29	15	4.68854	3.61148e-09
endometrium	SVEP1	GPR98	comutational	281	31	29	15	4.68854	3.61148e-09
endometrium	TG	LOC51059	comutational	281	29	31	15	4.68854	3.61148e-09
endometrium	TG	APC	comutational	281	29	31	15	4.68854	3.61148e-09
endometrium	TRRAP	DNAH7	comutational	281	31	29	15	4.68854	3.61148e-09
endometrium	TRRAP	EP400	comutational	281	31	29	15	4.68854	3.61148e-09
endometrium	TRRAP	GPR98	comutational	281	31	29	15	4.68854	3.61148e-09
endometrium	ZAN	DNAH3	comutational	281	31	29	15	4.68854	3.61148e-09
endometrium	ZAN	GPR98	comutational	281	31	29	15	4.68854	3.61148e-09
endometrium	CEP290	DNAH3	comutational	281	31	29	15	4.68854	3.61148e-09
endometrium	CEP290	FCGBP	comutational	281	31	29	15	4.68854	3.61148e-09
endometrium	CNTNAP5	KIAA1109	comutational	281	29	31	15	4.68854	3.61148e-09
endometrium	DMXL1	DNAH8	comutational	281	29	31	15	4.68854	3.61148e-09
endometrium	DNAH3	DNAH8	comutational	281	29	31	15	4.68854	3.61148e-09
endometrium	DNAH3	KIAA1109	comutational	281	29	31	15	4.68854	3.61148e-09
endometrium	DNAH7	KIAA1109	comutational	281	29	31	15	4.68854	3.61148e-09
endometrium	DNAH7	KALRN	comutational	281	29	31	15	4.68854	3.61148e-09
endometrium	DNAH7	APC	comutational	281	29	31	15	4.68854	3.61148e-09
endometrium	DNAH8	EP400	comutational	281	31	29	15	4.68854	3.61148e-09
endometrium	DNAH8	GPR98	comutational	281	31	29	15	4.68854	3.61148e-09
endometrium	LOC51059	PIKFYVE	comutational	281	31	29	15	4.68854	3.61148e-09
endometrium	FCGBP	KALRN	comutational	281	29	31	15	4.68854	3.61148e-09
endometrium	LRRK2	DSCAM	comutational	281	30	30	15	4.68333	3.71421e-09
endometrium	LYST	AHNAK	comutational	281	30	30	15	4.68333	3.71421e-09
endometrium	LYST	LCTL	comutational	281	30	30	15	4.68333	3.71421e-09
endometrium	ASPM	DSCAM	comutational	281	30	30	15	4.68333	3.71421e-09
endometrium	RBP2	DYNC1H1	comutational	281	30	30	15	4.68333	3.71421e-09
endometrium	DSCAM	DYNC1H1	comutational	281	30	30	15	4.68333	3.71421e-09
endometrium	MACF1	MDN1	comutational	281	38	39	19	3.60256	3.75621e-09
endometrium	MACF1	MGAM	comutational	281	38	39	19	3.60256	3.75621e-09
endometrium	MDN1	ANK3	comutational	281	39	38	19	3.60256	3.75621e-09
endometrium	MLL3	GRLF1	comutational	281	38	39	19	3.60256	3.75621e-09
endometrium	AHNAK2	GRLF1	comutational	281	38	39	19	3.60256	3.75621e-09
endometrium	MACF1	DNAH2	comutational	281	38	35	18	3.80301	3.85439e-09
endometrium	RYR3	MTOR	comutational	281	38	35	18	3.80301	3.85439e-09
endometrium	RYR3	HUWE1	comutational	281	38	35	18	3.80301	3.85439e-09
endometrium	AHNAK2	HUWE1	comutational	281	38	35	18	3.80301	3.85439e-09
endometrium	CSMD2	AKAP9	comutational	281	32	37	17	4.03463	3.94418e-09
endometrium	HERC1	HERC2	comutational	281	37	32	17	4.03463	3.94418e-09
endometrium	OBSCN	DYNC1H1	comutational	281	45	30	18	3.74667	3.97195e-09
endometrium	MLL2	CNTNAP5	comutational	281	36	29	16	4.30651	3.99039e-09
endometrium	Q9Y6V0-3	FCGBP	comutational	281	36	29	16	4.30651	3.99039e-09
endometrium	ODZ1	TG	comutational	281	36	29	16	4.30651	3.99039e-09
endometrium	ODZ1	CNTNAP5	comutational	281	36	29	16	4.30651	3.99039e-09
endometrium	ODZ1	DNAH3	comutational	281	36	29	16	4.30651	3.99039e-09
endometrium	ODZ1	FCGBP	comutational	281	36	29	16	4.30651	3.99039e-09
endometrium	ABCA13	CNTNAP5	comutational	281	36	29	16	4.30651	3.99039e-09
endometrium	ABCA13	DMXL1	comutational	281	36	29	16	4.30651	3.99039e-09
endometrium	PIKFYVE	LAMA2	comutational	281	29	36	16	4.30651	3.99039e-09
endometrium	MLL2	AKAP9	comutational	281	36	37	18	3.7973	4.02626e-09
endometrium	Q9Y6V0-3	LRP1	comutational	281	36	37	18	3.7973	4.02626e-09
endometrium	ABCA13	AKAP9	comutational	281	36	37	18	3.7973	4.02626e-09
endometrium	HERC1	LAMA2	comutational	281	37	36	18	3.7973	4.02626e-09
endometrium	MUC5AC	PCDH15	comutational	281	49	34	20	3.37335	4.08822e-09
endometrium	MUC5AC	SACS	comutational	281	49	34	20	3.37335	4.08822e-09
endometrium	MUC5AC	BRCA2	comutational	281	49	34	20	3.37335	4.08822e-09
endometrium	MUC5B	PCDH15	comutational	281	49	34	20	3.37335	4.08822e-09
endometrium	MUC5B	SACS	comutational	281	49	34	20	3.37335	4.08822e-09
endometrium	MUC5B	BRCA2	comutational	281	49	34	20	3.37335	4.08822e-09
endometrium	NFATC4	BIRC6	comutational	281	49	34	20	3.37335	4.08822e-09
endometrium	NFATC4	SPTA1	comutational	281	49	34	20	3.37335	4.08822e-09
endometrium	BIRC6	DNAH11	comutational	281	34	49	20	3.37335	4.08822e-09
endometrium	DNAH11	GPR112	comutational	281	49	34	20	3.37335	4.08822e-09
endometrium	ATM	FLG	comutational	281	34	44	19	3.56885	4.09828e-09
endometrium	RGPD3	BIRC6	comutational	281	44	34	19	3.56885	4.09828e-09
endometrium	RGPD3	BRCA2	comutational	281	44	34	19	3.56885	4.09828e-09
endometrium	RGPD3	UTRN	comutational	281	44	34	19	3.56885	4.09828e-09
endometrium	BIRC6	ZFHX4	comutational	281	34	44	19	3.56885	4.09828e-09
endometrium	UBR4	FLG	comutational	281	34	44	19	3.56885	4.09828e-09
endometrium	ZFHX4	MKI67	comutational	281	44	34	19	3.56885	4.09828e-09
endometrium	MLL2	SYNE1	comutational	281	36	46	20	3.39372	4.10653e-09
endometrium	Q9Y6V0-3	ZFHX3	comutational	281	36	46	20	3.39372	4.10653e-09
endometrium	SYNE1	ODZ1	comutational	281	46	36	20	3.39372	4.10653e-09
endometrium	ODZ1	ZFHX3	comutational	281	36	46	20	3.39372	4.10653e-09
endometrium	MYCBP2	CSMD3	comutational	281	29	53	19	3.47365	4.23452e-09
endometrium	CSMD3	DNAH3	comutational	281	53	29	19	3.47365	4.23452e-09
endometrium	CSMD3	DNAH7	comutational	281	53	29	19	3.47365	4.23452e-09
endometrium	CSMD3	GPR98	comutational	281	53	29	19	3.47365	4.23452e-09
endometrium	SI	USH2A	comutational	281	32	42	18	3.76339	4.27228e-09
endometrium	USH2A	CACNA1E	comutational	281	42	32	18	3.76339	4.27228e-09
endometrium	USH2A	CSMD2	comutational	281	42	32	18	3.76339	4.27228e-09
endometrium	MYCBP2	RYR2	comutational	281	29	47	18	3.71093	4.30168e-09
endometrium	NBEA	BCOR	comutational	281	33	36	17	4.02104	4.33102e-09
endometrium	MUC5AC	PRKDC	comutational	281	49	31	19	3.51481	4.39448e-09
endometrium	MUC5AC	CEP290	comutational	281	49	31	19	3.51481	4.39448e-09
endometrium	MUC5B	PRKDC	comutational	281	49	31	19	3.51481	4.39448e-09
endometrium	MUC5B	CEP290	comutational	281	49	31	19	3.51481	4.39448e-09
endometrium	NFATC4	SVEP1	comutational	281	49	31	19	3.51481	4.39448e-09
endometrium	NFATC4	TRRAP	comutational	281	49	31	19	3.51481	4.39448e-09
endometrium	NFATC4	CEP290	comutational	281	49	31	19	3.51481	4.39448e-09
endometrium	NFATC4	KALRN	comutational	281	49	31	19	3.51481	4.39448e-09
endometrium	NFATC4	APC	comutational	281	49	31	19	3.51481	4.39448e-09
endometrium	ATM	HUWE1	comutational	281	34	35	17	4.01429	4.53709e-09
endometrium	UBR4	DNAH2	comutational	281	34	35	17	4.01429	4.53709e-09
endometrium	DNAH2	APOB	comutational	281	35	34	17	4.01429	4.53709e-09
endometrium	MTOR	APOB	comutational	281	35	34	17	4.01429	4.53709e-09
endometrium	LYST	HUWE1	comutational	281	30	35	16	4.2819	4.64475e-09
endometrium	DSCAM	HUWE1	comutational	281	30	35	16	4.2819	4.64475e-09
endometrium	AHNAK	HUWE1	comutational	281	30	35	16	4.2819	4.64475e-09
endometrium	FAT3	LCTL	comutational	281	40	30	17	3.98083	4.66515e-09
endometrium	OBSCN	AKAP9	comutational	281	45	37	20	3.37538	4.87642e-09
endometrium	PCDH15	SVEP1	comutational	281	34	31	16	4.26565	5.13338e-09
endometrium	PCDH15	CEP290	comutational	281	34	31	16	4.26565	5.13338e-09
endometrium	PCDH15	LOC51059	comutational	281	34	31	16	4.26565	5.13338e-09
endometrium	PCDH15	KIAA1109	comutational	281	34	31	16	4.26565	5.13338e-09
endometrium	ATM	TRRAP	comutational	281	34	31	16	4.26565	5.13338e-09
endometrium	ATM	LOC51059	comutational	281	34	31	16	4.26565	5.13338e-09
endometrium	PRKDC	SPTA1	comutational	281	31	34	16	4.26565	5.13338e-09
endometrium	PRKDC	UTRN	comutational	281	31	34	16	4.26565	5.13338e-09
endometrium	PRKDC	APOB	comutational	281	31	34	16	4.26565	5.13338e-09
endometrium	SACS	KIAA1109	comutational	281	34	31	16	4.26565	5.13338e-09
endometrium	SPTA1	KALRN	comutational	281	34	31	16	4.26565	5.13338e-09
endometrium	SVEP1	MKI67	comutational	281	31	34	16	4.26565	5.13338e-09
endometrium	SVEP1	APOB	comutational	281	31	34	16	4.26565	5.13338e-09
endometrium	BRCA2	TRRAP	comutational	281	34	31	16	4.26565	5.13338e-09
endometrium	TRRAP	UBR4	comutational	281	31	34	16	4.26565	5.13338e-09
endometrium	UBR4	APC	comutational	281	34	31	16	4.26565	5.13338e-09
endometrium	UTRN	CEP290	comutational	281	34	31	16	4.26565	5.13338e-09
endometrium	UTRN	KIAA1109	comutational	281	34	31	16	4.26565	5.13338e-09
endometrium	UTRN	KALRN	comutational	281	34	31	16	4.26565	5.13338e-09
endometrium	DNAH8	MKI67	comutational	281	31	34	16	4.26565	5.13338e-09
endometrium	KALRN	APOB	comutational	281	31	34	16	4.26565	5.13338e-09
endometrium	MUC17	SPTBN5	comutational	281	41	33	18	3.73836	5.1883e-09
endometrium	MUC17	CSMD1	comutational	281	41	33	18	3.73836	5.1883e-09
endometrium	NBEA	TAF1	comutational	281	33	41	18	3.73836	5.1883e-09
endometrium	SPTBN5	DNAH5	comutational	281	33	41	18	3.73836	5.1883e-09
endometrium	DST	CSMD1	comutational	281	41	33	18	3.73836	5.1883e-09
endometrium	TAF1	CSMD1	comutational	281	41	33	18	3.73836	5.1883e-09
endometrium	PRKDC	RGPD3	comutational	281	31	44	18	3.70821	5.38468e-09
endometrium	RGPD3	KIAA1109	comutational	281	44	31	18	3.70821	5.38468e-09
endometrium	TRRAP	ZFHX4	comutational	281	31	44	18	3.70821	5.38468e-09
endometrium	ZAN	ZFHX4	comutational	281	31	44	18	3.70821	5.38468e-09
endometrium	CEP290	FLG	comutational	281	31	44	18	3.70821	5.38468e-09
endometrium	DNAH8	FLG	comutational	281	31	44	18	3.70821	5.38468e-09
endometrium	NBEA	XIRP2	comutational	281	33	32	16	4.25758	5.39474e-09
endometrium	NBEA	CACNA1E	comutational	281	33	32	16	4.25758	5.39474e-09
endometrium	NBEA	HERC2	comutational	281	33	32	16	4.25758	5.39474e-09
endometrium	SPTBN5	CSMD2	comutational	281	33	32	16	4.25758	5.39474e-09
endometrium	SI	DNAH9	comutational	281	32	33	16	4.25758	5.39474e-09
endometrium	CSMD2	DNAH9	comutational	281	32	33	16	4.25758	5.39474e-09
endometrium	MACF1	ZFHX4	comutational	281	38	44	20	3.36124	5.56427e-09
endometrium	MLL3	RGPD3	comutational	281	38	44	20	3.36124	5.56427e-09
endometrium	RGPD3	RYR3	comutational	281	44	38	20	3.36124	5.56427e-09
endometrium	ZFHX4	DNAH10	comutational	281	44	38	20	3.36124	5.56427e-09
endometrium	ZFHX4	AHNAK2	comutational	281	44	38	20	3.36124	5.56427e-09
endometrium	LRP2	KALRN	comutational	281	39	31	17	3.9512	5.74002e-09
endometrium	MDN1	TRRAP	comutational	281	39	31	17	3.9512	5.74002e-09
endometrium	MDN1	APC	comutational	281	39	31	17	3.9512	5.74002e-09
endometrium	MGAM	ZAN	comutational	281	39	31	17	3.9512	5.74002e-09
endometrium	GRLF1	KIAA1109	comutational	281	39	31	17	3.9512	5.74002e-09
endometrium	USH2A	DNAH3	comutational	281	42	29	17	3.922	5.76668e-09
endometrium	PIKFYVE	HMCN1	comutational	281	29	42	17	3.922	5.76668e-09
endometrium	ATM	FAT3	comutational	281	34	40	18	3.71912	6.02072e-09
endometrium	FAT3	MKI67	comutational	281	40	34	18	3.71912	6.02072e-09
endometrium	SI	NEB	comutational	281	32	48	19	3.47591	6.19784e-09
endometrium	XIRP2	FAT1	comutational	281	32	48	19	3.47591	6.19784e-09
endometrium	NEB	CSMD2	comutational	281	48	32	19	3.47591	6.19784e-09
endometrium	NEB	HERC2	comutational	281	48	32	19	3.47591	6.19784e-09
endometrium	LYST	SYNE1	comutational	281	30	46	18	3.66522	6.21423e-09
endometrium	LYST	FAT4	comutational	281	30	46	18	3.66522	6.21423e-09
endometrium	RBP2	SYNE1	comutational	281	30	46	18	3.66522	6.21423e-09
endometrium	RBP2	ZFHX3	comutational	281	30	46	18	3.66522	6.21423e-09
endometrium	RBP2	FAT4	comutational	281	30	46	18	3.66522	6.21423e-09
endometrium	SYNE1	LCTL	comutational	281	46	30	18	3.66522	6.21423e-09
endometrium	ZFHX3	LCTL	comutational	281	46	30	18	3.66522	6.21423e-09
endometrium	DYNC1H1	FAT4	comutational	281	30	46	18	3.66522	6.21423e-09
endometrium	MYCBP2	SI	comutational	281	29	32	15	4.54203	6.44393e-09
endometrium	SI	CNTNAP5	comutational	281	32	29	15	4.54203	6.44393e-09
endometrium	SI	DMXL1	comutational	281	32	29	15	4.54203	6.44393e-09
endometrium	SI	DNAH7	comutational	281	32	29	15	4.54203	6.44393e-09
endometrium	SI	EP400	comutational	281	32	29	15	4.54203	6.44393e-09
endometrium	XIRP2	GPR98	comutational	281	32	29	15	4.54203	6.44393e-09
endometrium	CACNA1E	DMXL1	comutational	281	32	29	15	4.54203	6.44393e-09
endometrium	CNTNAP5	HERC2	comutational	281	29	32	15	4.54203	6.44393e-09
endometrium	CSMD2	DMXL1	comutational	281	32	29	15	4.54203	6.44393e-09
endometrium	CSMD2	EP400	comutational	281	32	29	15	4.54203	6.44393e-09
endometrium	CSMD2	FCGBP	comutational	281	32	29	15	4.54203	6.44393e-09
endometrium	CSMD2	GPR98	comutational	281	32	29	15	4.54203	6.44393e-09
endometrium	EP400	HERC2	comutational	281	29	32	15	4.54203	6.44393e-09
endometrium	MUC17	TAF1	comutational	281	41	41	20	3.34325	6.5791e-09
endometrium	TAF1	DNAH5	comutational	281	41	41	20	3.34325	6.5791e-09
endometrium	TG	NEB	comutational	281	29	48	18	3.63362	6.57944e-09
endometrium	TG	FAT1	comutational	281	29	48	18	3.63362	6.57944e-09
endometrium	NEB	DNAH3	comutational	281	48	29	18	3.63362	6.57944e-09
endometrium	NEB	EP400	comutational	281	48	29	18	3.63362	6.57944e-09
endometrium	EP400	FAT1	comutational	281	29	48	18	3.63362	6.57944e-09
endometrium	MLL3	FAT3	comutational	281	38	40	19	3.5125	6.62571e-09
endometrium	OBSCN	BIRC6	comutational	281	45	34	19	3.48954	6.67089e-09
endometrium	MLL4	EP400	comutational	281	37	29	16	4.19012	6.68263e-09
endometrium	MYCBP2	HERC1	comutational	281	29	37	16	4.19012	6.68263e-09
endometrium	DMXL1	AKAP9	comutational	281	29	37	16	4.19012	6.68263e-09
endometrium	AKAP9	PIKFYVE	comutational	281	37	29	16	4.19012	6.68263e-09
endometrium	SI	LRP1B	comutational	281	32	38	17	3.92845	6.72634e-09
endometrium	CSMD2	LRP1B	comutational	281	32	38	17	3.92845	6.72634e-09
endometrium	DNAH10	HERC2	comutational	281	38	32	17	3.92845	6.72634e-09
endometrium	LRRK2	KIAA1109	comutational	281	30	31	15	4.53226	6.79611e-09
endometrium	LYST	PRKDC	comutational	281	30	31	15	4.53226	6.79611e-09
endometrium	LYST	SVEP1	comutational	281	30	31	15	4.53226	6.79611e-09
endometrium	LYST	LOC51059	comutational	281	30	31	15	4.53226	6.79611e-09
endometrium	LYST	KIAA1109	comutational	281	30	31	15	4.53226	6.79611e-09
endometrium	LYST	KALRN	comutational	281	30	31	15	4.53226	6.79611e-09
endometrium	ASPM	PRKDC	comutational	281	30	31	15	4.53226	6.79611e-09
endometrium	PRKDC	DSCAM	comutational	281	31	30	15	4.53226	6.79611e-09
endometrium	PRKDC	LCTL	comutational	281	31	30	15	4.53226	6.79611e-09
endometrium	RBP2	DNAH8	comutational	281	30	31	15	4.53226	6.79611e-09
endometrium	TRRAP	AHNAK	comutational	281	31	30	15	4.53226	6.79611e-09
endometrium	ZAN	DSCAM	comutational	281	31	30	15	4.53226	6.79611e-09
endometrium	ZAN	DYNC1H1	comutational	281	31	30	15	4.53226	6.79611e-09
endometrium	CEP290	DSCAM	comutational	281	31	30	15	4.53226	6.79611e-09
endometrium	CEP290	FAT2	comutational	281	31	30	15	4.53226	6.79611e-09
endometrium	DSCAM	DNAH8	comutational	281	30	31	15	4.53226	6.79611e-09
endometrium	DYNC1H1	LOC51059	comutational	281	30	31	15	4.53226	6.79611e-09
endometrium	DYNC1H1	KIAA1109	comutational	281	30	31	15	4.53226	6.79611e-09
endometrium	AHNAK	KIAA1109	comutational	281	30	31	15	4.53226	6.79611e-09
endometrium	FAT2	APC	comutational	281	30	31	15	4.53226	6.79611e-09
endometrium	MACF1	ABCA13	comutational	281	38	36	18	3.69737	7.11983e-09
endometrium	MLL3	LAMA2	comutational	281	38	36	18	3.69737	7.11983e-09
endometrium	Q9Y6V0-3	AHNAK2	comutational	281	36	38	18	3.69737	7.11983e-09
endometrium	ODZ1	ANK3	comutational	281	36	38	18	3.69737	7.11983e-09
endometrium	ABCA13	ANK3	comutational	281	36	38	18	3.69737	7.11983e-09
endometrium	ABCA13	LRP1B	comutational	281	36	38	18	3.69737	7.11983e-09
endometrium	LAMA2	LRP1B	comutational	281	36	38	18	3.69737	7.11983e-09
endometrium	SPTBN5	AKAP9	comutational	281	33	37	17	3.91237	7.52244e-09
endometrium	LRRK2	TAF1	comutational	281	30	41	17	3.88374	7.56747e-09
endometrium	LYST	DST	comutational	281	30	41	17	3.88374	7.56747e-09
endometrium	LYST	DNAH5	comutational	281	30	41	17	3.88374	7.56747e-09
endometrium	MUC17	DSCAM	comutational	281	41	30	17	3.88374	7.56747e-09
endometrium	ASPM	DST	comutational	281	30	41	17	3.88374	7.56747e-09
endometrium	RBP2	TAF1	comutational	281	30	41	17	3.88374	7.56747e-09
endometrium	DST	DSCAM	comutational	281	41	30	17	3.88374	7.56747e-09
endometrium	DST	AHNAK	comutational	281	41	30	17	3.88374	7.56747e-09
endometrium	DST	FAT2	comutational	281	41	30	17	3.88374	7.56747e-09
endometrium	TAF1	AHNAK	comutational	281	41	30	17	3.88374	7.56747e-09
endometrium	LRRK2	ODZ1	comutational	281	30	36	16	4.16296	7.91658e-09
endometrium	MLL2	DSCAM	comutational	281	36	30	16	4.16296	7.91658e-09
endometrium	ASPM	ODZ1	comutational	281	30	36	16	4.16296	7.91658e-09
endometrium	Q9Y6V0-3	DSCAM	comutational	281	36	30	16	4.16296	7.91658e-09
endometrium	Q9Y6V0-3	AHNAK	comutational	281	36	30	16	4.16296	7.91658e-09
endometrium	BCOR	DYNC1H1	comutational	281	36	30	16	4.16296	7.91658e-09
endometrium	ODZ1	AHNAK	comutational	281	36	30	16	4.16296	7.91658e-09
endometrium	ODZ1	LCTL	comutational	281	36	30	16	4.16296	7.91658e-09
endometrium	ABCA13	DSCAM	comutational	281	36	30	16	4.16296	7.91658e-09
endometrium	ABCA13	AHNAK	comutational	281	36	30	16	4.16296	7.91658e-09
endometrium	ABCA13	LCTL	comutational	281	36	30	16	4.16296	7.91658e-09
endometrium	MLL2	PCDH15	comutational	281	36	34	17	3.90278	8.04021e-09
endometrium	MLL2	BRCA2	comutational	281	36	34	17	3.90278	8.04021e-09
endometrium	MLL2	UTRN	comutational	281	36	34	17	3.90278	8.04021e-09
endometrium	MLL2	APOB	comutational	281	36	34	17	3.90278	8.04021e-09
endometrium	PCDH15	Q9Y6V0-3	comutational	281	34	36	17	3.90278	8.04021e-09
endometrium	PCDH15	ABCA13	comutational	281	34	36	17	3.90278	8.04021e-09
endometrium	PCDH15	LAMA2	comutational	281	34	36	17	3.90278	8.04021e-09
endometrium	Q9Y6V0-3	SPTA1	comutational	281	36	34	17	3.90278	8.04021e-09
endometrium	Q9Y6V0-3	BRCA2	comutational	281	36	34	17	3.90278	8.04021e-09
endometrium	Q9Y6V0-3	UTRN	comutational	281	36	34	17	3.90278	8.04021e-09
endometrium	ATM	LAMA2	comutational	281	34	36	17	3.90278	8.04021e-09
endometrium	BIRC6	ODZ1	comutational	281	34	36	17	3.90278	8.04021e-09
endometrium	BRCA2	ABCA13	comutational	281	34	36	17	3.90278	8.04021e-09
endometrium	UTRN	LAMA2	comutational	281	34	36	17	3.90278	8.04021e-09
endometrium	GPR112	LAMA2	comutational	281	34	36	17	3.90278	8.04021e-09
endometrium	RGPD3	DNAH2	comutational	281	44	35	19	3.46688	8.10952e-09
endometrium	ZFHX4	DNAH2	comutational	281	44	35	19	3.46688	8.10952e-09
endometrium	RYR2	CSMD1	comutational	281	47	33	19	3.4423	8.32491e-09
endometrium	USH2A	DNAH9	comutational	281	42	33	18	3.64935	8.54706e-09
endometrium	PRKDC	HUWE1	comutational	281	31	35	16	4.14378	8.92029e-09
endometrium	DNAH2	KALRN	comutational	281	35	31	16	4.14378	8.92029e-09
endometrium	LOC51059	MTOR	comutational	281	31	35	16	4.14378	8.92029e-09
endometrium	HUWE1	KIAA1109	comutational	281	35	31	16	4.14378	8.92029e-09
endometrium	FAT3	KALRN	comutational	281	40	31	17	3.85242	9.44233e-09
endometrium	PCDH15	HERC2	comutational	281	34	32	16	4.13235	9.57637e-09
endometrium	SACS	CACNA1E	comutational	281	34	32	16	4.13235	9.57637e-09
endometrium	SACS	CSMD2	comutational	281	34	32	16	4.13235	9.57637e-09
endometrium	BIRC6	CACNA1E	comutational	281	34	32	16	4.13235	9.57637e-09
endometrium	SPTA1	SI	comutational	281	34	32	16	4.13235	9.57637e-09
endometrium	SI	APOB	comutational	281	32	34	16	4.13235	9.57637e-09
endometrium	BRCA2	CACNA1E	comutational	281	34	32	16	4.13235	9.57637e-09
endometrium	BRCA2	CSMD2	comutational	281	34	32	16	4.13235	9.57637e-09
endometrium	BRCA2	HERC2	comutational	281	34	32	16	4.13235	9.57637e-09
endometrium	UBR4	HERC2	comutational	281	34	32	16	4.13235	9.57637e-09
endometrium	UTRN	XIRP2	comutational	281	34	32	16	4.13235	9.57637e-09
endometrium	UTRN	CSMD2	comutational	281	34	32	16	4.13235	9.57637e-09
endometrium	XIRP2	MKI67	comutational	281	32	34	16	4.13235	9.57637e-09
endometrium	CACNA1E	GPR112	comutational	281	32	34	16	4.13235	9.57637e-09
endometrium	CSMD2	APOB	comutational	281	32	34	16	4.13235	9.57637e-09
endometrium	HERC2	MKI67	comutational	281	32	34	16	4.13235	9.57637e-09
endometrium	LRRK2	RYR2	comutational	281	30	47	18	3.58723	9.58933e-09
endometrium	ASPM	RYR2	comutational	281	30	47	18	3.58723	9.58933e-09
endometrium	RYR2	LCTL	comutational	281	47	30	18	3.58723	9.58933e-09
endometrium	MUC5AC	SI	comutational	281	49	32	19	3.40497	9.59239e-09
endometrium	MUC5AC	XIRP2	comutational	281	49	32	19	3.40497	9.59239e-09
endometrium	MUC5B	SI	comutational	281	49	32	19	3.40497	9.59239e-09
endometrium	MUC5B	XIRP2	comutational	281	49	32	19	3.40497	9.59239e-09
endometrium	NFATC4	XIRP2	comutational	281	49	32	19	3.40497	9.59239e-09
endometrium	RYR1	SPTBN5	comutational	281	33	33	16	4.12856	9.80457e-09
endometrium	SPTBN5	CSMD1	comutational	281	33	33	16	4.12856	9.80457e-09
endometrium	SPTBN5	DNAH9	comutational	281	33	33	16	4.12856	9.80457e-09
endometrium	CSMD1	DNAH9	comutational	281	33	33	16	4.12856	9.80457e-09
endometrium	MUC5AC	TG	comutational	281	49	29	18	3.55947	9.93979e-09
endometrium	MUC5B	TG	comutational	281	49	29	18	3.55947	9.93979e-09
endometrium	NFATC4	TG	comutational	281	49	29	18	3.55947	9.93979e-09
endometrium	NFATC4	EP400	comutational	281	49	29	18	3.55947	9.93979e-09
endometrium	NFATC4	FLNA	comutational	281	49	29	18	3.55947	9.93979e-09
endometrium	DNAH11	DNAH7	comutational	281	49	29	18	3.55947	9.93979e-09
endometrium	DNAH11	EP400	comutational	281	49	29	18	3.55947	9.93979e-09
endometrium	MUC17	PCDH15	comutational	281	41	34	18	3.62841	1.00639e-08
endometrium	MUC17	UBR4	comutational	281	41	34	18	3.62841	1.00639e-08
endometrium	DST	BRCA2	comutational	281	41	34	18	3.62841	1.00639e-08
endometrium	BRCA2	DNAH5	comutational	281	34	41	18	3.62841	1.00639e-08
endometrium	UTRN	DNAH5	comutational	281	34	41	18	3.62841	1.00639e-08
endometrium	DNAH5	GPR112	comutational	281	41	34	18	3.62841	1.00639e-08
endometrium	RBP2	CSMD3	comutational	281	30	53	19	3.35786	1.00775e-08
endometrium	USH2A	HERC1	comutational	281	42	37	19	3.43565	1.06012e-08
endometrium	AKAP9	HMCN1	comutational	281	37	42	19	3.43565	1.06012e-08
endometrium	SYNE1	APOB	comutational	281	46	34	19	3.41368	1.06861e-08
endometrium	ZFHX3	GPR112	comutational	281	46	34	19	3.41368	1.06861e-08
endometrium	ZFHX3	MKI67	comutational	281	46	34	19	3.41368	1.06861e-08
endometrium	MLL3	MYCBP2	comutational	281	38	29	16	4.07985	1.09693e-08
endometrium	MLL3	DNAH7	comutational	281	38	29	16	4.07985	1.09693e-08
endometrium	MLL3	EP400	comutational	281	38	29	16	4.07985	1.09693e-08
endometrium	MYCBP2	AHNAK2	comutational	281	29	38	16	4.07985	1.09693e-08
endometrium	RYR3	DNAH7	comutational	281	38	29	16	4.07985	1.09693e-08
endometrium	TG	LRP1B	comutational	281	29	38	16	4.07985	1.09693e-08
endometrium	DNAH7	LRP1B	comutational	281	29	38	16	4.07985	1.09693e-08
endometrium	EP400	AHNAK2	comutational	281	29	38	16	4.07985	1.09693e-08
endometrium	GPR98	ANK3	comutational	281	29	38	16	4.07985	1.09693e-08
endometrium	RGPD3	CACNA1E	comutational	281	44	32	18	3.59233	1.11039e-08
endometrium	RGPD3	CSMD2	comutational	281	44	32	18	3.59233	1.11039e-08
endometrium	SI	ZFHX4	comutational	281	32	44	18	3.59233	1.11039e-08
endometrium	XIRP2	ZFHX4	comutational	281	32	44	18	3.59233	1.11039e-08
endometrium	NBEA	EP400	comutational	281	33	29	15	4.40439	1.11963e-08
endometrium	NBEA	FCGBP	comutational	281	33	29	15	4.40439	1.11963e-08
endometrium	NBEA	PIKFYVE	comutational	281	33	29	15	4.40439	1.11963e-08
endometrium	RYR1	DNAH3	comutational	281	33	29	15	4.40439	1.11963e-08
endometrium	RYR1	DNAH7	comutational	281	33	29	15	4.40439	1.11963e-08
endometrium	SPTBN5	EP400	comutational	281	33	29	15	4.40439	1.11963e-08
endometrium	CNTNAP5	DNAH9	comutational	281	29	33	15	4.40439	1.11963e-08
endometrium	CSMD1	DNAH3	comutational	281	33	29	15	4.40439	1.11963e-08
endometrium	CSMD1	GPR98	comutational	281	33	29	15	4.40439	1.11963e-08
endometrium	DNAH9	FCGBP	comutational	281	33	29	15	4.40439	1.11963e-08
endometrium	MDN1	SI	comutational	281	39	32	17	3.82772	1.12352e-08
endometrium	MDN1	XIRP2	comutational	281	39	32	17	3.82772	1.12352e-08
endometrium	MGAM	CACNA1E	comutational	281	39	32	17	3.82772	1.12352e-08
endometrium	FAT3	HUWE1	comutational	281	40	35	18	3.61286	1.13581e-08
endometrium	MACF1	DNAH5	comutational	281	38	41	19	3.42683	1.14317e-08
endometrium	MLL3	MUC17	comutational	281	38	41	19	3.42683	1.14317e-08
endometrium	MLL3	DST	comutational	281	38	41	19	3.42683	1.14317e-08
endometrium	TAF1	DNAH10	comutational	281	41	38	19	3.42683	1.14317e-08
endometrium	DNAH5	LRP1B	comutational	281	41	38	19	3.42683	1.14317e-08
endometrium	AHNAK	HMCN1	comutational	281	30	42	17	3.79127	1.20695e-08
endometrium	FAT2	HMCN1	comutational	281	30	42	17	3.79127	1.20695e-08
endometrium	LRRK2	SI	comutational	281	30	32	15	4.39062	1.20789e-08
endometrium	LRRK2	CSMD2	comutational	281	30	32	15	4.39062	1.20789e-08
endometrium	ASPM	SI	comutational	281	30	32	15	4.39062	1.20789e-08
endometrium	ASPM	CACNA1E	comutational	281	30	32	15	4.39062	1.20789e-08
endometrium	ASPM	CSMD2	comutational	281	30	32	15	4.39062	1.20789e-08
endometrium	SI	AHNAK	comutational	281	32	30	15	4.39062	1.20789e-08
endometrium	SI	LCTL	comutational	281	32	30	15	4.39062	1.20789e-08
endometrium	XIRP2	DYNC1H1	comutational	281	32	30	15	4.39062	1.20789e-08
endometrium	XIRP2	AHNAK	comutational	281	32	30	15	4.39062	1.20789e-08
endometrium	XIRP2	LCTL	comutational	281	32	30	15	4.39062	1.20789e-08
endometrium	CACNA1E	AHNAK	comutational	281	32	30	15	4.39062	1.20789e-08
endometrium	CSMD2	LCTL	comutational	281	32	30	15	4.39062	1.20789e-08
endometrium	AHNAK	HERC2	comutational	281	30	32	15	4.39062	1.20789e-08
endometrium	LRP2	ABCA13	comutational	281	39	36	18	3.60256	1.23031e-08
endometrium	MDN1	ODZ1	comutational	281	39	36	18	3.60256	1.23031e-08
endometrium	MGAM	Q9Y6V0-3	comutational	281	39	36	18	3.60256	1.23031e-08
endometrium	PRKDC	DNAH8	comutational	281	31	31	15	4.38606	1.23867e-08
endometrium	PRKDC	KIAA1109	comutational	281	31	31	15	4.38606	1.23867e-08
endometrium	PRKDC	APC	comutational	281	31	31	15	4.38606	1.23867e-08
endometrium	SVEP1	ZAN	comutational	281	31	31	15	4.38606	1.23867e-08
endometrium	CEP290	LOC51059	comutational	281	31	31	15	4.38606	1.23867e-08
endometrium	DNAH8	KALRN	comutational	281	31	31	15	4.38606	1.23867e-08
endometrium	MLL3	NBEA	comutational	281	38	33	17	3.80941	1.27767e-08
endometrium	RYR1	DNAH10	comutational	281	33	38	17	3.80941	1.27767e-08
endometrium	RYR3	DNAH9	comutational	281	38	33	17	3.80941	1.27767e-08
endometrium	SPTBN5	DNAH10	comutational	281	33	38	17	3.80941	1.27767e-08
endometrium	SPTBN5	AHNAK2	comutational	281	33	38	17	3.80941	1.27767e-08
endometrium	DNAH10	DNAH9	comutational	281	38	33	17	3.80941	1.27767e-08
endometrium	DNAH9	AHNAK2	comutational	281	33	38	17	3.80941	1.27767e-08
endometrium	MACF1	HERC1	comutational	281	38	37	18	3.59744	1.28019e-08
endometrium	RYR3	HERC1	comutational	281	38	37	18	3.59744	1.28019e-08
endometrium	DNAH10	HERC1	comutational	281	38	37	18	3.59744	1.28019e-08
endometrium	SPTBN5	NEB	comutational	281	33	48	19	3.37058	1.30045e-08
endometrium	SPTBN5	FAT1	comutational	281	33	48	19	3.37058	1.30045e-08
endometrium	CSMD1	FAT1	comutational	281	33	48	19	3.37058	1.30045e-08
endometrium	OBSCN	DNAH2	comutational	281	45	35	19	3.38984	1.31447e-08
endometrium	LRRK2	AKAP9	comutational	281	30	37	16	4.05045	1.32049e-08
endometrium	LRRK2	HERC1	comutational	281	30	37	16	4.05045	1.32049e-08
endometrium	MLL4	FAT2	comutational	281	37	30	16	4.05045	1.32049e-08
endometrium	MLL4	LCTL	comutational	281	37	30	16	4.05045	1.32049e-08
endometrium	RBP2	AKAP9	comutational	281	30	37	16	4.05045	1.32049e-08
endometrium	DYNC1H1	AKAP9	comutational	281	30	37	16	4.05045	1.32049e-08
endometrium	PRKDC	SYNE1	comutational	281	31	46	18	3.54698	1.32634e-08
endometrium	PRKDC	ZFHX3	comutational	281	31	46	18	3.54698	1.32634e-08
endometrium	SVEP1	ZFHX3	comutational	281	31	46	18	3.54698	1.32634e-08
endometrium	SYNE1	KIAA1109	comutational	281	46	31	18	3.54698	1.32634e-08
endometrium	ZFHX3	CEP290	comutational	281	46	31	18	3.54698	1.32634e-08
endometrium	ZFHX3	DNAH8	comutational	281	46	31	18	3.54698	1.32634e-08
endometrium	DNAH8	FAT4	comutational	281	31	46	18	3.54698	1.32634e-08
endometrium	FAT4	KALRN	comutational	281	46	31	18	3.54698	1.32634e-08
endometrium	BIRC6	HERC1	comutational	281	34	37	17	3.7973	1.39083e-08
endometrium	UBR4	LRP1	comutational	281	34	37	17	3.7973	1.39083e-08
endometrium	UTRN	AKAP9	comutational	281	34	37	17	3.7973	1.39083e-08
endometrium	EP400	FLG	comutational	281	29	44	17	3.74373	1.41145e-08
endometrium	MLL2	HUWE1	comutational	281	36	35	17	3.79127	1.45075e-08
endometrium	Q9Y6V0-3	MTOR	comutational	281	36	35	17	3.79127	1.45075e-08
endometrium	BCOR	DNAH2	comutational	281	36	35	17	3.79127	1.45075e-08
endometrium	ODZ1	HUWE1	comutational	281	36	35	17	3.79127	1.45075e-08
endometrium	HUWE1	LAMA2	comutational	281	35	36	17	3.79127	1.45075e-08
endometrium	LYST	FAT1	comutational	281	30	48	18	3.5125	1.46058e-08
endometrium	MLL2	PRKDC	comutational	281	36	31	16	4.02867	1.51433e-08
endometrium	MLL2	TRRAP	comutational	281	36	31	16	4.02867	1.51433e-08
endometrium	MLL2	CEP290	comutational	281	36	31	16	4.02867	1.51433e-08
endometrium	Q9Y6V0-3	KALRN	comutational	281	36	31	16	4.02867	1.51433e-08
endometrium	PRKDC	LAMA2	comutational	281	31	36	16	4.02867	1.51433e-08
endometrium	SVEP1	ODZ1	comutational	281	31	36	16	4.02867	1.51433e-08
endometrium	ABCA13	KIAA1109	comutational	281	36	31	16	4.02867	1.51433e-08
endometrium	KIAA1109	LAMA2	comutational	281	31	36	16	4.02867	1.51433e-08
endometrium	APC	LAMA2	comutational	281	31	36	16	4.02867	1.51433e-08
endometrium	MUC17	APC	comutational	281	41	31	17	3.75846	1.52544e-08
endometrium	DST	LOC51059	comutational	281	41	31	17	3.75846	1.52544e-08
endometrium	DST	KALRN	comutational	281	41	31	17	3.75846	1.52544e-08
endometrium	TAF1	ZAN	comutational	281	41	31	17	3.75846	1.52544e-08
endometrium	TAF1	DNAH8	comutational	281	41	31	17	3.75846	1.52544e-08
endometrium	TAF1	APC	comutational	281	41	31	17	3.75846	1.52544e-08
endometrium	ZAN	DNAH5	comutational	281	31	41	17	3.75846	1.52544e-08
endometrium	DNAH5	APC	comutational	281	41	31	17	3.75846	1.52544e-08
endometrium	MLL2	RGPD3	comutational	281	36	44	19	3.37058	1.55287e-08
endometrium	RGPD3	LAMA2	comutational	281	44	36	19	3.37058	1.55287e-08
endometrium	ZFHX4	LAMA2	comutational	281	44	36	19	3.37058	1.55287e-08
endometrium	PCDH15	HMCN1	comutational	281	34	42	18	3.54202	1.65106e-08
endometrium	USH2A	UTRN	comutational	281	42	34	18	3.54202	1.65106e-08
endometrium	SI	DNAH2	comutational	281	32	35	16	4.01429	1.65746e-08
endometrium	SI	HUWE1	comutational	281	32	35	16	4.01429	1.65746e-08
endometrium	MYCBP2	TG	comutational	281	29	29	14	4.67776	1.66505e-08
endometrium	MYCBP2	PIKFYVE	comutational	281	29	29	14	4.67776	1.66505e-08
endometrium	TG	CNTNAP5	comutational	281	29	29	14	4.67776	1.66505e-08
endometrium	TG	DNAH7	comutational	281	29	29	14	4.67776	1.66505e-08
endometrium	TG	EP400	comutational	281	29	29	14	4.67776	1.66505e-08
endometrium	CNTNAP5	FCGBP	comutational	281	29	29	14	4.67776	1.66505e-08
endometrium	DMXL1	DNAH3	comutational	281	29	29	14	4.67776	1.66505e-08
endometrium	DMXL1	DNAH7	comutational	281	29	29	14	4.67776	1.66505e-08
endometrium	DMXL1	EP400	comutational	281	29	29	14	4.67776	1.66505e-08
endometrium	DNAH3	FLNA	comutational	281	29	29	14	4.67776	1.66505e-08
endometrium	EP400	FCGBP	comutational	281	29	29	14	4.67776	1.66505e-08
endometrium	EP400	GPR98	comutational	281	29	29	14	4.67776	1.66505e-08
endometrium	RYR2	BIRC6	comutational	281	47	34	19	3.34105	1.68613e-08
endometrium	RYR2	BRCA2	comutational	281	47	34	19	3.34105	1.68613e-08
endometrium	NBEA	PCDH15	comutational	281	33	34	16	4.00713	1.73351e-08
endometrium	NBEA	SPTA1	comutational	281	33	34	16	4.00713	1.73351e-08
endometrium	NBEA	BRCA2	comutational	281	33	34	16	4.00713	1.73351e-08
endometrium	NBEA	UBR4	comutational	281	33	34	16	4.00713	1.73351e-08
endometrium	PCDH15	RYR1	comutational	281	34	33	16	4.00713	1.73351e-08
endometrium	PCDH15	CSMD1	comutational	281	34	33	16	4.00713	1.73351e-08
endometrium	ATM	RYR1	comutational	281	34	33	16	4.00713	1.73351e-08
endometrium	ATM	DNAH9	comutational	281	34	33	16	4.00713	1.73351e-08
endometrium	RYR1	GPR112	comutational	281	33	34	16	4.00713	1.73351e-08
endometrium	SACS	DNAH9	comutational	281	34	33	16	4.00713	1.73351e-08
endometrium	BIRC6	SPTBN5	comutational	281	34	33	16	4.00713	1.73351e-08
endometrium	SPTA1	DNAH9	comutational	281	34	33	16	4.00713	1.73351e-08
endometrium	SPTBN5	MKI67	comutational	281	33	34	16	4.00713	1.73351e-08
endometrium	SPTBN5	APOB	comutational	281	33	34	16	4.00713	1.73351e-08
endometrium	UTRN	CSMD1	comutational	281	34	33	16	4.00713	1.73351e-08
endometrium	LRP2	CNTNAP5	comutational	281	39	29	16	3.97524	1.76726e-08
endometrium	LRP2	DNAH3	comutational	281	39	29	16	3.97524	1.76726e-08
endometrium	LRP2	FCGBP	comutational	281	39	29	16	3.97524	1.76726e-08
endometrium	LRP2	C12orf51	comutational	281	39	29	16	3.97524	1.76726e-08
endometrium	MDN1	DNAH3	comutational	281	39	29	16	3.97524	1.76726e-08
endometrium	MDN1	DNAH7	comutational	281	39	29	16	3.97524	1.76726e-08
endometrium	SI	FAT3	comutational	281	32	40	17	3.73203	1.84069e-08
endometrium	CSMD2	FAT3	comutational	281	32	40	17	3.73203	1.84069e-08
endometrium	TAF1	HUWE1	comutational	281	41	35	18	3.52474	1.89072e-08
endometrium	DNAH5	HUWE1	comutational	281	41	35	18	3.52474	1.89072e-08
endometrium	MYCBP2	ATM	comutational	281	29	34	15	4.27485	1.89844e-08
endometrium	PCDH15	DMXL1	comutational	281	34	29	15	4.27485	1.89844e-08
endometrium	ATM	CNTNAP5	comutational	281	34	29	15	4.27485	1.89844e-08
endometrium	ATM	DNAH7	comutational	281	34	29	15	4.27485	1.89844e-08
endometrium	ATM	PIKFYVE	comutational	281	34	29	15	4.27485	1.89844e-08
endometrium	ATM	GPR98	comutational	281	34	29	15	4.27485	1.89844e-08
endometrium	ATM	C12orf51	comutational	281	34	29	15	4.27485	1.89844e-08
endometrium	SACS	CNTNAP5	comutational	281	34	29	15	4.27485	1.89844e-08
endometrium	SACS	PIKFYVE	comutational	281	34	29	15	4.27485	1.89844e-08
endometrium	BIRC6	CNTNAP5	comutational	281	34	29	15	4.27485	1.89844e-08
endometrium	BIRC6	DNAH3	comutational	281	34	29	15	4.27485	1.89844e-08
endometrium	BIRC6	EP400	comutational	281	34	29	15	4.27485	1.89844e-08
endometrium	BIRC6	FCGBP	comutational	281	34	29	15	4.27485	1.89844e-08
endometrium	BIRC6	C12orf51	comutational	281	34	29	15	4.27485	1.89844e-08
endometrium	SPTA1	CNTNAP5	comutational	281	34	29	15	4.27485	1.89844e-08
endometrium	BRCA2	TG	comutational	281	34	29	15	4.27485	1.89844e-08
endometrium	BRCA2	DNAH3	comutational	281	34	29	15	4.27485	1.89844e-08
endometrium	TG	UBR4	comutational	281	29	34	15	4.27485	1.89844e-08
endometrium	TG	APOB	comutational	281	29	34	15	4.27485	1.89844e-08
endometrium	UBR4	GPR98	comutational	281	34	29	15	4.27485	1.89844e-08
endometrium	UTRN	DNAH7	comutational	281	34	29	15	4.27485	1.89844e-08
endometrium	UTRN	GPR98	comutational	281	34	29	15	4.27485	1.89844e-08
endometrium	DMXL1	MKI67	comutational	281	29	34	15	4.27485	1.89844e-08
endometrium	DNAH3	GPR112	comutational	281	29	34	15	4.27485	1.89844e-08
endometrium	EP400	GPR112	comutational	281	29	34	15	4.27485	1.89844e-08
endometrium	EP400	MKI67	comutational	281	29	34	15	4.27485	1.89844e-08
endometrium	EP400	APOB	comutational	281	29	34	15	4.27485	1.89844e-08
endometrium	GPR98	APOB	comutational	281	29	34	15	4.27485	1.89844e-08
endometrium	MLL3	USH2A	comutational	281	38	42	19	3.34524	1.93206e-08
endometrium	ANK3	HMCN1	comutational	281	38	42	19	3.34524	1.93206e-08
endometrium	RYR2	APC	comutational	281	47	31	18	3.47152	2.03818e-08
endometrium	Q9Y6V0-3	FAT3	comutational	281	36	40	18	3.5125	2.08081e-08
endometrium	LRRK2	RYR1	comutational	281	30	33	15	4.25758	2.09046e-08
endometrium	LRRK2	SPTBN5	comutational	281	30	33	15	4.25758	2.09046e-08
endometrium	LYST	DNAH9	comutational	281	30	33	15	4.25758	2.09046e-08
endometrium	NBEA	DSCAM	comutational	281	33	30	15	4.25758	2.09046e-08
endometrium	NBEA	LCTL	comutational	281	33	30	15	4.25758	2.09046e-08
endometrium	ASPM	SPTBN5	comutational	281	30	33	15	4.25758	2.09046e-08
endometrium	RYR1	DYNC1H1	comutational	281	33	30	15	4.25758	2.09046e-08
endometrium	RYR1	LCTL	comutational	281	33	30	15	4.25758	2.09046e-08
endometrium	SPTBN5	DYNC1H1	comutational	281	33	30	15	4.25758	2.09046e-08
endometrium	CSMD1	FAT2	comutational	281	33	30	15	4.25758	2.09046e-08
endometrium	DNAH9	DYNC1H1	comutational	281	33	30	15	4.25758	2.09046e-08
endometrium	MGAM	RYR1	comutational	281	39	33	17	3.71173	2.12547e-08
endometrium	LYST	MACF1	comutational	281	30	38	16	3.94386	2.15886e-08
endometrium	MACF1	RBP2	comutational	281	38	30	16	3.94386	2.15886e-08
endometrium	MACF1	DYNC1H1	comutational	281	38	30	16	3.94386	2.15886e-08
endometrium	MACF1	AHNAK	comutational	281	38	30	16	3.94386	2.15886e-08
endometrium	MLL3	DYNC1H1	comutational	281	38	30	16	3.94386	2.15886e-08
endometrium	MLL3	LCTL	comutational	281	38	30	16	3.94386	2.15886e-08
endometrium	RBP2	ANK3	comutational	281	30	38	16	3.94386	2.15886e-08
endometrium	RYR3	DYNC1H1	comutational	281	38	30	16	3.94386	2.15886e-08
endometrium	RYR3	LCTL	comutational	281	38	30	16	3.94386	2.15886e-08
endometrium	DSCAM	ANK3	comutational	281	30	38	16	3.94386	2.15886e-08
endometrium	OBSCN	DNAH3	comutational	281	45	29	17	3.66054	2.16112e-08
endometrium	SI	SVEP1	comutational	281	32	31	15	4.24899	2.19287e-08
endometrium	SI	KALRN	comutational	281	32	31	15	4.24899	2.19287e-08
endometrium	SVEP1	CSMD2	comutational	281	31	32	15	4.24899	2.19287e-08
endometrium	SVEP1	HERC2	comutational	281	31	32	15	4.24899	2.19287e-08
endometrium	TRRAP	XIRP2	comutational	281	31	32	15	4.24899	2.19287e-08
endometrium	TRRAP	CSMD2	comutational	281	31	32	15	4.24899	2.19287e-08
endometrium	XIRP2	LOC51059	comutational	281	32	31	15	4.24899	2.19287e-08
endometrium	CACNA1E	ZAN	comutational	281	32	31	15	4.24899	2.19287e-08
endometrium	CACNA1E	KIAA1109	comutational	281	32	31	15	4.24899	2.19287e-08
endometrium	ZAN	HERC2	comutational	281	31	32	15	4.24899	2.19287e-08
endometrium	CSMD2	KIAA1109	comutational	281	32	31	15	4.24899	2.19287e-08
endometrium	LRRK2	MUC5AC	comutational	281	30	49	18	3.44082	2.19733e-08
endometrium	LRRK2	MUC5B	comutational	281	30	49	18	3.44082	2.19733e-08
endometrium	LRRK2	DNAH11	comutational	281	30	49	18	3.44082	2.19733e-08
endometrium	LYST	NFATC4	comutational	281	30	49	18	3.44082	2.19733e-08
endometrium	MUC5AC	LCTL	comutational	281	49	30	18	3.44082	2.19733e-08
endometrium	MUC5B	LCTL	comutational	281	49	30	18	3.44082	2.19733e-08
endometrium	RBP2	DNAH11	comutational	281	30	49	18	3.44082	2.19733e-08
endometrium	DSCAM	DNAH11	comutational	281	30	49	18	3.44082	2.19733e-08
[truncated: 1,350 more rows]

## Sheet: haematopoietic
Tissue type	Gene_1	Gene_2	Pattern	Samples screened	Gene_1 mutated	Gene_2 mutated	Both mutated	Likelihood Ratio	P value
haematopoietic_and_lymphoid_tissue	NPM1	TP53	exclusive	1008	52	99	0	0	0.00398863
haematopoietic_and_lymphoid_tissue	TP53	SF3B1	exclusive	1008	99	52	0	0	0.00398863
haematopoietic_and_lymphoid_tissue	BCL2	EZH2	comutational	1008	51	43	19	8.73324	2.2563e-15
haematopoietic_and_lymphoid_tissue	NPM1	FLT3	comutational	1008	52	52	20	7.45562	1.44e-14
haematopoietic_and_lymphoid_tissue	NPM1	DNMT3A	comutational	1008	52	44	18	7.93007	1.18986e-13
haematopoietic_and_lymphoid_tissue	WT1	FLT3	comutational	1008	24	52	12	9.69231	1.64593e-10
haematopoietic_and_lymphoid_tissue	MLL2	CREBBP	comutational	1008	38	32	10	8.28947	6.02811e-08
haematopoietic_and_lymphoid_tissue	MLL2	BCL2	comutational	1008	38	51	11	5.72136	7.97912e-07
haematopoietic_and_lymphoid_tissue	RUNX1	WT1	comutational	1008	26	24	7	11.3077	8.32359e-07
haematopoietic_and_lymphoid_tissue	MLL2	EZH2	comutational	1008	38	43	10	6.16891	1.34111e-06

## Sheet: breast
Tissue type	Gene_1	Gene_2	Pattern	Samples screened	Gene_1 mutated	Gene_2 mutated	Both mutated	Likelihood Ratio	P value
breast	TP53	CDH1	exclusive	952	270	63	3	0.167901	1.15119e-06

## Sheet: skin
Tissue type	Gene_1	Gene_2	Pattern	Samples screened	Gene_1 mutated	Gene_2 mutated	Both mutated	Likelihood Ratio	P value
skin	NRAS	BRAF	exclusive	320	63	138	5	0.184035	1.62143e-11
skin	RAC1	BRAF	exclusive	320	41	138	7	0.3959	0.000171181
skin	BRAF	ABCB5	exclusive	320	138	19	2	0.244088	0.00196144
skin	RAC1	NRAS	exclusive	320	41	63	2	0.247774	0.00502026
skin	BRAF	GRM7	exclusive	320	138	17	3	0.409207	0.0234913
skin	NRAS	ABCA4	exclusive	320	63	24	1	0.21164	0.0309328
skin	BRAF	CRB1	exclusive	320	138	22	5	0.527009	0.0348721
skin	NRAS	GPR112	exclusive	320	63	23	1	0.220842	0.0377056
skin	RAC1	GPR112	exclusive	320	41	23	0	0	0.037783
skin	BRAF	ADCY8	exclusive	320	138	21	5	0.552105	0.0497913
skin	PEG3	ZIM2	comutational	320	21	25	21	12.8	3.11587e-29
skin	TTN	COL3A1	comutational	320	60	28	25	4.7619	1.12762e-17
skin	PTPRD	DNAH5	comutational	320	28	57	24	4.81203	1.10454e-16
skin	SCN11A	DNAH5	comutational	320	27	57	23	4.78233	8.17095e-16
skin	TTN	UNC79	comutational	320	60	22	20	4.84848	2.59581e-14
skin	CSMD2	DNAH3	comutational	320	39	27	19	5.77398	4.78234e-14
skin	CSMD3	DCC	comutational	320	33	32	19	5.75758	8.27708e-14
skin	COL3A1	LRP1B	comutational	320	28	44	20	5.19481	1.01457e-13
skin	CSMD2	UNC79	comutational	320	39	22	17	6.34033	1.33177e-13
skin	CDH18	LRP1B	comutational	320	18	44	16	6.46465	1.3472e-13
skin	DNAH8	FAT4	comutational	320	43	32	21	4.88372	1.48157e-13
skin	DNAH3	DNAH9	comutational	320	27	31	17	6.4994	2.01635e-13
skin	PLCB1	TRRAP	comutational	320	23	22	14	8.85375	2.05597e-13
skin	SPHKAP	ANK3	comutational	320	29	44	20	5.01567	3.01402e-13
skin	LRP2	C1orf173	comutational	320	35	25	17	6.21714	4.35982e-13
skin	DNAH3	DNAH8	comutational	320	27	43	19	5.23686	4.97725e-13
skin	CSMD2	CSMD3	comutational	320	39	33	20	4.9728	6.09606e-13
skin	TNR	LAMA1	comutational	320	20	22	13	9.45455	6.85618e-13
skin	SCN11A	USH2A	comutational	320	27	38	18	5.61404	7.34042e-13
skin	MYH2	DNAH3	comutational	320	17	27	13	9.06318	8.66917e-13
skin	COL3A1	FAT4	comutational	320	28	32	17	6.07143	1.00827e-12
skin	SCN10A	DNAH8	comutational	320	28	43	19	5.04983	1.42836e-12
skin	COL5A1	DNAH8	comutational	320	28	43	19	5.04983	1.42836e-12
skin	RP1	APOB	comutational	320	32	37	19	5.13514	1.49807e-12
skin	MYH2	UNC79	comutational	320	17	22	12	10.2674	1.75778e-12
skin	RELN	PTPRC	comutational	320	31	16	13	8.3871	2.10882e-12
skin	SCN10A	LRP1B	comutational	320	28	44	19	4.93506	2.43681e-12
skin	COL3A1	ANK3	comutational	320	28	44	19	4.93506	2.43681e-12
skin	ADAM18	DNAH5	comutational	320	19	57	17	5.02308	2.59147e-12
skin	DCC	UNC79	comutational	320	32	22	15	6.81818	3.18995e-12
skin	PTPRD	DSG1	comutational	320	28	21	14	7.61905	3.37731e-12
skin	LRP2	RELN	comutational	320	35	31	18	5.30876	3.81215e-12
skin	COL11A1	CRB1	comutational	320	22	22	13	8.59504	4.15796e-12
skin	CRB1	ERBB4	comutational	320	22	22	13	8.59504	4.15796e-12
skin	PLCB4	CSMD2	comutational	320	25	39	17	5.57949	4.40279e-12
skin	LRP2	STAB2	comutational	320	35	24	16	6.09524	4.63458e-12
skin	RP1	CSMD2	comutational	320	32	39	19	4.87179	5.34551e-12
skin	PTPRD	RFX6	comutational	320	28	18	13	8.25397	5.48823e-12
skin	TTN	IGSF1	comutational	320	60	17	16	5.01961	5.5665e-12
skin	PLCB1	ANK3	comutational	320	23	44	17	5.37549	5.77041e-12
skin	COL22A1	ADCY8	comutational	320	29	21	14	7.35632	6.38403e-12
skin	COL22A1	ANK3	comutational	320	29	44	19	4.76489	6.4941e-12
skin	LRP2	COL3A1	comutational	320	35	28	17	5.55102	7.24441e-12
skin	STAB2	COL6A3	comutational	320	24	21	13	8.25397	8.34898e-12
skin	SPHKAP	CSMD2	comutational	320	29	39	18	5.09284	8.48251e-12
skin	SCN10A	SI	comutational	320	28	22	14	7.27273	8.88293e-12
skin	GRIN2B	DNAH3	comutational	320	23	27	14	7.21417	1.11733e-11
skin	FLNB	ANK3	comutational	320	16	44	14	6.36364	1.12158e-11
skin	PCDH15	DNAH8	comutational	320	27	43	18	4.96124	1.14048e-11
skin	PLCB4	DNAH2	comutational	320	25	25	14	7.168	1.3374e-11
skin	CFH	LAMA1	comutational	320	19	22	12	9.1866	1.34551e-11
skin	SCN11A	PTPRC	comutational	320	27	16	12	8.88889	1.34642e-11
skin	PLCB4	TDRD1	comutational	320	25	17	12	9.03529	1.34895e-11
skin	PLCB1	CSMD2	comutational	320	23	39	16	5.70792	1.39035e-11
skin	PLCB1	CSMD3	comutational	320	23	33	15	6.32411	1.5505e-11
skin	LRP2	UNC79	comutational	320	35	22	15	6.23377	1.7093e-11
skin	RFX6	DNAH5	comutational	320	18	57	16	4.99025	1.71038e-11
skin	PTPRD	DNAH3	comutational	320	28	27	15	6.34921	1.91156e-11
skin	PKHD1	LAMA1	comutational	320	24	22	13	7.87879	1.97137e-11
skin	GRIN2B	ADAMTS20	comutational	320	23	23	13	7.86389	2.07171e-11
skin	CSMD3	DNAH9	comutational	320	33	31	17	5.31769	2.11133e-11
skin	RP1	FAT4	comutational	320	32	32	17	5.3125	2.17675e-11
skin	TNC	FAM5C	comutational	320	17	20	11	10.3529	2.32673e-11
skin	CNTNAP2	COL5A2	comutational	320	20	17	11	10.3529	2.32673e-11
skin	RELN	USH2A	comutational	320	31	38	18	4.88964	2.47159e-11
skin	TNR	DNAH3	comutational	320	20	27	13	7.7037	2.47527e-11
skin	SCN10A	FAT4	comutational	320	28	32	16	5.71429	2.49272e-11
skin	PREX2	FLG	comutational	320	31	29	16	5.69522	2.75358e-11
skin	SI	DNAH8	comutational	320	22	43	16	5.41226	2.95806e-11
skin	ZIM2	DNAH8	comutational	320	25	43	17	5.06047	3.25951e-11
skin	CARD11	APOB	comutational	320	16	37	13	7.02703	3.4362e-11
skin	TTN	COL19A1	comutational	320	60	16	15	5	3.5423e-11
skin	FAT4	GRID2	comutational	320	32	21	14	6.66667	3.62539e-11
skin	DNAH3	FLG	comutational	320	27	29	15	6.13027	3.80783e-11
skin	DNAH2	ANK2	comutational	320	25	18	12	8.53333	3.88698e-11
skin	PTPRD	COL3A1	comutational	320	28	28	15	6.12245	3.94673e-11
skin	CRB1	DNAH2	comutational	320	22	25	13	7.56364	3.99156e-11
skin	PLCB1	SPHKAP	comutational	320	23	29	14	6.71664	4.07691e-11
skin	SLIT2	CSMD2	comutational	320	21	39	15	5.86081	4.14682e-11
skin	ODZ1	COL3A1	comutational	320	20	28	13	7.42857	4.51851e-11
skin	COL3A1	FAM83B	comutational	320	28	20	13	7.42857	4.51851e-11
skin	COL11A1	ANK3	comutational	320	22	44	16	5.28926	4.55433e-11
skin	ERBB4	LRP1B	comutational	320	22	44	16	5.28926	4.55433e-11
skin	ANK3	UNC79	comutational	320	44	22	16	5.28926	4.55433e-11
skin	LRP2	PLCB1	comutational	320	35	23	15	5.96273	4.60608e-11
skin	MUC17	NLRP13	comutational	320	40	18	14	6.22222	5.02101e-11
skin	NALCN	COL19A1	comutational	320	17	16	10	11.7647	5.10409e-11
skin	PLCB4	ANK3	comutational	320	25	44	17	4.94545	5.16799e-11
skin	RELN	CRB1	comutational	320	31	22	14	6.56891	5.43358e-11
skin	RELN	LAMA1	comutational	320	31	22	14	6.56891	5.43358e-11
skin	COL5A2	LRP1B	comutational	320	17	44	14	5.9893	5.77103e-11
skin	RYR1	STK31	comutational	320	20	18	11	9.77778	5.82057e-11
skin	CSMD3	ADCY8	comutational	320	33	21	14	6.46465	6.15474e-11
skin	SCN11A	DSG1	comutational	320	27	21	13	7.33686	6.21695e-11
skin	LRP2	SCN11A	comutational	320	35	27	16	5.41799	6.81563e-11
skin	CRB1	ADCY8	comutational	320	22	21	12	8.31169	7.37556e-11
skin	LRP2	DNAH9	comutational	320	35	31	17	5.01382	7.47455e-11
skin	GRIN2B	PLCB4	comutational	320	23	25	13	7.23478	8.83866e-11
skin	MYH4	FAT4	comutational	320	22	32	14	6.36364	9.41159e-11
skin	CRB1	DCC	comutational	320	22	32	14	6.36364	9.41159e-11
skin	MYOCD	UNC79	comutational	320	17	22	11	9.41176	9.41797e-11
skin	NALCN	COL11A1	comutational	320	17	22	11	9.41176	9.41797e-11
skin	PKD1L1	COL11A1	comutational	320	17	22	11	9.41176	9.41797e-11
skin	TDRD1	CRB1	comutational	320	17	22	11	9.41176	9.41797e-11
skin	DNAH2	HECW2	comutational	320	25	19	12	8.08421	1.01324e-10
skin	SORL1	ANK3	comutational	320	20	44	15	5.45455	1.07664e-10
skin	CNTNAP2	LRP1B	comutational	320	20	44	15	5.45455	1.07664e-10
skin	FAM83B	ANK3	comutational	320	20	44	15	5.45455	1.07664e-10
skin	PDE1C	DNAH5	comutational	320	17	57	15	4.95356	1.0986e-10
skin	DNAH5	IGSF1	comutational	320	57	17	15	4.95356	1.0986e-10
skin	SCN10A	ADCY8	comutational	320	28	21	13	7.07483	1.13123e-10
skin	COL3A1	DSG1	comutational	320	28	21	13	7.07483	1.13123e-10
skin	DCHS2	APOB	comutational	320	23	37	15	5.64042	1.25934e-10
skin	RELN	SCN11A	comutational	320	31	27	15	5.73477	1.36406e-10
skin	RELN	DNAH3	comutational	320	31	27	15	5.73477	1.36406e-10
skin	ASTN2	ANK3	comutational	320	23	44	16	5.05929	1.36453e-10
skin	PCDH15	C15orf2	comutational	320	27	22	13	7.00337	1.45387e-10
skin	SCN11A	UNC79	comutational	320	27	22	13	7.00337	1.45387e-10
skin	C15orf2	DNAH3	comutational	320	22	27	13	7.00337	1.45387e-10
skin	LRP2	PTPRD	comutational	320	35	28	16	5.22449	1.49372e-10
skin	GRIN2B	DSG1	comutational	320	23	21	12	7.95031	1.49935e-10
skin	LRP2	DCC	comutational	320	35	32	17	4.85714	1.5013e-10
skin	LRP2	FAT4	comutational	320	35	32	17	4.85714	1.5013e-10
skin	ROS1	SCN1A	comutational	320	28	30	15	5.71429	1.5019e-10
skin	UNC79	LAMA1	comutational	320	22	22	12	7.93388	1.57273e-10
skin	CSMD2	FLG	comutational	320	39	29	17	4.8099	1.5769e-10
skin	CRB1	CSMD3	comutational	320	22	33	14	6.1708	1.59253e-10
skin	COL19A1	FAT4	comutational	320	16	32	12	7.5	1.64123e-10
skin	FAT4	FBN3	comutational	320	32	16	12	7.5	1.64123e-10
skin	LRP2	COL6A3	comutational	320	35	21	14	6.09524	1.66572e-10
skin	PKD1L1	USH2A	comutational	320	17	38	13	6.43963	2.03057e-10
skin	CDH18	COL3A1	comutational	320	18	28	12	7.61905	2.14841e-10
skin	CFH	CSMD3	comutational	320	19	33	13	6.63477	2.30471e-10
skin	DNAH8	KALRN	comutational	320	43	21	15	5.31561	2.30566e-10
skin	SCN11A	DNAH3	comutational	320	27	27	14	6.1454	2.32082e-10
skin	NLRP13	UNC79	comutational	320	18	22	11	8.88889	2.34142e-10
skin	CDH18	CRB1	comutational	320	18	22	11	8.88889	2.34142e-10
skin	SNCAIP	ANK3	comutational	320	18	44	14	5.65657	2.35748e-10
skin	CDH18	ANK3	comutational	320	18	44	14	5.65657	2.35748e-10
skin	RYR1	DNAH2	comutational	320	20	25	12	7.68	2.43246e-10
skin	DNAH3	FAT4	comutational	320	27	32	15	5.55556	2.4683e-10
skin	TRPM6	COL3A1	comutational	320	22	28	13	6.75325	2.63691e-10
skin	CDH9	COL3A1	comutational	320	22	28	13	6.75325	2.63691e-10
skin	MYH2	NLRP13	comutational	320	17	18	10	10.4575	2.67363e-10
skin	COL5A1	DNAH9	comutational	320	28	31	15	5.52995	2.78835e-10
skin	PKHD1	RELN	comutational	320	24	31	14	6.02151	2.98797e-10
skin	PKD1L1	CSMD2	comutational	320	17	39	13	6.27451	3.00605e-10
skin	GRIN2B	CRB1	comutational	320	23	22	12	7.58893	3.18702e-10
skin	GRIN2B	UNC79	comutational	320	23	22	12	7.58893	3.18702e-10
skin	SALL1	SCN11A	comutational	320	23	27	13	6.69887	3.19866e-10
skin	TP63	DNAH8	comutational	320	16	43	13	6.04651	3.32451e-10
skin	CARD11	DNAH8	comutational	320	16	43	13	6.04651	3.32451e-10
skin	MYH2	DNAH9	comutational	320	17	31	12	7.28653	3.32917e-10
skin	OTOF	RELN	comutational	320	17	31	12	7.28653	3.32917e-10
skin	USH2A	DNAH3	comutational	320	38	27	16	4.99025	3.34254e-10
skin	NLRP13	COL22A1	comutational	320	18	29	12	7.35632	3.59583e-10
skin	SORL1	FAT4	comutational	320	20	32	13	6.5	3.83136e-10
skin	COL3A1	APOB	comutational	320	28	37	16	4.94208	4.37109e-10
skin	NLRP13	ASTN2	comutational	320	18	23	11	8.50242	4.39153e-10
skin	COL5A1	DNAH3	comutational	320	28	27	14	5.92593	4.45049e-10
skin	ABCA12	CNTNAP2	comutational	320	16	20	10	10	4.59175e-10
skin	COL22A1	CRB1	comutational	320	29	22	13	6.52038	4.64342e-10
skin	PTPRK	LRP1B	comutational	320	16	44	13	5.90909	4.67162e-10
skin	MUC17	GRIN2B	comutational	320	40	23	15	5.21739	4.99254e-10
skin	COL5A1	DCC	comutational	320	28	32	15	5.35714	5.02872e-10
skin	MYH1	SLC9A11	comutational	320	22	19	11	8.42105	5.37585e-10
skin	CR2	LAMA1	comutational	320	19	22	11	8.42105	5.37585e-10
skin	ZIM2	HMCN1	comutational	320	25	21	12	7.31429	5.44963e-10
skin	SCN11A	CSMD2	comutational	320	27	39	16	4.8623	5.46129e-10
skin	NALCN	ZNF804A	comutational	320	17	19	10	9.90712	5.52583e-10
skin	ADAM18	IGSF1	comutational	320	19	17	10	9.90712	5.52583e-10
skin	NALCN	DNAH2	comutational	320	17	25	11	8.28235	5.62791e-10
skin	CR2	DNAH8	comutational	320	19	43	14	5.48348	5.63739e-10
skin	RELN	ADCY8	comutational	320	31	21	13	6.39017	5.76901e-10
skin	ADCY8	DNAH9	comutational	320	21	31	13	6.39017	5.76901e-10
skin	GRIN2B	COL3A1	comutational	320	23	28	13	6.45963	5.78268e-10
skin	GRIN2B	COL5A1	comutational	320	23	28	13	6.45963	5.78268e-10
skin	ADAMTS20	COL3A1	comutational	320	23	28	13	6.45963	5.78268e-10
skin	COL3A1	COL14A1	comutational	320	28	23	13	6.45963	5.78268e-10
skin	COL5A1	COL14A1	comutational	320	28	23	13	6.45963	5.78268e-10
skin	LRP2	FREM2	comutational	320	35	16	12	6.85714	5.83589e-10
skin	SCN11A	VPS13B	comutational	320	27	16	11	8.14815	5.87899e-10
skin	SCN11A	CARD11	comutational	320	27	16	11	8.14815	5.87899e-10
skin	SCN11A	FLNB	comutational	320	27	16	11	8.14815	5.87899e-10
skin	TNR	GRID2	comutational	320	20	21	11	8.38095	5.93694e-10
skin	CNTNAP2	DSG1	comutational	320	20	21	11	8.38095	5.93694e-10
skin	PKHD1	TRPM6	comutational	320	24	22	12	7.27273	6.1769e-10
skin	DNAH8	FLG2	comutational	320	43	25	16	4.76279	6.19983e-10
skin	C15orf2	DNAH8	comutational	320	22	43	15	5.074	6.61249e-10
skin	DNAH8	LAMA1	comutational	320	43	22	15	5.074	6.61249e-10
skin	ADAMDEC1	DNAH5	comutational	320	16	57	14	4.91228	6.8657e-10
skin	PTPRD	USH2A	comutational	320	28	38	16	4.81203	7.25102e-10
skin	STAB2	CSMD2	comutational	320	24	39	15	5.12821	7.90254e-10
skin	SCN1A	UNC79	comutational	320	30	22	13	6.30303	7.96042e-10
skin	PAK7	CSMD3	comutational	320	17	33	12	6.84492	8.1066e-10
skin	MYOM2	ANK3	comutational	320	19	44	14	5.35885	8.13013e-10
skin	ST18	ANK3	comutational	320	19	44	14	5.35885	8.13013e-10
skin	CFH	LRP1B	comutational	320	19	44	14	5.35885	8.13013e-10
skin	SPHKAP	C6	comutational	320	29	27	14	5.72158	8.24888e-10
skin	SCN10A	COL3A1	comutational	320	28	28	14	5.71429	8.50631e-10
skin	SLC15A2	PTPRC	comutational	320	21	16	10	9.52381	8.60738e-10
skin	ABCA12	DSG1	comutational	320	16	21	10	9.52381	8.60738e-10
skin	STAB2	CSMD3	comutational	320	24	33	14	5.65657	8.64257e-10
skin	ADCY8	FAT4	comutational	320	21	32	13	6.19048	9.46818e-10
skin	DSG1	FAT4	comutational	320	21	32	13	6.19048	9.46818e-10
skin	PTPRK	COL3A1	comutational	320	16	28	11	7.85714	9.5325e-10
skin	SCN10A	VPS13B	comutational	320	28	16	11	7.85714	9.5325e-10
skin	COL3A1	FREM2	comutational	320	28	16	11	7.85714	9.5325e-10
skin	BAI3	LRP1B	comutational	320	22	44	15	4.95868	9.79717e-10
skin	TRPM6	ANK3	comutational	320	22	44	15	4.95868	9.79717e-10
skin	TRPM6	LRP1B	comutational	320	22	44	15	4.95868	9.79717e-10
skin	CDH9	LRP1B	comutational	320	22	44	15	4.95868	9.79717e-10
skin	COL5A3	ANK3	comutational	320	22	44	15	4.95868	9.79717e-10
skin	CRB1	ANK3	comutational	320	22	44	15	4.95868	9.79717e-10
skin	RP1	SPHKAP	comutational	320	32	29	15	5.17241	9.85143e-10
skin	FAT4	FLG	comutational	320	32	29	15	5.17241	9.85143e-10
skin	NLRP13	CSMD2	comutational	320	18	39	13	5.92593	9.96188e-10
skin	PLCB1	LPHN2	comutational	320	23	19	11	8.05492	1.00514e-09
skin	XDH	HECW2	comutational	320	23	19	11	8.05492	1.00514e-09
skin	PLCB1	FLG	comutational	320	23	29	13	6.23688	1.01499e-09
skin	NALCN	SIGLEC12	comutational	320	17	20	10	9.41176	1.0819e-09
skin	ATP13A4	ODZ1	comutational	320	17	20	10	9.41176	1.0819e-09
skin	SORCS3	FAM83B	comutational	320	17	20	10	9.41176	1.0819e-09
skin	SORL1	SPAG17	comutational	320	20	17	10	9.41176	1.0819e-09
skin	TNR	CATSPERB	comutational	320	20	17	10	9.41176	1.0819e-09
skin	C1orf173	DCC	comutational	320	25	32	14	5.6	1.10254e-09
skin	PLCB4	CRB1	comutational	320	25	22	12	6.98182	1.15102e-09
skin	C1orf173	UNC79	comutational	320	25	22	12	6.98182	1.15102e-09
skin	NEBL	SORL1	comutational	320	22	20	11	8	1.15478e-09
skin	NEBL	GRM3	comutational	320	22	20	11	8	1.15478e-09
skin	BAI3	KCNH5	comutational	320	22	20	11	8	1.15478e-09
skin	RYR1	COL5A3	comutational	320	20	22	11	8	1.15478e-09
skin	RYR1	LAMA1	comutational	320	20	22	11	8	1.15478e-09
skin	COL5A3	FAM83B	comutational	320	22	20	11	8	1.15478e-09
skin	USH2A	C1orf173	comutational	320	38	25	15	5.05263	1.16213e-09
skin	USH2A	DNAH2	comutational	320	38	25	15	5.05263	1.16213e-09
skin	GRIN2B	PKHD1	comutational	320	23	24	12	6.95652	1.24376e-09
skin	PLCB1	STAB2	comutational	320	23	24	12	6.95652	1.24376e-09
skin	MYOCD	DNAH8	comutational	320	17	43	13	5.69083	1.28374e-09
skin	PAK7	DNAH8	comutational	320	17	43	13	5.69083	1.28374e-09
skin	PDE1C	DNAH8	comutational	320	17	43	13	5.69083	1.28374e-09
skin	VPS13B	PTPRC	comutational	320	16	16	9	11.25	1.30867e-09
skin	ABCC9	VCAN	comutational	320	16	16	9	11.25	1.30867e-09
skin	SCN10A	FAM5C	comutational	320	28	20	12	6.85714	1.31902e-09
skin	CNTNAP2	COL3A1	comutational	320	20	28	12	6.85714	1.31902e-09
skin	ZNF804A	APOB	comutational	320	19	37	13	5.9175	1.32467e-09
skin	NEBL	DNAH9	comutational	320	22	31	13	6.09971	1.33172e-09
skin	RELN	BAI3	comutational	320	31	22	13	6.09971	1.33172e-09
skin	RELN	TRPM6	comutational	320	31	22	13	6.09971	1.33172e-09
skin	RELN	UNC79	comutational	320	31	22	13	6.09971	1.33172e-09
skin	DNAH9	UNC79	comutational	320	31	22	13	6.09971	1.33172e-09
skin	NLRP13	PLCB4	comutational	320	18	25	11	7.82222	1.3861e-09
skin	STK31	DNAH2	comutational	320	18	25	11	7.82222	1.3861e-09
skin	NLRP13	DCC	comutational	320	18	32	12	6.66667	1.47714e-09
skin	MUC17	CDH6	comutational	320	40	21	14	5.33333	1.48394e-09
skin	TP63	BAI3	comutational	320	16	22	10	9.09091	1.54937e-09
skin	TP63	CRB1	comutational	320	16	22	10	9.09091	1.54937e-09
skin	PPP1R3A	COL11A1	comutational	320	16	22	10	9.09091	1.54937e-09
skin	PZP	CRB1	comutational	320	16	22	10	9.09091	1.54937e-09
skin	SI	VPS13B	comutational	320	22	16	10	9.09091	1.54937e-09
skin	COL11A1	COL19A1	comutational	320	22	16	10	9.09091	1.54937e-09
skin	FREM2	UNC79	comutational	320	16	22	10	9.09091	1.54937e-09
skin	SCN10A	SPHKAP	comutational	320	28	29	14	5.51724	1.57142e-09
skin	SPHKAP	COL3A1	comutational	320	29	28	14	5.51724	1.57142e-09
skin	COL5A1	COL22A1	comutational	320	28	29	14	5.51724	1.57142e-09
skin	MYH2	SCN11A	comutational	320	17	27	11	7.66885	1.5856e-09
skin	NALCN	SCN11A	comutational	320	17	27	11	7.66885	1.5856e-09
skin	ATP13A4	SCN11A	comutational	320	17	27	11	7.66885	1.5856e-09
skin	OTOF	DNAH3	comutational	320	17	27	11	7.66885	1.5856e-09
skin	PCDH15	TDRD1	comutational	320	27	17	11	7.66885	1.5856e-09
skin	SORCS3	DNAH3	comutational	320	17	27	11	7.66885	1.5856e-09
skin	TDRD1	DNAH3	comutational	320	17	27	11	7.66885	1.5856e-09
skin	TPTE	USH2A	comutational	320	22	38	14	5.35885	1.64851e-09
skin	USH2A	COL11A1	comutational	320	38	22	14	5.35885	1.64851e-09
skin	DNAH8	FAM5C	comutational	320	43	20	14	5.2093	1.71073e-09
skin	SLC15A2	SCN11A	comutational	320	21	27	12	6.77249	1.72098e-09
skin	SPHKAP	CSMD3	comutational	320	29	33	15	5.01567	1.72436e-09
skin	GRIN2B	DNAH8	comutational	320	23	43	15	4.85339	1.73434e-09
skin	DCHS2	DNAH8	comutational	320	23	43	15	4.85339	1.73434e-09
skin	MYOCD	LRP1B	comutational	320	17	44	13	5.5615	1.79788e-09
skin	NALCN	ANK3	comutational	320	17	44	13	5.5615	1.79788e-09
skin	ATP13A4	ANK3	comutational	320	17	44	13	5.5615	1.79788e-09
skin	PKD1L1	ANK3	comutational	320	17	44	13	5.5615	1.79788e-09
skin	SORCS3	ANK3	comutational	320	17	44	13	5.5615	1.79788e-09
skin	DSG4	LRP1B	comutational	320	17	44	13	5.5615	1.79788e-09
skin	ANK3	IGSF1	comutational	320	44	17	13	5.5615	1.79788e-09
skin	SPEN	USH2A	comutational	320	16	38	12	6.31579	1.8212e-09
skin	C1orf173	CSMD2	comutational	320	25	39	15	4.92308	1.82621e-09
skin	LRP2	MYOCD	comutational	320	35	17	12	6.45378	1.84602e-09
skin	LRP2	MYH2	comutational	320	35	17	12	6.45378	1.84602e-09
skin	MYH2	CD163L1	comutational	320	17	21	10	8.96359	2.02184e-09
skin	TDRD1	GRID2	comutational	320	17	21	10	8.96359	2.02184e-09
skin	COL5A2	DSG1	comutational	320	17	21	10	8.96359	2.02184e-09
skin	MXRA5	GRIN2B	comutational	320	20	23	11	7.65217	2.15237e-09
skin	ADAMTS20	TNR	comutational	320	23	20	11	7.65217	2.15237e-09
skin	XDH	CNTNAP2	comutational	320	23	20	11	7.65217	2.15237e-09
skin	TRPM6	FAT4	comutational	320	22	32	13	5.90909	2.1785e-09
skin	COL5A3	FAT4	comutational	320	22	32	13	5.90909	2.1785e-09
skin	SORL1	COL22A1	comutational	320	20	29	12	6.62069	2.19355e-09
skin	SPHKAP	TNR	comutational	320	29	20	12	6.62069	2.19355e-09
skin	NLRP13	CSMD3	comutational	320	18	33	12	6.46465	2.27691e-09
skin	TPTE	KALRN	comutational	320	22	21	11	7.61905	2.3439e-09
skin	CD163L1	COL5A3	comutational	320	21	22	11	7.61905	2.3439e-09
skin	TRPM6	ADCY8	comutational	320	22	21	11	7.61905	2.3439e-09
skin	COL5A3	GRID2	comutational	320	22	21	11	7.61905	2.3439e-09
skin	ADCY8	UNC79	comutational	320	21	22	11	7.61905	2.3439e-09
skin	MYH8	RYR1	comutational	320	18	20	10	8.88889	2.36152e-09
skin	ODZ1	ANK3	comutational	320	20	44	14	5.09091	2.45883e-09
skin	MYH4	CSMD2	comutational	320	22	39	14	5.22145	2.50417e-09
skin	TRRAP	CSMD2	comutational	320	22	39	14	5.22145	2.50417e-09
skin	XDH	APOB	comutational	320	23	37	14	5.26439	2.53636e-09
skin	LRP2	SYNE1	comutational	320	35	28	15	4.89796	2.53712e-09
skin	MYOCD	COL5A1	comutational	320	17	28	11	7.39496	2.56287e-09
skin	PKD1L1	COL3A1	comutational	320	17	28	11	7.39496	2.56287e-09
skin	SCN10A	TDRD1	comutational	320	28	17	11	7.39496	2.56287e-09
skin	SCN10A	DSG4	comutational	320	28	17	11	7.39496	2.56287e-09
skin	SCN10A	IGSF1	comutational	320	28	17	11	7.39496	2.56287e-09
skin	SORCS3	COL3A1	comutational	320	17	28	11	7.39496	2.56287e-09
skin	TDRD1	COL4A5	comutational	320	17	28	11	7.39496	2.56287e-09
skin	COL3A1	DSG4	comutational	320	28	17	11	7.39496	2.56287e-09
skin	PREX2	SCN11A	comutational	320	31	27	14	5.35245	2.59121e-09
skin	ABCC9	CSMD2	comutational	320	16	39	12	6.15385	2.59648e-09
skin	MYOCD	TP63	comutational	320	17	16	9	10.5882	2.7235e-09
skin	PPP1R3A	LCTL	comutational	320	16	17	9	10.5882	2.7235e-09
skin	MUC17	PLCB4	comutational	320	40	25	15	4.8	2.82529e-09
skin	GRIN2B	DNAH9	comutational	320	23	31	13	5.8345	2.89201e-09
skin	XDH	DNAH9	comutational	320	23	31	13	5.8345	2.89201e-09
skin	CFH	CSMD2	comutational	320	19	39	13	5.61404	2.90328e-09
skin	CSMD2	KCNT2	comutational	320	39	19	13	5.61404	2.90328e-09
skin	CSMD2	LPHN2	comutational	320	39	19	13	5.61404	2.90328e-09
skin	PTPRD	CD163	comutational	320	28	21	12	6.53061	2.92687e-09
skin	PTPRD	LOXHD1	comutational	320	28	21	12	6.53061	2.92687e-09
skin	CD163	COL3A1	comutational	320	21	28	12	6.53061	2.92687e-09
skin	CDH6	COL3A1	comutational	320	21	28	12	6.53061	2.92687e-09
skin	SCN11A	APOB	comutational	320	27	37	15	4.8048	3.3479e-09
skin	PREX2	RP1	comutational	320	31	32	15	4.83871	3.41267e-09
skin	COL5A3	CSMD3	comutational	320	22	33	13	5.73003	3.49101e-09
skin	CSMD3	UNC79	comutational	320	33	22	13	5.73003	3.49101e-09
skin	ODZ1	APOB	comutational	320	20	37	13	5.62162	3.50566e-09
skin	VWF	ABCA4	comutational	320	30	24	13	5.77778	3.58404e-09
skin	RELN	VPS13B	comutational	320	31	16	11	7.09677	3.58501e-09
skin	MYH4	SCN11A	comutational	320	22	27	12	6.46465	3.61169e-09
skin	MYH4	DNAH3	comutational	320	22	27	12	6.46465	3.61169e-09
skin	NDST4	SCN11A	comutational	320	22	27	12	6.46465	3.61169e-09
skin	PCDH15	SI	comutational	320	27	22	12	6.46465	3.61169e-09
skin	SCN11A	CRB1	comutational	320	27	22	12	6.46465	3.61169e-09
skin	SI	DNAH3	comutational	320	22	27	12	6.46465	3.61169e-09
skin	COL5A3	DNAH3	comutational	320	22	27	12	6.46465	3.61169e-09
skin	DNAH3	UNC79	comutational	320	27	22	12	6.46465	3.61169e-09
skin	DNAH3	LAMA1	comutational	320	27	22	12	6.46465	3.61169e-09
skin	MYH2	GRIN2A	comutational	320	17	22	10	8.55615	3.62822e-09
skin	MYH2	CRB1	comutational	320	17	22	10	8.55615	3.62822e-09
skin	NLRP8	NEBL	comutational	320	17	22	10	8.55615	3.62822e-09
skin	NEBL	SPAG17	comutational	320	22	17	10	8.55615	3.62822e-09
skin	PKD1L1	TRRAP	comutational	320	17	22	10	8.55615	3.62822e-09
skin	PKD1L1	CRB1	comutational	320	17	22	10	8.55615	3.62822e-09
skin	PKD1L1	ERBB4	comutational	320	17	22	10	8.55615	3.62822e-09
skin	SORCS3	C15orf2	comutational	320	17	22	10	8.55615	3.62822e-09
skin	SORCS3	LAMA1	comutational	320	17	22	10	8.55615	3.62822e-09
skin	TDRD1	C15orf2	comutational	320	17	22	10	8.55615	3.62822e-09
skin	COL5A2	UNC79	comutational	320	17	22	10	8.55615	3.62822e-09
skin	CRB1	GRIK2	comutational	320	22	17	10	8.55615	3.62822e-09
skin	CRB1	KCNH7	comutational	320	22	17	10	8.55615	3.62822e-09
skin	LRP2	SLC15A2	comutational	320	35	21	13	5.65986	3.72179e-09
skin	MUC17	MYH4	comutational	320	40	22	14	5.09091	3.75111e-09
skin	MUC17	ERBB4	comutational	320	40	22	14	5.09091	3.75111e-09
skin	ZNF804A	FAT4	comutational	320	19	32	12	6.31579	3.76523e-09
skin	PKHD1	SIGLEC12	comutational	320	24	20	11	7.33333	3.86385e-09
skin	SORL1	STAB2	comutational	320	20	24	11	7.33333	3.86385e-09
skin	NLRP13	PCDH15	comutational	320	18	27	11	7.2428	3.88065e-09
skin	NLRP13	SCN11A	comutational	320	18	27	11	7.2428	3.88065e-09
skin	NLRP13	DNAH3	comutational	320	18	27	11	7.2428	3.88065e-09
skin	RFX6	SCN11A	comutational	320	18	27	11	7.2428	3.88065e-09
skin	SCN11A	ANK2	comutational	320	27	18	11	7.2428	3.88065e-09
skin	STK31	DNAH3	comutational	320	18	27	11	7.2428	3.88065e-09
skin	GRIN2B	USH2A	comutational	320	23	38	14	5.12586	3.89772e-09
skin	COL5A2	APOB	comutational	320	17	37	12	6.10493	3.96737e-09
skin	GRIK2	APOB	comutational	320	17	37	12	6.10493	3.96737e-09
skin	PAK7	SPHKAP	comutational	320	17	29	11	7.13996	4.05184e-09
skin	NLRP13	DNAH8	comutational	320	18	43	13	5.37468	4.19789e-09
skin	PLCB1	CD163L1	comutational	320	23	21	11	7.28778	4.35504e-09
skin	NLRP13	ADCY8	comutational	320	18	21	10	8.46561	4.3996e-09
skin	SCN11A	FAT4	comutational	320	27	32	14	5.18519	4.41462e-09
skin	TP63	STAB2	comutational	320	16	24	10	8.33333	4.52939e-09
skin	PKHD1	CARD11	comutational	320	24	16	10	8.33333	4.52939e-09
skin	COL5A3	UNC79	comutational	320	22	22	11	7.27273	4.53053e-09
skin	COL5A3	LAMA1	comutational	320	22	22	11	7.27273	4.53053e-09
skin	CRB1	LAMA1	comutational	320	22	22	11	7.27273	4.53053e-09
skin	DNAH8	MECOM	comutational	320	43	21	14	4.96124	4.67105e-09
skin	GRIN2B	DCC	comutational	320	23	32	13	5.65217	4.71543e-09
skin	GRIN2B	FAT4	comutational	320	23	32	13	5.65217	4.71543e-09
skin	PLCB1	FAT4	comutational	320	23	32	13	5.65217	4.71543e-09
skin	SLC9A11	CNTNAP2	comutational	320	19	20	10	8.42105	4.83601e-09
skin	SLC9A11	FAM5C	comutational	320	19	20	10	8.42105	4.83601e-09
skin	ODZ1	ZNF804A	comutational	320	20	19	10	8.42105	4.83601e-09
skin	ZNF804A	FAM83B	comutational	320	19	20	10	8.42105	4.83601e-09
skin	COL22A1	HMCN1	comutational	320	29	21	12	6.30542	4.85183e-09
skin	LRP2	MYH8	comutational	320	35	18	12	6.09524	5.1514e-09
skin	MYH8	TP63	comutational	320	18	16	9	10	5.33422e-09
skin	PZP	CDH18	comutational	320	16	18	9	10	5.33422e-09
skin	SPEN	FAT4	comutational	320	16	32	11	6.875	5.37691e-09
skin	PTPRK	DCC	comutational	320	16	32	11	6.875	5.37691e-09
skin	PKHD1	APOB	comutational	320	24	37	14	5.04505	5.64962e-09
skin	MYH2	PHKA1	comutational	320	17	17	9	9.9654	5.6509e-09
skin	TDRD1	COL5A2	comutational	320	17	17	9	9.9654	5.6509e-09
skin	SORL1	DNAH9	comutational	320	20	31	12	6.19355	5.66766e-09
skin	DNAH9	FAM83B	comutational	320	31	20	12	6.19355	5.66766e-09
skin	NLRP13	LRP1B	comutational	320	18	44	13	5.25253	5.85943e-09
skin	RFX6	ANK3	comutational	320	18	44	13	5.25253	5.85943e-09
skin	GRIN2B	CSMD2	comutational	320	23	39	14	4.99443	5.90096e-09
skin	ASTN2	CSMD2	comutational	320	23	39	14	4.99443	5.90096e-09
skin	XDH	CSMD2	comutational	320	23	39	14	4.99443	5.90096e-09
skin	STAB2	DNAH9	comutational	320	24	31	13	5.5914	5.95672e-09
skin	ABCA4	DNAH9	comutational	320	24	31	13	5.5914	5.95672e-09
skin	MYH1	COL5A1	comutational	320	22	28	12	6.23377	6.12269e-09
skin	PTPRD	COL5A3	comutational	320	28	22	12	6.23377	6.12269e-09
skin	SCN10A	C15orf2	comutational	320	28	22	12	6.23377	6.12269e-09
skin	SI	COL3A1	comutational	320	22	28	12	6.23377	6.12269e-09
skin	COL3A1	UNC79	comutational	320	28	22	12	6.23377	6.12269e-09
skin	COL4A5	CRB1	comutational	320	28	22	12	6.23377	6.12269e-09
skin	COL4A5	ERBB4	comutational	320	28	22	12	6.23377	6.12269e-09
skin	NLRP13	PTPRD	comutational	320	18	28	11	6.98413	6.25264e-09
skin	RFX6	SCN10A	comutational	320	18	28	11	6.98413	6.25264e-09
skin	MYOCD	GRIN2B	comutational	320	17	23	10	8.18414	6.28285e-09
skin	MYH2	GRIN2B	comutational	320	17	23	10	8.18414	6.28285e-09
skin	MYH2	PLCB1	comutational	320	17	23	10	8.18414	6.28285e-09
skin	GRIN2B	TACC2	comutational	320	23	17	10	8.18414	6.28285e-09
skin	ASTN2	PKD1L1	comutational	320	23	17	10	8.18414	6.28285e-09
skin	ATP13A4	DCHS2	comutational	320	17	23	10	8.18414	6.28285e-09
skin	PKD1L1	PLCB1	comutational	320	17	23	10	8.18414	6.28285e-09
skin	CD163	ANK3	comutational	320	21	44	14	4.84848	6.69092e-09
skin	CD163L1	ANK3	comutational	320	21	44	14	4.84848	6.69092e-09
skin	CDH6	ANK3	comutational	320	21	44	14	4.84848	6.69092e-09
skin	COL6A3	LRP1B	comutational	320	21	44	14	4.84848	6.69092e-09
skin	GRID2	ANK3	comutational	320	21	44	14	4.84848	6.69092e-09
skin	GRIN2B	PCDH15	comutational	320	23	27	12	6.18357	7.20277e-09
skin	GRIN2B	SCN11A	comutational	320	23	27	12	6.18357	7.20277e-09
skin	PLCB1	DNAH3	comutational	320	23	27	12	6.18357	7.20277e-09
skin	SLCO1B3	DNAH3	comutational	320	23	27	12	6.18357	7.20277e-09
skin	XDH	DNAH3	comutational	320	23	27	12	6.18357	7.20277e-09
skin	SCN11A	CSMD3	comutational	320	27	33	14	5.02806	7.34701e-09
skin	CSMD3	DNAH3	comutational	320	33	27	14	5.02806	7.34701e-09
skin	SORL1	CSMD2	comutational	320	20	39	13	5.33333	7.63256e-09
skin	CSMD2	FAM5C	comutational	320	39	20	13	5.33333	7.63256e-09
skin	PKHD1	ADCY8	comutational	320	24	21	11	6.98413	7.7934e-09
skin	NLRP13	CRB1	comutational	320	18	22	10	8.08081	7.87081e-09
skin	NLRP13	ERBB4	comutational	320	18	22	10	8.08081	7.87081e-09
skin	GRIN2A	CDH18	comutational	320	22	18	10	8.08081	7.87081e-09
skin	STK31	LAMA1	comutational	320	18	22	10	8.08081	7.87081e-09
skin	TRPM6	CDH18	comutational	320	22	18	10	8.08081	7.87081e-09
skin	CDH18	CDH9	comutational	320	18	22	10	8.08081	7.87081e-09
skin	TP63	CSMD3	comutational	320	16	33	11	6.66667	7.93805e-09
skin	MYOCD	CSMD2	comutational	320	17	39	12	5.79186	8.10659e-09
skin	CSMD2	IGSF1	comutational	320	39	17	12	5.79186	8.10659e-09
skin	PTPRD	DCC	comutational	320	28	32	14	5	8.32637e-09
skin	RP1	SCN10A	comutational	320	32	28	14	5	8.32637e-09
skin	COL3A1	DCC	comutational	320	28	32	14	5	8.32637e-09
skin	PTPRD	SCN11A	comutational	320	28	27	13	5.50265	8.36741e-09
skin	PTPRD	C6	comutational	320	28	27	13	5.50265	8.36741e-09
skin	SCN10A	SCN11A	comutational	320	28	27	13	5.50265	8.36741e-09
skin	MYH4	GRIN2B	comutational	320	22	23	11	6.95652	8.39138e-09
skin	NEBL	COL14A1	comutational	320	22	23	11	6.95652	8.39138e-09
skin	GRIN2B	COL11A1	comutational	320	23	22	11	6.95652	8.39138e-09
skin	GRIN2B	LAMA1	comutational	320	23	22	11	6.95652	8.39138e-09
skin	DCHS2	COL11A1	comutational	320	23	22	11	6.95652	8.39138e-09
skin	PLCB1	CRB1	comutational	320	23	22	11	6.95652	8.39138e-09
skin	SALL1	UNC79	comutational	320	23	22	11	6.95652	8.39138e-09
skin	LRP2	LAMA1	comutational	320	35	22	13	5.4026	8.47925e-09
skin	CD163	APOB	comutational	320	21	37	13	5.35393	8.52193e-09
skin	CDH6	APOB	comutational	320	21	37	13	5.35393	8.52193e-09
skin	MECOM	APOB	comutational	320	21	37	13	5.35393	8.52193e-09
skin	CR2	DNAH3	comutational	320	19	27	11	6.8616	8.77092e-09
skin	MUC17	PLCB1	comutational	320	40	23	14	4.86957	8.80956e-09
skin	DNAH9	FLG	comutational	320	31	29	14	4.98331	8.96873e-09
skin	CNTNAP2	FAM5C	comutational	320	20	20	10	8	9.38134e-09
skin	FAM83B	GRM3	comutational	320	20	20	10	8	9.38134e-09
skin	OTOF	DNAH9	comutational	320	17	31	11	6.67932	9.54719e-09
skin	RELN	COL5A2	comutational	320	31	17	11	6.67932	9.54719e-09
skin	TDRD1	DNAH9	comutational	320	17	31	11	6.67932	9.54719e-09
skin	DNAH9	PHKA1	comutational	320	31	17	11	6.67932	9.54719e-09
skin	VPS13B	DNAH8	comutational	320	16	43	12	5.5814	9.66122e-09
skin	PKHD1	FAT4	comutational	320	24	32	13	5.41667	9.68058e-09
skin	RP1	STAB2	comutational	320	32	24	13	5.41667	9.68058e-09
skin	SCN3A	SPHKAP	comutational	320	18	29	11	6.7433	9.85396e-09
skin	MOV10L1	ST18	comutational	320	16	19	9	9.47368	9.92459e-09
skin	MORC1	DSP	comutational	320	19	16	9	9.47368	9.92459e-09
skin	SLC9A11	SRGAP3	comutational	320	19	16	9	9.47368	9.92459e-09
skin	ZNF804A	COL19A1	comutational	320	19	16	9	9.47368	9.92459e-09
skin	ABCB5	PTPRC	comutational	320	19	16	9	9.47368	9.92459e-09
skin	ABCC9	LPHN2	comutational	320	16	19	9	9.47368	9.92459e-09
skin	DSP	DSC1	comutational	320	16	19	9	9.47368	9.92459e-09
skin	FREM2	LPHN2	comutational	320	16	19	9	9.47368	9.92459e-09
skin	SPHKAP	SI	comutational	320	29	22	12	6.01881	1.01168e-08
skin	SPHKAP	CRB1	comutational	320	29	22	12	6.01881	1.01168e-08
skin	SPHKAP	ERBB4	comutational	320	29	22	12	6.01881	1.01168e-08
skin	TRPM6	COL22A1	comutational	320	22	29	12	6.01881	1.01168e-08
skin	COL5A3	FLG	comutational	320	22	29	12	6.01881	1.01168e-08
skin	COL22A1	LAMA1	comutational	320	29	22	12	6.01881	1.01168e-08
skin	PKHD1	CATSPERB	comutational	320	24	17	10	7.84314	1.05412e-08
skin	SCN3A	APOB	comutational	320	18	37	12	5.76577	1.09991e-08
skin	MYOCD	NLRP13	comutational	320	17	18	9	9.41176	1.10344e-08
skin	MYOCD	DBC1	comutational	320	17	18	9	9.41176	1.10344e-08
skin	MYH2	CDH18	comutational	320	17	18	9	9.41176	1.10344e-08
skin	NLRP13	PKD1L1	comutational	320	18	17	9	9.41176	1.10344e-08
skin	NALCN	COL7A1	comutational	320	17	18	9	9.41176	1.10344e-08
skin	NALCN	ANK2	comutational	320	17	18	9	9.41176	1.10344e-08
skin	CDH18	IGSF1	comutational	320	18	17	9	9.41176	1.10344e-08
skin	MUC17	SORL1	comutational	320	40	20	13	5.2	1.10485e-08
skin	MUC17	PKD1L1	comutational	320	40	17	12	5.64706	1.13925e-08
skin	PLCB4	DNAH9	comutational	320	25	31	13	5.36774	1.17134e-08
skin	PREX2	C1orf173	comutational	320	31	25	13	5.36774	1.17134e-08
skin	PREX2	FLG2	comutational	320	31	25	13	5.36774	1.17134e-08
skin	C1orf173	DNAH9	comutational	320	25	31	13	5.36774	1.17134e-08
skin	FLG2	APOB	comutational	320	25	37	14	4.84324	1.19144e-08
skin	DNAH8	HECW2	comutational	320	43	19	13	5.0918	1.20719e-08
skin	GRIN2B	PTPRD	comutational	320	23	28	12	5.96273	1.21711e-08
skin	PLCB1	COL3A1	comutational	320	23	28	12	5.96273	1.21711e-08
skin	RELN	SLC15A2	comutational	320	31	21	12	5.89862	1.24553e-08
skin	RELN	KALRN	comutational	320	31	21	12	5.89862	1.24553e-08
skin	SLC15A2	USH2A	comutational	320	21	38	13	5.21303	1.26165e-08
skin	LRP2	DSC1	comutational	320	35	19	12	5.77444	1.30036e-08
skin	LRP2	LPHN2	comutational	320	35	19	12	5.77444	1.30036e-08
skin	TP63	LRP1B	comutational	320	16	44	12	5.45455	1.3109e-08
skin	PPP1R3A	ANK3	comutational	320	16	44	12	5.45455	1.3109e-08
skin	CGNL1	ANK3	comutational	320	16	44	12	5.45455	1.3109e-08
skin	COL19A1	ANK3	comutational	320	16	44	12	5.45455	1.3109e-08
skin	FLNB	LRP1B	comutational	320	16	44	12	5.45455	1.3109e-08
skin	PLCB4	SLIT2	comutational	320	25	21	11	6.70476	1.34886e-08
skin	PLCB4	ADCY8	comutational	320	25	21	11	6.70476	1.34886e-08
skin	SLC15A2	C1orf173	comutational	320	21	25	11	6.70476	1.34886e-08
skin	NLRP13	GRIN2B	comutational	320	18	23	10	7.72947	1.35875e-08
skin	GRIN2B	DBC1	comutational	320	23	18	10	7.72947	1.35875e-08
skin	CDH18	COL14A1	comutational	320	18	23	10	7.72947	1.35875e-08
skin	PKHD1	DNAH3	comutational	320	24	27	12	5.92593	1.37381e-08
skin	STAB2	DNAH3	comutational	320	24	27	12	5.92593	1.37381e-08
skin	ABCA4	DNAH3	comutational	320	24	27	12	5.92593	1.37381e-08
skin	PTPRD	CSMD3	comutational	320	28	33	14	4.84848	1.38108e-08
skin	COL3A1	CSMD3	comutational	320	28	33	14	4.84848	1.38108e-08
skin	COL5A1	CSMD3	comutational	320	28	33	14	4.84848	1.38108e-08
skin	MYOM2	SCN10A	comutational	320	19	28	11	6.61654	1.40873e-08
skin	MYOCD	DCC	comutational	320	17	32	11	6.47059	1.42735e-08
skin	NALCN	FAT4	comutational	320	17	32	11	6.47059	1.42735e-08
skin	PKD1L1	FAT4	comutational	320	17	32	11	6.47059	1.42735e-08
skin	COL22A1	DNAH3	comutational	320	29	27	13	5.3129	1.44957e-08
skin	PKHD1	CRB1	comutational	320	24	22	11	6.66667	1.49691e-08
skin	PKHD1	UNC79	comutational	320	24	22	11	6.66667	1.49691e-08
skin	STAB2	CRB1	comutational	320	24	22	11	6.66667	1.49691e-08
skin	GRIN2B	COL14A1	comutational	320	23	23	11	6.65406	1.54933e-08
skin	ASTN2	PLCB1	comutational	320	23	23	11	6.65406	1.54933e-08
skin	ASTN2	XDH	comutational	320	23	23	11	6.65406	1.54933e-08
skin	USH2A	ANK2	comutational	320	38	18	12	5.61404	1.5764e-08
skin	RELN	VWF	comutational	320	31	30	14	4.8172	1.59064e-08
skin	VWF	DNAH9	comutational	320	30	31	14	4.8172	1.59064e-08
skin	GRIN2A	HECW2	comutational	320	22	19	10	7.6555	1.60188e-08
skin	SLC9A11	SI	comutational	320	19	22	10	7.6555	1.60188e-08
skin	SLC9A11	COL5A3	comutational	320	19	22	10	7.6555	1.60188e-08
skin	SLC9A11	CRB1	comutational	320	19	22	10	7.6555	1.60188e-08
skin	SLC9A11	UNC79	comutational	320	19	22	10	7.6555	1.60188e-08
skin	SI	HECW2	comutational	320	22	19	10	7.6555	1.60188e-08
skin	ZNF804A	CRB1	comutational	320	19	22	10	7.6555	1.60188e-08
skin	COL5A3	LPHN2	comutational	320	22	19	10	7.6555	1.60188e-08
skin	CR2	UNC79	comutational	320	19	22	10	7.6555	1.60188e-08
skin	FBN2	LAMA1	comutational	320	19	22	10	7.6555	1.60188e-08
skin	SCN1A	CRB1	comutational	320	30	22	12	5.81818	1.63307e-08
skin	VWF	COL5A3	comutational	320	30	22	12	5.81818	1.63307e-08
skin	VWF	CRB1	comutational	320	30	22	12	5.81818	1.63307e-08
skin	MORC1	LRP1B	comutational	320	19	44	13	4.97608	1.67933e-08
skin	ZNF804A	ANK3	comutational	320	19	44	13	4.97608	1.67933e-08
skin	ZNF804A	LRP1B	comutational	320	19	44	13	4.97608	1.67933e-08
skin	CR2	LRP1B	comutational	320	19	44	13	4.97608	1.67933e-08
skin	TDRD1	DNAH2	comutational	320	17	25	10	7.52941	1.71935e-08
skin	MXRA5	CD163	comutational	320	20	21	10	7.61905	1.73701e-08
skin	RYR1	GRID2	comutational	320	20	21	10	7.61905	1.73701e-08
skin	ODZ1	CD163	comutational	320	20	21	10	7.61905	1.73701e-08
skin	CD163	FAM83B	comutational	320	21	20	10	7.61905	1.73701e-08
skin	ADAM7	FAM5C	comutational	320	21	20	10	7.61905	1.73701e-08
skin	DSG1	FAM5C	comutational	320	21	20	10	7.61905	1.73701e-08
skin	SIGLEC12	COL19A1	comutational	320	20	16	9	9	1.7669e-08
skin	SRGAP3	FAM5C	comutational	320	16	20	9	9	1.7669e-08
skin	LRP2	GRIN2B	comutational	320	35	23	13	5.1677	1.8173e-08
skin	LRP2	ADAMTS20	comutational	320	35	23	13	5.1677	1.8173e-08
skin	MOV10L1	SCN11A	comutational	320	16	27	10	7.40741	1.84292e-08
skin	MOV10L1	DNAH3	comutational	320	16	27	10	7.40741	1.84292e-08
skin	SCN11A	DSP	comutational	320	27	16	10	7.40741	1.84292e-08
skin	ABCC9	DNAH3	comutational	320	16	27	10	7.40741	1.84292e-08
skin	COL6A3	CSMD2	comutational	320	21	39	13	5.07937	1.84311e-08
skin	CSMD2	ADAM7	comutational	320	39	21	13	5.07937	1.84311e-08
skin	CSMD2	MECOM	comutational	320	39	21	13	5.07937	1.84311e-08
skin	SORL1	DNAH3	comutational	320	20	27	11	6.51852	1.8546e-08
skin	CNTNAP2	DNAH3	comutational	320	20	27	11	6.51852	1.8546e-08
skin	ZIM2	FAT4	comutational	320	25	32	13	5.2	1.89735e-08
skin	DNAH2	FAT4	comutational	320	25	32	13	5.2	1.89735e-08
skin	FAT4	FLG2	comutational	320	32	25	13	5.2	1.89735e-08
skin	BAI3	APOB	comutational	320	22	37	13	5.11057	1.92871e-08
skin	APOB	LAMA1	comutational	320	37	22	13	5.11057	1.92871e-08
skin	RP1	SLIT2	comutational	320	32	21	12	5.71429	1.93605e-08
skin	CD163	DCC	comutational	320	21	32	12	5.71429	1.93605e-08
skin	ADAMTS20	SPHKAP	comutational	320	23	29	12	5.75712	2.00461e-08
skin	SPHKAP	COL14A1	comutational	320	29	23	12	5.75712	2.00461e-08
skin	MYH6	KCNT2	comutational	320	17	19	9	8.91641	2.04681e-08
skin	ATP13A4	LAMA2	comutational	320	17	19	9	8.91641	2.04681e-08
skin	ATP13A4	LPHN2	comutational	320	17	19	9	8.91641	2.04681e-08
skin	SPTBN5	ZNF804A	comutational	320	17	19	9	8.91641	2.04681e-08
skin	CFH	COL5A2	comutational	320	19	17	9	8.91641	2.04681e-08
skin	DSC1	KDM5A	comutational	320	19	17	9	8.91641	2.04681e-08
skin	FBN2	LAMB4	comutational	320	19	17	9	8.91641	2.04681e-08
skin	MYOCD	CSMD3	comutational	320	17	33	11	6.27451	2.10049e-08
skin	PKD1L1	CSMD3	comutational	320	17	33	11	6.27451	2.10049e-08
skin	CSMD3	IGSF1	comutational	320	33	17	11	6.27451	2.10049e-08
skin	CSMD3	PHKA1	comutational	320	33	17	11	6.27451	2.10049e-08
skin	NLRP13	CDH18	comutational	320	18	18	9	8.88889	2.14817e-08
skin	CFH	COL22A1	comutational	320	19	29	11	6.38838	2.21306e-08
skin	MYH8	CSMD2	comutational	320	18	39	12	5.47009	2.23274e-08
skin	STK31	CSMD2	comutational	320	18	39	12	5.47009	2.23274e-08
skin	STK31	ABCA4	comutational	320	18	24	10	7.40741	2.27262e-08
skin	MYH8	DNAH9	comutational	320	18	31	11	6.30824	2.3071e-08
skin	NLRP13	DNAH9	comutational	320	18	31	11	6.30824	2.3071e-08
skin	PREX2	RFX6	comutational	320	31	18	11	6.30824	2.3071e-08
skin	PKHD1	PTPRD	comutational	320	24	28	12	5.71429	2.31395e-08
skin	PCDH15	PLCB4	comutational	320	27	25	12	5.68889	2.51918e-08
skin	COL4A5	COL22A1	comutational	320	28	29	13	5.12315	2.56968e-08
skin	PREX2	UNC79	comutational	320	31	22	12	5.6305	2.58037e-08
skin	RELN	TPTE	comutational	320	31	22	12	5.6305	2.58037e-08
skin	CRB1	DNAH9	comutational	320	22	31	12	5.6305	2.58037e-08
skin	GRIN2A	PLCB4	comutational	320	22	25	11	6.4	2.58262e-08
skin	PLCB4	C15orf2	comutational	320	25	22	11	6.4	2.58262e-08
skin	PLCB4	ERBB4	comutational	320	25	22	11	6.4	2.58262e-08
skin	PLCB4	UNC79	comutational	320	25	22	11	6.4	2.58262e-08
skin	DNAH2	LAMA1	comutational	320	25	22	11	6.4	2.58262e-08
skin	MYOM2	SLCO1B3	comutational	320	19	23	10	7.32265	2.75678e-08
skin	GRIN2B	ADAM18	comutational	320	23	19	10	7.32265	2.75678e-08
skin	SLCO1B3	ST18	comutational	320	23	19	10	7.32265	2.75678e-08
skin	XDH	CFH	comutational	320	23	19	10	7.32265	2.75678e-08
skin	ROS1	PTPRC	comutational	320	28	16	10	7.14286	2.8138e-08
skin	SCN10A	CGNL1	comutational	320	28	16	10	7.14286	2.8138e-08
skin	SCN10A	COL19A1	comutational	320	28	16	10	7.14286	2.8138e-08
skin	COL3A1	DSP	comutational	320	28	16	10	7.14286	2.8138e-08
skin	NDST4	USH2A	comutational	320	22	38	13	4.97608	2.84591e-08
skin	USH2A	C15orf2	comutational	320	38	22	13	4.97608	2.84591e-08
skin	USH2A	ERBB4	comutational	320	38	22	13	4.97608	2.84591e-08
skin	USH2A	UNC79	comutational	320	38	22	13	4.97608	2.84591e-08
skin	CD163	CSMD3	comutational	320	21	33	12	5.54113	2.95537e-08
skin	PTPRD	CNTNAP2	comutational	320	28	20	11	6.28571	2.9693e-08
skin	PTPRD	FAM83B	comutational	320	28	20	11	6.28571	2.9693e-08
skin	SCN10A	FAM83B	comutational	320	28	20	11	6.28571	2.9693e-08
skin	TNR	COL3A1	comutational	320	20	28	11	6.28571	2.9693e-08
skin	COL3A1	FAM5C	comutational	320	28	20	11	6.28571	2.9693e-08
skin	ATP13A4	DNAH8	comutational	320	17	43	12	5.25308	2.97672e-08
skin	TACC2	DNAH8	comutational	320	17	43	12	5.25308	2.97672e-08
skin	COL2A1	DNAH8	comutational	320	17	43	12	5.25308	2.97672e-08
skin	CSMD3	DNAH2	comutational	320	33	25	13	5.04242	3.01056e-08
skin	SRGAP3	LOXHD1	comutational	320	16	21	9	8.57143	3.02752e-08
skin	ADCY8	FBN3	comutational	320	21	16	9	8.57143	3.02752e-08
skin	ADCY8	FLNB	comutational	320	21	16	9	8.57143	3.02752e-08
skin	FBN3	GRID2	comutational	320	16	21	9	8.57143	3.02752e-08
skin	MYH4	SORL1	comutational	320	22	20	10	7.27273	3.08829e-08
skin	NEBL	KCNH5	comutational	320	22	20	10	7.27273	3.08829e-08
skin	SORL1	TRPM6	comutational	320	20	22	10	7.27273	3.08829e-08
skin	SI	FAM5C	comutational	320	22	20	10	7.27273	3.08829e-08
skin	SI	GRM3	comutational	320	22	20	10	7.27273	3.08829e-08
skin	TNR	UNC79	comutational	320	20	22	10	7.27273	3.08829e-08
skin	CNTNAP2	CRB1	comutational	320	20	22	10	7.27273	3.08829e-08
skin	CNTNAP2	UNC79	comutational	320	20	22	10	7.27273	3.08829e-08
skin	FAM83B	UNC79	comutational	320	20	22	10	7.27273	3.08829e-08
skin	RYR1	DNAH8	comutational	320	20	43	13	4.83721	3.1314e-08
skin	PEG3	HMCN1	comutational	320	21	21	10	7.25624	3.20622e-08
skin	SLC15A2	KALRN	comutational	320	21	21	10	7.25624	3.20622e-08
skin	ADCY8	DSG1	comutational	320	21	21	10	7.25624	3.20622e-08
skin	DSG1	FMN2	comutational	320	21	21	10	7.25624	3.20622e-08
skin	GRIN2B	VWF	comutational	320	23	30	12	5.56522	3.22539e-08
skin	TP63	APOB	comutational	320	16	37	11	5.94595	3.28896e-08
skin	SRGAP3	APOB	comutational	320	16	37	11	5.94595	3.28896e-08
skin	COL19A1	APOB	comutational	320	16	37	11	5.94595	3.28896e-08
skin	FAT4	ANK2	comutational	320	32	18	11	6.11111	3.43821e-08
skin	MYH6	SORL1	comutational	320	17	20	9	8.47059	3.63295e-08
skin	MYH6	CNTNAP2	comutational	320	17	20	9	8.47059	3.63295e-08
skin	NALCN	FAM83B	comutational	320	17	20	9	8.47059	3.63295e-08
skin	RYR1	SORCS3	comutational	320	20	17	9	8.47059	3.63295e-08
skin	SORCS3	SORL1	comutational	320	17	20	9	8.47059	3.63295e-08
skin	SORCS3	TNR	comutational	320	17	20	9	8.47059	3.63295e-08
skin	ODZ1	IGSF1	comutational	320	20	17	9	8.47059	3.63295e-08
skin	COL5A2	FAM83B	comutational	320	17	20	9	8.47059	3.63295e-08
skin	LRP2	PKHD1	comutational	320	35	24	13	4.95238	3.69403e-08
skin	PLCB4	STK31	comutational	320	25	18	10	7.11111	3.69529e-08
skin	CDH18	ZIM2	comutational	320	18	25	10	7.11111	3.69529e-08
skin	ADCY8	DNAH3	comutational	320	21	27	11	6.20811	3.70536e-08
skin	DSG1	DNAH3	comutational	320	21	27	11	6.20811	3.70536e-08
skin	DNAH3	HMCN1	comutational	320	27	21	11	6.20811	3.70536e-08
skin	MYH8	HECW2	comutational	320	18	19	9	8.42105	3.97263e-08
skin	SLC9A11	STK31	comutational	320	19	18	9	8.42105	3.97263e-08
skin	ZNF804A	ANK2	comutational	320	19	18	9	8.42105	3.97263e-08
skin	CFH	COL7A1	comutational	320	19	18	9	8.42105	3.97263e-08
skin	NDST4	FAT4	comutational	320	22	32	12	5.45455	3.99788e-08
skin	BAI3	RP1	comutational	320	22	32	12	5.45455	3.99788e-08
[truncated: 2,635 more rows]

## Sheet: liver
Tissue type	Gene_1	Gene_2	Pattern	Samples screened	Gene_1 mutated	Gene_2 mutated	Both mutated	Likelihood Ratio	P value
[truncated: 3 more rows]

[truncated: 11 more sheets: kidney, oesophagus, urinary, central, pancreas, stomach, upper, bone, eye, meninges, Thresholds]
